# Supplementary material for: Signatures of the Systemic Effects of a Snake Venom and Antivenom: Multiomics Profiling of the Kidney Pathology
Source: Mol Cell Proteomics. 2025 Jun 27;24(8):101023. doi: 10.1016/j.mcpro.2025.101023 (PMC12336009; doi:10.1016/j.mcpro.2025.101023)
Supplement: Supplemental Table S1 [file mmc2.xlsx]

## Sheet: Supplementary_Table_S1_proteomi
Protein	logFC	P.Value	adj.P.Val	contrast	timepoint	status	Coverage	Unique Peptides	Length
Q91WP6	1.42	2.8105363707448922e-12	1.151195697457108e-8	Venom vs Saline	3 h	Increased	27.51	6	418
P11672	2.44	3.652136511927869e-11	7.479575576428275e-8	Venom vs Saline	3 h	Increased	27.5	5	200
P00687	0.68	7.034835487582221e-10	9.60489538571226e-7	Venom vs Saline	3 h	Increased	25.24	6	511
P05366	2.62	8.12449112069591e-9	8.319478907592612e-6	Venom vs Saline	3 h	Increased	63.93	6	122
P05367	1.65	1.0670100080322044e-8	8.740945985799818e-6	Venom vs Saline	3 h	Increased	60.66	5	122
P62301	-0.34	3.830331479100199e-8	2.614839623065736e-5	Venom vs Saline	3 h	Not significant	40.4	9	151
P24369	-0.47	6.09437362581453e-8	3.566079195905187e-5	Venom vs Saline	3 h	Not significant	59.72	17	216
P35918	-0.36	1.6541748376856181e-07	8.469375168950363e-5	Venom vs Saline	3 h	Not significant	3	3	1367
Q91XC9	0.58	3.3936141610768705e-7	1.5444715115300956e-4	Venom vs Saline	3 h	Not significant	16.67	2	336
Q9WTI7	0.3	5.264681858384038e-7	2.156413689194102e-4	Venom vs Saline	3 h	Not significant	56.54	50	1063
Q5SYD0	0.33	1.368292368234916e-6	5.095023218445651e-4	Venom vs Saline	3 h	Not significant	31.71	25	1006
A2APY7	0.68	2.072122863622623e-6	7.07284604116522e-4	Venom vs Saline	3 h	Increased	30.03	11	343
Q9Z0X1	0.22	4.420015736125365e-6	0.00123649	Venom vs Saline	3 h	Not significant	66.67	52	612
Q91X17	0.4	4.438465205843395e-6	0.00123649	Venom vs Saline	3 h	Not significant	16.51	11	642
Q811J3	-0.38	4.528159576554116e-6	0.00123649	Venom vs Saline	3 h	Not significant	14.23	7	963
Q00623	-0.77	5.968581309393711e-6	0.00152796	Venom vs Saline	3 h	Decreased	66.29	29	264
P01027	-0.5	9.029337431179807e-6	0.00217554	Venom vs Saline	3 h	Not significant	41.85	57	1663
Q9DCT1	-0.41	9.660332180124606e-6	0.00219826	Venom vs Saline	3 h	Not significant	43.52	7	301
Q99JW5	0.41	1.1673850131896052e-5	0.00251664	Venom vs Saline	3 h	Not significant	19.68	5	315
Q9CXV1	0.33	1.520956463096256e-5	0.00311492	Venom vs Saline	3 h	Not significant	28.3	4	159
P31786	-0.37	2.032136735210946e-5	0.00396363	Venom vs Saline	3 h	Not significant	79.31	8	87
P42703	-0.66	2.321442045397969e-5	0.0043221	Venom vs Saline	3 h	Decreased	6.68	6	1092
P17710	0.27	2.6011903847217708e-5	0.00463238	Venom vs Saline	3 h	Not significant	54.93	42	974
Q99PG0	-0.37	2.829123946844652e-5	0.00482837	Venom vs Saline	3 h	Not significant	22.86	8	398
O89017	-0.67	4.198533982290699e-5	0.00687888	Venom vs Saline	3 h	Decreased	44.37	19	435
Q7TQJ1	0.49	4.846710874266734e-5	0.00763543	Venom vs Saline	3 h	Not significant	9.83	2	173
Q61704	0.62	5.582327537045985e-5	0.00844751	Venom vs Saline	3 h	Increased	20.13	9	889
Q9D3B1	0.34	5.847316568337378e-5	0.00844751	Venom vs Saline	3 h	Not significant	11.02	6	254
Q61595	0.27	5.98090025026169e-5	0.00844751	Venom vs Saline	3 h	Not significant	21.93	12	1327
Q8BJU0	-0.27	6.950566933385446e-5	0.00942957	Venom vs Saline	3 h	Not significant	13.97	4	315
Q64687	-0.31	7.136636721207458e-5	0.00942957	Venom vs Saline	3 h	Not significant	20	5	355
P21981	-0.29	7.991892356699697e-5	0.010229622216575612	Venom vs Saline	3 h	Not significant	58.31	49	686
Q9JIZ0	-0.35	8.327120194808631e-5	0.010335722520586711	Venom vs Saline	3 h	Not significant	22.97	4	222
Q9Z2V4	0.56	9.138633648739812e-5	0.010996047638712932	Venom vs Saline	3 h	Not significant	75.88	52	622
Q61247	-0.33	9.396036800658023e-5	0.010996047638712932	Venom vs Saline	3 h	Not significant	17.92	7	491
P08071	0.57	1.0030802908177075e-4	0.011412824642192582	Venom vs Saline	3 h	Not significant	9.34	4	707
P35564	-0.51	1.1550224443026156e-4	0.012786410626658149	Venom vs Saline	3 h	Not significant	30.8	17	591
O35326	0.19	1.4628203309272004e-4	0.015586515290707328	Venom vs Saline	3 h	Not significant	39.78	7	269
Q9EQG9	0.17	1.5023293145833392e-4	0.015586515290707328	Venom vs Saline	3 h	Not significant	28.21	8	624
Q6PIC6	0.26	1.5221206338581375e-4	0.015586515290707328	Venom vs Saline	3 h	Not significant	30.9	6	1013
Q9QXD6	-0.22	1.574844589984989e-4	0.015733081562386623	Venom vs Saline	3 h	Not significant	58.88	48	338
O35744	0.62	1.6151553871382598e-4	0.015751610632662647	Venom vs Saline	3 h	Increased	24.12	5	398
P68254	0.31	2.1942789120197543e-4	0.0204267	Venom vs Saline	3 h	Not significant	56.33	9	245
Q3UJB9	-0.2	2.1804012644796028e-4	0.0204267	Venom vs Saline	3 h	Not significant	15.65	14	1406
Q6ZWU9	-0.47	2.364590949308022e-4	0.021523	Venom vs Saline	3 h	Not significant	19.05	1	84
Q9JKV5	0.34	2.504442724490197e-4	0.022300429129373574	Venom vs Saline	3 h	Not significant	8.26	1	230
Q60751	0.27	2.605057623311592e-4	0.0227028	Venom vs Saline	3 h	Not significant	10.56	13	1373
Q9DBU0	-0.24	2.74586626390484e-4	0.0234314	Venom vs Saline	3 h	Not significant	5.45	4	606
Q60864	0.27	3.188118643296045e-4	0.0266501	Venom vs Saline	3 h	Not significant	66.3	31	543
Q6DFZ1	-0.16	3.316359768969864e-4	0.027167619227401123	Venom vs Saline	3 h	Not significant	21.71	24	1861
P08003	-0.26	3.4989817272342824e-4	0.028101625793630628	Venom vs Saline	3 h	Not significant	22.88	22	638
Q8BW10	-0.23	3.76657387457606e-4	0.029669	Venom vs Saline	3 h	Not significant	14.14	6	403
Q9QXF8	0.44	3.9954244714170346e-4	0.0308778	Venom vs Saline	3 h	Not significant	11.6	3	293
Q9JHQ5	0.27	4.305294841892784e-4	0.0320786	Venom vs Saline	3 h	Not significant	24.75	4	299
Q9DD20	-0.33	4.30743053481818e-4	0.0320786	Venom vs Saline	3 h	Not significant	56.97	21	244
A6H6E2	0.3	5.580178255845141e-4	0.040815018099895885	Venom vs Saline	3 h	Not significant	18.45	8	943
O08914	-0.24	5.868993179037539e-4	0.0421744	Venom vs Saline	3 h	Not significant	27.98	13	579
Q9JHW2	-0.15	6.994772582549537e-4	0.0489699	Venom vs Saline	3 h	Not significant	64.13	17	276
P47911	-0.32	7.1169706932565e-4	0.0489699	Venom vs Saline	3 h	Not significant	48.99	16	296
Q8BND5	0.36	7.1733183441413e-4	0.0489699	Venom vs Saline	3 h	Not significant	27.67	15	748
Q8C129	0.24	7.37044167378411e-4	0.0494907	Venom vs Saline	3 h	Not significant	8.49	6	1025
P11859	0.69	8.008781173674158e-4	0.0529096	Venom vs Saline	3 h	Not significant	23.48	11	477
Q8BZ09	-0.24	8.342738599730894e-4	0.054241	Venom vs Saline	3 h	Not significant	51.34	12	298
Q9Z1X4	0.23	8.609653589400961e-4	0.0551018	Venom vs Saline	3 h	Not significant	14.25	5	898
P62962	-0.63	9.632300755481304e-4	0.0597786	Venom vs Saline	3 h	Not significant	34.29	4	140
O55057	-0.25	9.599547154886868e-4	0.0597786	Venom vs Saline	3 h	Not significant	23.33	2	150
Q6A4L0	0.47	0.00112053	0.0685027	Venom vs Saline	3 h	Not significant	19.6	6	551
P13707	-0.33	0.00115078	0.0693175	Venom vs Saline	3 h	Not significant	61.32	24	349
Q9Z2I9	0.34	0.00123354	0.0703465	Venom vs Saline	3 h	Not significant	28.94	13	463
Q8R3L2	-0.29	0.00118597	0.0703465	Venom vs Saline	3 h	Not significant	14.64	6	676
Q8VI75	-0.2	0.00127091	0.0703465	Venom vs Saline	3 h	Not significant	12.75	9	1082
Q9D1D4	-0.19	0.00124325	0.0703465	Venom vs Saline	3 h	Not significant	47.95	11	219
A2AB59	-0.22	0.00125641	0.0703465	Venom vs Saline	3 h	Not significant	10.24	5	869
Q9DBL7	0.37	0.00124986	0.0703465	Venom vs Saline	3 h	Not significant	52.04	42	563
P15508	0.35	0.0013362	0.0729746	Venom vs Saline	3 h	Not significant	32.8	39	2128
Q9JMD0	-0.28	0.00140348	0.0748528	Venom vs Saline	3 h	Not significant	13.74	4	495
P32848	0.45	0.0014933	0.0755128	Venom vs Saline	3 h	Not significant	63.64	10	110
P80314	-0.19	0.00147815	0.0755128	Venom vs Saline	3 h	Not significant	62.99	32	535
Q9JLI6	-0.19	0.00142864	0.0748528	Venom vs Saline	3 h	Not significant	68.06	22	432
O88512	0.15	0.0014304	0.0748528	Venom vs Saline	3 h	Not significant	19.22	9	791
Q8BJ71	0.11	0.00144369	0.0748528	Venom vs Saline	3 h	Not significant	33.7	21	819
Q3TLP5	0.6	0.00154537	0.0771931	Venom vs Saline	3 h	Not significant	40.54	14	296
Q91V76	-0.34	0.00165171	0.0805413	Venom vs Saline	3 h	Not significant	50.79	42	315
Q9DCU2	-0.23	0.00167607	0.0805413	Venom vs Saline	3 h	Not significant	18.13	2	182
P47713	0.31	0.00167132	0.0805413	Venom vs Saline	3 h	Not significant	8.56	4	748
O35143	-0.25	0.00169873	0.0805413	Venom vs Saline	3 h	Not significant	61.32	10	106
P19137	-0.23	0.00171072	0.0805413	Venom vs Saline	3 h	Not significant	15.37	38	3083
E9PXN7	-0.35	0.00179133	0.0824417	Venom vs Saline	3 h	Not significant	56.42	11	530
P07724	-0.39	0.00174711	0.0813202	Venom vs Saline	3 h	Not significant	83.88	125	608
Q7TMB8	0.28	0.00183001	0.0832857	Venom vs Saline	3 h	Not significant	23.94	15	1253
Q80ZK0	-0.17	0.00195933	0.0869277	Venom vs Saline	3 h	Not significant	48.12	4	160
Q99JT1	0.17	0.00197975	0.0869277	Venom vs Saline	3 h	Not significant	24.6	10	557
Q99LD9	-0.15	0.00203387	0.0869277	Venom vs Saline	3 h	Not significant	14.81	4	351
Q8VBW8	-0.41	0.00203098	0.0869277	Venom vs Saline	3 h	Not significant	50.54	7	186
F8VQ05	-0.19	0.00202246	0.0869277	Venom vs Saline	3 h	Not significant	3.46	8	3007
Q9JMG1	-0.31	0.00203737	0.0869277	Venom vs Saline	3 h	Not significant	66.22	7	148
Q8VDN2	0.26	0.00223662	0.0925372	Venom vs Saline	3 h	Not significant	61.39	123	1023
Q9Z0G0	0.28	0.00211459	0.0892925	Venom vs Saline	3 h	Not significant	54.65	10	333
Q9D6Z1	0.19	0.0021649	0.0904838	Venom vs Saline	3 h	Not significant	34.14	12	580
Q8VEJ9	0.28	0.00226457	0.0927569	Venom vs Saline	3 h	Not significant	34.32	9	437
P04919	0.33	0.00242163	0.095021	Venom vs Saline	3 h	Not significant	27.66	25	929
Q99KH8	0.3	0.0023174	0.0939809	Venom vs Saline	3 h	Not significant	21.81	5	431
P08113	-0.23	0.00243584	0.095021	Venom vs Saline	3 h	Not significant	57.61	82	802
O35459	0.27	0.00249309	0.095228	Venom vs Saline	3 h	Not significant	75.54	23	327
B1AY13	-0.2	0.00235413	0.0945346	Venom vs Saline	3 h	Not significant	12.57	21	2617
Q920B9	0.18	0.00243203	0.095021	Venom vs Saline	3 h	Not significant	18.62	16	1047
Q8BHA3	-0.21	0.00251089	0.095228	Venom vs Saline	3 h	Not significant	16.07	2	168
Q8K4P0	0.17	0.00246137	0.0951112	Venom vs Saline	3 h	Not significant	6.62	6	1330
Q91WU5	-0.17	0.00257219	0.0966577	Venom vs Saline	3 h	Not significant	51.33	17	376
Q9CZX8	-0.19	0.00277122	0.0999772	Venom vs Saline	3 h	Not significant	70.34	17	145
G5E8Q8	0.33	0.0026512	0.0969583	Venom vs Saline	3 h	Not significant	4.45	5	1348
P50285	-0.31	0.00260709	0.0969583	Venom vs Saline	3 h	Not significant	29.14	17	532
Q569Z5	0.12	0.00263005	0.0969583	Venom vs Saline	3 h	Not significant	15.79	13	1032
Q9JII5	0.22	0.00278257	0.0999772	Venom vs Saline	3 h	Not significant	46.8	14	406
P80315	0.22	0.00298697	0.10456946330705158	Venom vs Saline	3 h	Not significant	55.47	23	539
Q9Z0R6	0.13	0.00289157	0.10245665365641696	Venom vs Saline	3 h	Not significant	14.71	15	1659
Q91XL9	0.16	0.0029016	0.10245665365641696	Venom vs Saline	3 h	Not significant	19.79	15	950
O89079	-0.17	0.00309368	0.10561861708859896	Venom vs Saline	3 h	Not significant	49.35	9	308
O35639	0.19	0.00318325	0.10619436534711708	Venom vs Saline	3 h	Not significant	68.11	16	323
Q9WTK5	0.24	0.00318894	0.10619436534711708	Venom vs Saline	3 h	Not significant	27.25	11	899
Q9CR60	0.23	0.00312008	0.10561861708859896	Venom vs Saline	3 h	Not significant	17.39	4	138
P00405	0.3	0.00321706	0.106267	Venom vs Saline	3 h	Not significant	61.67	34	227
Q8R1Q3	0.51	0.00308882	0.10561861708859896	Venom vs Saline	3 h	Not significant	25.52	8	337
O08585	-0.34	0.00311582	0.10561861708859896	Venom vs Saline	3 h	Not significant	36.6	10	235
Q8CJ53	0.17	0.00327438	0.10644320271839446	Venom vs Saline	3 h	Not significant	20.23	7	603
Q99J95	0.22	0.00326294	0.10644320271839446	Venom vs Saline	3 h	Not significant	15.32	6	372
Q9D880	0.17	0.00366091	0.1129653497017383	Venom vs Saline	3 h	Not significant	43.06	14	353
P62908	-0.22	0.00343383	0.11074772414220746	Venom vs Saline	3 h	Not significant	57.2	24	243
Q9D0F9	0.2	0.00355041	0.1129653497017383	Venom vs Saline	3 h	Not significant	52.14	27	562
Q9JIX0	-0.21	0.00366806	0.1129653497017383	Venom vs Saline	3 h	Not significant	56.44	5	101
P40142	-0.35	0.00360176	0.1129653497017383	Venom vs Saline	3 h	Not significant	74.64	55	623
Q9DCL2	-0.3	0.00359465	0.1129653497017383	Venom vs Saline	3 h	Not significant	15	2	160
Q64324	0.15	0.00364383	0.1129653497017383	Venom vs Saline	3 h	Not significant	59.87	26	593
P63323	-0.25	0.00384186	0.1157757195241744	Venom vs Saline	3 h	Not significant	65.15	15	132
Q9D8T7	-0.13	0.00390907	0.1157757195241744	Venom vs Saline	3 h	Not significant	87.5	8	112
Q8BGS1	0.26	0.0038182	0.1157757195241744	Venom vs Saline	3 h	Not significant	19.43	10	731
Q9WUR9	0.5	0.00425226	0.11767807068120226	Venom vs Saline	3 h	Not significant	81.17	36	223
Q61102	-0.19	0.003917	0.1157757195241744	Venom vs Saline	3 h	Not significant	35.51	15	752
Q91ZU6	0.16	0.00392891	0.1157757195241744	Venom vs Saline	3 h	Not significant	13.36	51	7393
Q60996	0.23	0.00392762	0.1157757195241744	Venom vs Saline	3 h	Not significant	18.51	6	524
Q8BP67	-0.25	0.0041207	0.11767807068120226	Venom vs Saline	3 h	Not significant	41.4	7	157
Q9DBR1	0.17	0.00399284	0.1168189627094848	Venom vs Saline	3 h	Not significant	26.18	20	951
Q9D8X1	0.22	0.0040843	0.11767807068120226	Venom vs Saline	3 h	Not significant	37.13	8	272
Q8BH43	0.21	0.00418416	0.11767807068120226	Venom vs Saline	3 h	Not significant	26.76	8	497
P26443	0.19	0.00431463	0.11767807068120226	Venom vs Saline	3 h	Not significant	83.69	101	558
O35969	-0.24	0.00410184	0.11767807068120226	Venom vs Saline	3 h	Not significant	35.59	7	236
Q9D3D9	0.3	0.00439041	0.11767807068120226	Venom vs Saline	3 h	Not significant	18.45	6	168
P80313	-0.31	0.00423341	0.11767807068120226	Venom vs Saline	3 h	Not significant	40.81	18	544
Q61838	-0.39	0.00428061	0.11767807068120226	Venom vs Saline	3 h	Not significant	17.99	28	1495
Q922D8	-0.18	0.00434274	0.11767807068120226	Venom vs Saline	3 h	Not significant	62.14	68	935
Q91UZ1	0.26	0.00419893	0.11767807068120226	Venom vs Saline	3 h	Not significant	11.06	8	1175
Q3KNM2	-0.25	0.00430343	0.11767807068120226	Venom vs Saline	3 h	Not significant	25.54	7	278
P63017	-0.13	0.00439569	0.11767807068120226	Venom vs Saline	3 h	Not significant	65.63	65	646
P17742	-0.28	0.00447035	0.11813262787972256	Venom vs Saline	3 h	Not significant	92.68	58	164
F8VPU2	0.22	0.0044352	0.11796487335935292	Venom vs Saline	3 h	Not significant	23.38	16	1048
Q91Y97	-0.28	0.00472924	0.12417290766518002	Venom vs Saline	3 h	Not significant	84.07	80	364
Q8R2R1	-0.26	0.00487892	0.1255526631547801	Venom vs Saline	3 h	Not significant	6.7	4	746
Q91VI7	0.14	0.00493505	0.1255526631547801	Venom vs Saline	3 h	Not significant	48.25	12	456
Q91YI0	-0.22	0.00488699	0.1255526631547801	Venom vs Saline	3 h	Not significant	60.56	51	464
Q8R4N0	0.19	0.00492924	0.1255526631547801	Venom vs Saline	3 h	Not significant	73.96	21	338
Q9CRB2	0.32	0.00498367	0.12600696042554513	Venom vs Saline	3 h	Not significant	46.41	3	153
Q68FL4	0.18	0.00489219	0.1255526631547801	Venom vs Saline	3 h	Not significant	29.69	9	613
Q8BXC6	0.15	0.00511521	0.1279885303290496	Venom vs Saline	3 h	Not significant	34.17	6	199
Q6PGH1	-0.23	0.00515509	0.1279885303290496	Venom vs Saline	3 h	Not significant	22.22	3	144
Q80V42	0.19	0.00515958	0.1279885303290496	Venom vs Saline	3 h	Not significant	22.57	8	443
P32883	0.2	0.00530253	0.1279885303290496	Venom vs Saline	3 h	Not significant	57.14	7	189
P53395	0.33	0.0057405	0.13139767431269836	Venom vs Saline	3 h	Not significant	51.87	35	482
Q99PU8	0.12	0.00523932	0.1279885303290496	Venom vs Saline	3 h	Not significant	29.33	21	1217
Q8CHD8	-0.17	0.00534327	0.1279885303290496	Venom vs Saline	3 h	Not significant	10.22	10	1047
P12970	-0.3	0.00544735	0.12972300760306982	Venom vs Saline	3 h	Not significant	58.65	14	266
E9Q289	-0.25	0.00518812	0.1279885303290496	Venom vs Saline	3 h	Not significant	49.24	9	327
Q9JKF1	0.14	0.00560003	0.13119746594885284	Venom vs Saline	3 h	Not significant	38.93	46	1657
E9Q634	0.2	0.00532265	0.1279885303290496	Venom vs Saline	3 h	Not significant	26.83	18	1107
Q61234	0.17	0.00526925	0.1279885303290496	Venom vs Saline	3 h	Not significant	14.91	4	503
Q91X72	-0.38	0.00575303	0.13139767431269836	Venom vs Saline	3 h	Not significant	31.3	22	460
Q61425	-0.87	0.00566833	0.13139767431269836	Venom vs Saline	3 h	Not significant	74.2	41	314
Q9DCD2	0.15	0.00551377	0.13054562442516465	Venom vs Saline	3 h	Not significant	13.8	8	855
Q8CIM8	0.18	0.00570099	0.13139767431269836	Venom vs Saline	3 h	Not significant	23.34	13	964
P47753	-0.13	0.00592708	0.13139767431269836	Venom vs Saline	3 h	Not significant	41.61	8	286
F6ZDS4	0.16	0.00588625	0.13139767431269836	Venom vs Saline	3 h	Not significant	27.93	42	2431
Q8C147	0.16	0.00560536	0.13119746594885284	Venom vs Saline	3 h	Not significant	10.43	18	2100
P13808	0.35	0.00594156	0.13139767431269836	Venom vs Saline	3 h	Not significant	13.26	10	1237
Q9DC70	0.24	0.00588756	0.13139767431269836	Venom vs Saline	3 h	Not significant	60.27	23	224
P12658	-0.38	0.00603269	0.13139767431269836	Venom vs Saline	3 h	Not significant	69.73	44	261
Q8R4G6	-0.35	0.0058292	0.13139767431269836	Venom vs Saline	3 h	Not significant	5.68	3	740
Q8BYJ6	0.27	0.00620639	0.13240304615375892	Venom vs Saline	3 h	Not significant	5.89	5	1307
P10649	0.29	0.00617993	0.13240304615375892	Venom vs Saline	3 h	Not significant	63.3	19	218
Q91YQ5	-0.15	0.00605143	0.13139767431269836	Venom vs Saline	3 h	Not significant	59.87	33	608
Q8BI84	0.18	0.0060055	0.13139767431269836	Venom vs Saline	3 h	Not significant	15.23	18	1930
P70389	-0.29	0.00604529	0.13139767431269836	Venom vs Saline	3 h	Not significant	17.41	9	603
Q3USB7	0.87	0.00645233	0.1348404576617479	Venom vs Saline	3 h	Not significant	7.39	5	1096
Q9Z160	-0.28	0.00606303	0.13139767431269836	Venom vs Saline	3 h	Not significant	13.98	10	980
P10637	-0.28	0.00615741	0.13240304615375892	Venom vs Saline	3 h	Not significant	18.01	12	733
P32233	-0.17	0.00638165	0.13404732311557657	Venom vs Saline	3 h	Not significant	17.71	5	367
Q791V5	0.28	0.00630644	0.13315040464481956	Venom vs Saline	3 h	Not significant	55.78	21	303
P59114	0.2	0.0063058	0.13315040464481956	Venom vs Saline	3 h	Not significant	9.07	5	706
Q8CGF7	0.15	0.00653218	0.13581636700632407	Venom vs Saline	3 h	Not significant	28.45	24	1100
Q9CZU6	-0.26	0.00671004	0.13739679526302126	Venom vs Saline	3 h	Not significant	64.01	34	464
P58252	-0.19	0.00698123	0.1376127416920717	Venom vs Saline	3 h	Not significant	74.59	85	858
D4AFX7	-0.13	0.00663698	0.13729830927058737	Venom vs Saline	3 h	Not significant	32.78	67	2248
P35486	0.16	0.00677592	0.13739679526302126	Venom vs Saline	3 h	Not significant	65.9	53	390
Q8JZV9	-0.35	0.00674294	0.13739679526302126	Venom vs Saline	3 h	Not significant	39.18	14	245
Q9JM96	-0.35	0.00669006	0.13739679526302126	Venom vs Saline	3 h	Not significant	6.59	1	349
P18572	0.3	0.00694689	0.1376127416920717	Venom vs Saline	3 h	Not significant	20.82	13	389
Q8BIQ5	-0.22	0.00689592	0.1376127416920717	Venom vs Saline	3 h	Not significant	19.66	5	580
Q9QYE6	0.17	0.00719042	0.14024738463522823	Venom vs Saline	3 h	Not significant	29.9	13	729
Q810A3	-0.2	0.00698815	0.1376127416920717	Venom vs Saline	3 h	Not significant	35.09	5	171
P55014	0.29	0.00705167	0.13819928367077103	Venom vs Saline	3 h	Not significant	27.49	34	1095
Q8R2V5	-0.18	0.00727279	0.1405157356308588	Venom vs Saline	3 h	Not significant	47.51	10	381
Q61249	-0.2	0.00722803	0.14031283044112097	Venom vs Saline	3 h	Not significant	37.94	8	340
Q9JKY5	0.11	0.00693978	0.1376127416920717	Venom vs Saline	3 h	Not significant	38.48	25	1068
Q8BIL5	0.15	0.00696868	0.1376127416920717	Venom vs Saline	3 h	Not significant	24.04	12	728
Q9CXW4	-0.16	0.00762294	0.1461943335604584	Venom vs Saline	3 h	Not significant	58.43	19	178
P56135	-0.39	0.00763808	0.1461943335604584	Venom vs Saline	3 h	Not significant	57.95	15	88
Q99K51	0.19	0.00798663	0.14830398806283734	Venom vs Saline	3 h	Not significant	46.83	28	630
Q64737	0.1	0.00800175	0.14830398806283734	Venom vs Saline	3 h	Not significant	24.36	17	1010
P50544	-0.32	0.00793617	0.14830398806283734	Venom vs Saline	3 h	Not significant	64.63	59	656
Q3TMH2	0.12	0.00775855	0.14780938128032997	Venom vs Saline	3 h	Not significant	36.36	8	418
Q9CQX2	-0.18	0.00783135	0.14830398806283734	Venom vs Saline	3 h	Not significant	31.51	6	146
Q8BNV1	0.17	0.00796132	0.14830398806283734	Venom vs Saline	3 h	Not significant	13.59	5	574
Q9WVA2	-0.53	0.00787806	0.14830398806283734	Venom vs Saline	3 h	Not significant	49.48	2	97
Q8BIF9	-0.15	0.0082806	0.15209567468630747	Venom vs Saline	3 h	Not significant	14.96	4	381
Q8K2Q0	-0.23	0.00813782	0.1501465359558366	Venom vs Saline	3 h	Not significant	50	6	198
Q61316	0.13	0.00876135	0.15508840913738972	Venom vs Saline	3 h	Not significant	48.87	29	841
P56399	0.12	0.00897362	0.15508840913738972	Venom vs Saline	3 h	Not significant	41.38	30	858
Q91XF0	0.3	0.00880451	0.15508840913738972	Venom vs Saline	3 h	Not significant	63.98	14	261
Q61093	0.35	0.00843337	0.15406482847982453	Venom vs Saline	3 h	Not significant	6.67	3	570
Q8R2Q4	0.15	0.00846303	0.15406482847982453	Venom vs Saline	3 h	Not significant	50.19	25	779
P62880	0.24	0.00870973	0.15508840913738972	Venom vs Saline	3 h	Not significant	49.41	7	340
Q8R3B1	0.16	0.00865647	0.15508840913738972	Venom vs Saline	3 h	Not significant	32.28	11	756
O88487	-0.21	0.00910633	0.1554146837260797	Venom vs Saline	3 h	Not significant	27.61	7	612
Q91ZJ5	-0.28	0.00881674	0.15508840913738972	Venom vs Saline	3 h	Not significant	28.74	11	508
P53026	-0.19	0.00887917	0.15508840913738972	Venom vs Saline	3 h	Not significant	26.73	8	217
Q8K1A6	-0.2	0.00858689	0.15508840913738972	Venom vs Saline	3 h	Not significant	9.65	8	943
B1AR13	0.3	0.00892893	0.15508840913738972	Venom vs Saline	3 h	Not significant	43.07	8	137
Q80XN0	0.32	0.00906635	0.15537977794987182	Venom vs Saline	3 h	Not significant	63.27	34	343
Q5M8N4	0.22	0.00894153	0.15508840913738972	Venom vs Saline	3 h	Not significant	53.24	20	293
P35700	0.2	0.00880947	0.15508840913738972	Venom vs Saline	3 h	Not significant	80.9	44	199
Q9R069	0.23	0.00883232	0.15508840913738972	Venom vs Saline	3 h	Not significant	42.12	12	622
Q8R123	0.17	0.00938782	0.15745161818312467	Venom vs Saline	3 h	Not significant	30.89	8	492
Q3ULW8	0.36	0.00967938	0.15793168529005186	Venom vs Saline	3 h	Not significant	11.82	5	533
P28650	0.28	0.00930157	0.15743481126218573	Venom vs Saline	3 h	Not significant	24.95	6	457
P26369	0.16	0.00999483	0.16004014457288193	Venom vs Saline	3 h	Not significant	22.95	13	475
Q9CR57	-0.26	0.00950327	0.15745161818312467	Venom vs Saline	3 h	Not significant	34.1	15	217
A0JNU3	0.31	0.00905543	0.15537977794987182	Venom vs Saline	3 h	Not significant	10.28	3	564
O08917	0.18	0.00949322	0.15745161818312467	Venom vs Saline	3 h	Not significant	16.12	6	428
Q3UMY5	0.12	0.0095332	0.15745161818312467	Venom vs Saline	3 h	Not significant	9.82	5	988
P10493	0.18	0.00936349	0.15745161818312467	Venom vs Saline	3 h	Not significant	36.06	32	1245
Q91WL8	-0.15	0.00944549	0.15745161818312467	Venom vs Saline	3 h	Not significant	19.08	5	414
Q99LB7	0.23	0.00923483	0.15695376616388465	Venom vs Saline	3 h	Not significant	56.69	58	919
P52479	-0.16	0.00987776	0.15960993891247022	Venom vs Saline	3 h	Not significant	22.6	15	792
P61164	-0.17	0.00970312	0.15793168529005186	Venom vs Saline	3 h	Not significant	46.81	10	376
P84096	0.17	0.0097165	0.15793168529005186	Venom vs Saline	3 h	Not significant	38.22	5	191
Q9CQW0	-0.11	0.010123679569522218	0.1603911946551887	Venom vs Saline	3 h	Not significant	6.36	1	110
Q61584	-0.17	0.00969476	0.15793168529005186	Venom vs Saline	3 h	Not significant	23.63	12	677
Q9QUJ7	-0.11	0.010238940018751832	0.1603911946551887	Venom vs Saline	3 h	Not significant	14.49	5	711
Q9DCY0	0.46	0.00989769	0.15960993891247022	Venom vs Saline	3 h	Not significant	65.76	44	295
P97434	0.18	0.010159	0.1603911946551887	Venom vs Saline	3 h	Not significant	44.92	26	1024
Q9DBR3	-0.19	0.0103406	0.16042187117380763	Venom vs Saline	3 h	Not significant	19.91	8	673
Q8BJM5	0.18	0.0103316	0.16042187117380763	Venom vs Saline	3 h	Not significant	10.87	4	460
P09803	0.15	0.0100025	0.16004014457288193	Venom vs Saline	3 h	Not significant	36.76	17	884
P63028	-0.23	0.010098366143559485	0.1603911946551887	Venom vs Saline	3 h	Not significant	56.98	12	172
Q8BPG6	-0.21	0.010506124341258177	0.1610065639928683	Venom vs Saline	3 h	Not significant	4.22	1	308
Q9CQJ8	0.17	0.0106308	0.1610065639928683	Venom vs Saline	3 h	Not significant	87.71	27	179
Q9JLB4	-0.21	0.010191659931479169	0.1603911946551887	Venom vs Saline	3 h	Not significant	24.95	80	3623
Q3ULF4	0.13	0.010378856411391362	0.16042187117380763	Venom vs Saline	3 h	Not significant	35.08	15	781
Q5XPI3	0.17	0.0102594	0.1603911946551887	Venom vs Saline	3 h	Not significant	17.35	15	1314
P16460	-0.34	0.010847332235945556	0.1610065639928683	Venom vs Saline	3 h	Not significant	93.45	112	412
Q9D7B6	0.2	0.010771584289673324	0.1610065639928683	Venom vs Saline	3 h	Not significant	43.58	19	413
P21619	0.12	0.010464580122124449	0.1610065639928683	Venom vs Saline	3 h	Not significant	46.48	17	596
Q8BVG5	-0.25	0.011050606393861384	0.16340535663991418	Venom vs Saline	3 h	Not significant	12	6	550
Q9Z0K8	0.4	0.0105809	0.1610065639928683	Venom vs Saline	3 h	Not significant	14.45	4	512
O88844	-0.29	0.011526406635385488	0.16741901268985443	Venom vs Saline	3 h	Not significant	76.09	45	414
P62242	-0.32	0.011451809940440911	0.16692745023503905	Venom vs Saline	3 h	Not significant	69.23	21	208
E9Q0S6	0.18	0.010698	0.1610065639928683	Venom vs Saline	3 h	Not significant	31.14	40	1888
P28474	0.22	0.010849075112800696	0.1610065639928683	Venom vs Saline	3 h	Not significant	33.96	11	374
Q60991	0.61	0.011226676479887407	0.16541175130078717	Venom vs Saline	3 h	Not significant	40.83	18	507
Q3UMB9	-0.16	0.010627678334750337	0.1610065639928683	Venom vs Saline	3 h	Not significant	26.85	21	1173
Q8BHN3	-0.13	0.010654669313488673	0.1610065639928683	Venom vs Saline	3 h	Not significant	54.45	58	944
Q05186	-0.25	0.010808680170719835	0.1610065639928683	Venom vs Saline	3 h	Not significant	15.69	3	325
P56402	0.39	0.011353953496773136	0.16609211972422414	Venom vs Saline	3 h	Not significant	5.9	1	271
Q8BGP6	-0.21	0.012086012253015688	0.17188995204288976	Venom vs Saline	3 h	Not significant	7.42	2	337
P32020	0.46	0.011288847783276344	0.165732	Venom vs Saline	3 h	Not significant	5.48	3	547
P09103	-0.16	0.012674248865510315	0.1751153244846068	Venom vs Saline	3 h	Not significant	61.89	43	509
P97384	0.2	0.011651172732404808	0.16803944898566933	Venom vs Saline	3 h	Not significant	31.61	13	503
Q6ZWV7	-0.37	0.012072852859861486	0.17188995204288976	Venom vs Saline	3 h	Not significant	29.27	6	123
Q8BR70	-0.19	0.0121413	0.1720788976986645	Venom vs Saline	3 h	Not significant	9.75	4	236
Q60648	-0.38	0.011598079404548656	0.1678647817704286	Venom vs Saline	3 h	Not significant	16.06	6	193
Q8BIW1	0.22	0.012076469940551495	0.17188995204288976	Venom vs Saline	3 h	Not significant	23.35	7	454
Q7TSQ8	0.24	0.012053159596892076	0.17188995204288976	Venom vs Saline	3 h	Not significant	18.68	8	878
Q99L88	0.21	0.0122355	0.17281619226464934	Venom vs Saline	3 h	Not significant	32.77	11	537
Q8BST6	0.23	0.012364868366617814	0.1739817710290084	Venom vs Saline	3 h	Not significant	7.16	2	419
Q9R0P3	-0.11	0.012539019897728649	0.17415986648609802	Venom vs Saline	3 h	Not significant	74.47	27	282
Q9DBG6	-0.27	0.012855589175863042	0.17584763361539776	Venom vs Saline	3 h	Not significant	51.35	31	631
P53564	0.09	0.0128791	0.17584763361539776	Venom vs Saline	3 h	Not significant	17.49	12	1515
Q9DCH4	0.26	0.012697571135724662	0.1751153244846068	Venom vs Saline	3 h	Not significant	54.02	15	361
P62835	0.18	0.012403	0.1739817710290084	Venom vs Saline	3 h	Not significant	75.54	3	184
Q02956	0.19	0.012453449501146937	0.1740932735723476	Venom vs Saline	3 h	Not significant	27.53	5	592
P14094	0.29	0.013314866504509726	0.17955571269516377	Venom vs Saline	3 h	Not significant	62.83	68	304
Q921N6	0.23	0.012543252102880596	0.17415986648609802	Venom vs Saline	3 h	Not significant	14.74	6	760
Q8CI85	-0.19	0.0132964	0.17955571269516377	Venom vs Saline	3 h	Not significant	25.99	11	354
Q8VI63	0.18	0.012879465352690266	0.17584763361539776	Venom vs Saline	3 h	Not significant	5.96	1	235
P08226	-0.27	0.013066132145967796	0.1778035789697146	Venom vs Saline	3 h	Not significant	30.23	11	311
Q63ZW7	0.14	0.013326400551594186	0.17955571269516377	Venom vs Saline	3 h	Not significant	29.28	27	1834
Q64378	0.2	0.0139646	0.18332970498603848	Venom vs Saline	3 h	Not significant	26.1	10	456
Q3U5F4	-0.14	0.0134373	0.17986715651241086	Venom vs Saline	3 h	Not significant	15.71	3	280
Q91YM2	-0.23	0.013647436907321784	0.18149318692334424	Venom vs Saline	3 h	Not significant	10.34	9	1499
Q61983	0.28	0.013436860882306771	0.17986715651241086	Venom vs Saline	3 h	Not significant	5.59	2	465
P27601	0.13	0.013564274246463824	0.1809748120961428	Venom vs Saline	3 h	Not significant	39.52	15	377
Q8VDM4	-0.14	0.0139282	0.18332970498603848	Venom vs Saline	3 h	Not significant	45.48	31	908
Q9CU62	0.14	0.013780094214759245	0.18266429095033612	Venom vs Saline	3 h	Not significant	37.55	31	1233
Q5EG47	0.13	0.013910826575806948	0.18332970498603848	Venom vs Saline	3 h	Not significant	28.62	8	559
Q8BWP8	-0.25	0.014023259830598536	0.1835120519684716	Venom vs Saline	3 h	Not significant	19.04	5	415
Q8C080	-0.25	0.014432719458017768	0.18767117111124057	Venom vs Saline	3 h	Not significant	7.85	2	344
P35505	0.2	0.015288493245657888	0.1944772308515985	Venom vs Saline	3 h	Not significant	74.94	66	419
Q925F2	0.33	0.014145386648215613	0.1845207124557043	Venom vs Saline	3 h	Not significant	26.14	6	394
Q570Y9	0.21	0.014674030807316165	0.1898968055800296	Venom vs Saline	3 h	Not significant	25.67	6	409
Q69ZN7	0.15	0.015230952807235944	0.1944772308515985	Venom vs Saline	3 h	Not significant	21.92	26	2048
Q01149	-0.48	0.014819464808873316	0.19088216307278333	Venom vs Saline	3 h	Not significant	6.92	9	1372
Q99MI1	0.15	0.014696603361540377	0.1898968055800296	Venom vs Saline	3 h	Not significant	21.25	12	1120
Q3TWW8	0.16	0.015739481452733878	0.19607	Venom vs Saline	3 h	Not significant	18.58	5	339
Q9CXZ1	-0.26	0.015835779484481373	0.19607	Venom vs Saline	3 h	Not significant	31.43	8	175
P05064	-0.17	0.015247743117242037	0.1944772308515985	Venom vs Saline	3 h	Not significant	78.02	18	364
Q8BLF1	0.2	0.015701588482454662	0.19607	Venom vs Saline	3 h	Not significant	37.75	19	408
P07356	0.23	0.015597	0.1959671311019104	Venom vs Saline	3 h	Not significant	51.62	24	339
Q920Q8	0.18	0.015581971011158153	0.1959671311019104	Venom vs Saline	3 h	Not significant	21.81	9	642
Q9CXS4	0.27	0.0150969	0.19384582109512297	Venom vs Saline	3 h	Not significant	38.1	8	252
Q8CG79	0.16	0.0163097	0.19607	Venom vs Saline	3 h	Not significant	7.18	6	1128
P35123	-0.11	0.0162559	0.19607	Venom vs Saline	3 h	Not significant	16.01	9	962
E9Q236	0.15	0.015411816191596848	0.1954390065658845	Venom vs Saline	3 h	Not significant	23.85	15	1325
Q6A009	-0.22	0.0161298	0.19607	Venom vs Saline	3 h	Not significant	3.34	5	1767
P27773	-0.19	0.016956252841954535	0.1995665330758097	Venom vs Saline	3 h	Not significant	63.96	71	505
Q9JLJ2	-0.34	0.016109153723124228	0.19607	Venom vs Saline	3 h	Not significant	57.09	37	494
Q8VDR9	0.24	0.015580067133385767	0.1959671311019104	Venom vs Saline	3 h	Not significant	9.33	12	2080
Q9JJE7	-0.29	0.015921456572664174	0.19607	Venom vs Saline	3 h	Not significant	14.7	4	449
Q9WUB0	-0.11	0.0159147	0.19607	Venom vs Saline	3 h	Not significant	17.91	6	508
Q9D832	0.13	0.016276756181731553	0.19607	Venom vs Saline	3 h	Not significant	46.88	9	337
Q9D6K5	0.15	0.016689305899563047	0.19814317960756592	Venom vs Saline	3 h	Not significant	26.9	4	145
Q3U7U3	-0.16	0.0160324	0.19607	Venom vs Saline	3 h	Not significant	11.28	4	523
Q8BX70	-0.19	0.0159522	0.19607	Venom vs Saline	3 h	Not significant	10.14	26	3748
Q8VHM5	0.19	0.016257952571779085	0.19607	Venom vs Saline	3 h	Not significant	35.76	12	632
Q62348	0.14	0.017984122738687956	0.20405253943951765	Venom vs Saline	3 h	Not significant	45.18	6	228
P70428	-0.27	0.016250339120696438	0.19607	Venom vs Saline	3 h	Not significant	4.46	2	718
P35441	-0.22	0.0181056	0.2048116214118947	Venom vs Saline	3 h	Not significant	14.36	8	1170
Q9EPT5	0.35	0.016466838136070052	0.19607	Venom vs Saline	3 h	Not significant	5.13	3	643
Q62351	-0.24	0.016775489453322454	0.19859076532025652	Venom vs Saline	3 h	Not significant	19.66	10	763
Q9D1N9	-0.26	0.017325	0.2004613947360949	Venom vs Saline	3 h	Not significant	20.57	3	209
Q33DR2	0.24	0.016383	0.19607	Venom vs Saline	3 h	Not significant	10.02	2	409
Q91W69	0.17	0.017252611357147566	0.2004613947360949	Venom vs Saline	3 h	Not significant	13.68	6	636
P67778	0.23	0.0164455	0.19607	Venom vs Saline	3 h	Not significant	71.32	19	272
P45700	-0.19	0.016455928409937783	0.19607	Venom vs Saline	3 h	Not significant	24.12	11	655
Q64442	-0.24	0.018813710576429683	0.2048116214118947	Venom vs Saline	3 h	Not significant	70.31	36	357
Q9ET30	-0.22	0.017052804339973974	0.1995665330758097	Venom vs Saline	3 h	Not significant	16.35	7	587
Q80XK6	-0.29	0.0172289	0.2004613947360949	Venom vs Saline	3 h	Not significant	3.57	6	2075
Q8BTX9	-0.19	0.0176711	0.2021810594256347	Venom vs Saline	3 h	Not significant	20.61	7	330
Q99LJ0	0.17	0.016861595407843658	0.1990348553041142	Venom vs Saline	3 h	Not significant	15.52	5	638
Q60759	0.19	0.0182779	0.2048116214118947	Venom vs Saline	3 h	Not significant	53.2	30	438
Q9DBN5	0.18	0.017017310566613295	0.1995665330758097	Venom vs Saline	3 h	Not significant	42.37	24	852
P46935	-0.17	0.017658606470604046	0.2021810594256347	Venom vs Saline	3 h	Not significant	23.34	14	887
Q8VDC1	-0.11	0.0188498	0.2048116214118947	Venom vs Saline	3 h	Not significant	12.6	11	1437
Q3TL44	0.18	0.017308619445849785	0.2004613947360949	Venom vs Saline	3 h	Not significant	33.64	21	975
P11627	0.21	0.017889594777518208	0.20405253943951765	Venom vs Saline	3 h	Not significant	10.71	10	1260
P11499	-0.26	0.018851069646553788	0.2048116214118947	Venom vs Saline	3 h	Not significant	58.7	50	724
P51661	0.33	0.017415225370671205	0.20093736089653316	Venom vs Saline	3 h	Not significant	57.25	17	386
Q9CZL5	0.16	0.018503720396397794	0.2048116214118947	Venom vs Saline	3 h	Not significant	75	6	136
Q9JIW9	0.25	0.018195638144593792	0.2048116214118947	Venom vs Saline	3 h	Not significant	41.75	5	206
P16627	0.24	0.018845575408450065	0.2048116214118947	Venom vs Saline	3 h	Not significant	22.15	1	641
O88532	0.13	0.0175972	0.2021810594256347	Venom vs Saline	3 h	Not significant	20.95	11	1074
Q2KN98	0.14	0.018473777027990176	0.2048116214118947	Venom vs Saline	3 h	Not significant	21.82	11	1118
Q9Z1D1	-0.19	0.0182923	0.2048116214118947	Venom vs Saline	3 h	Not significant	13.44	5	320
Q9CYV5	-0.25	0.018649330943154727	0.2048116214118947	Venom vs Saline	3 h	Not significant	14.19	7	458
Q9JKR6	-0.17	0.0183624	0.2048116214118947	Venom vs Saline	3 h	Not significant	39.24	26	999
P50136	0.13	0.017965713007573613	0.20405253943951765	Venom vs Saline	3 h	Not significant	52.94	27	442
Q99L04	0.17	0.018758315905263244	0.2048116214118947	Venom vs Saline	3 h	Not significant	47.92	10	313
Q8BZ60	-0.22	0.018819554680210005	0.2048116214118947	Venom vs Saline	3 h	Not significant	1.68	1	895
P08249	-0.27	0.020398046640119107	0.21205685035007069	Venom vs Saline	3 h	Not significant	66.86	75	338
Q61398	-0.3	0.018772318379254947	0.2048116214118947	Venom vs Saline	3 h	Not significant	22.22	7	468
Q99N84	-0.22	0.0185392	0.2048116214118947	Venom vs Saline	3 h	Not significant	24.41	5	254
Q8CD15	-0.18	0.019677194546417507	0.20879929704476685	Venom vs Saline	3 h	Not significant	23.01	6	465
A2ALW5	0.31	0.019801608101610295	0.20879929704476685	Venom vs Saline	3 h	Not significant	26.61	4	357
Q923D2	0.31	0.0192687	0.2073474397116304	Venom vs Saline	3 h	Not significant	60.19	13	206
P10126	-0.24	0.019569412866477644	0.20874040390909487	Venom vs Saline	3 h	Not significant	80.74	68	462
P17809	0.38	0.020082324100309495	0.2103764693474885	Venom vs Saline	3 h	Not significant	11.38	7	492
P97393	0.12	0.019163849613446495	0.2073474397116304	Venom vs Saline	3 h	Not significant	16.72	15	1501
P42125	-0.21	0.020502803454149496	0.21229834249566693	Venom vs Saline	3 h	Not significant	75.43	34	289
O88623	0.3	0.0192629	0.2073474397116304	Venom vs Saline	3 h	Not significant	26.1	12	613
Q8BMF4	-0.29	0.0206286	0.21229834249566693	Venom vs Saline	3 h	Not significant	47.82	34	642
Q8BNW9	0.2	0.019287	0.2073474397116304	Venom vs Saline	3 h	Not significant	22.59	10	633
Q8BU88	-0.26	0.0208284	0.21312469016143176	Venom vs Saline	3 h	Not significant	29.61	3	206
O35386	0.27	0.0194123	0.2076048906642006	Venom vs Saline	3 h	Not significant	62.72	22	338
Q8C854	0.11	0.0199775	0.20981461017241201	Venom vs Saline	3 h	Not significant	23.01	11	591
O88543	-0.15	0.0194085	0.2076048906642006	Venom vs Saline	3 h	Not significant	26.71	8	423
Q9Z2W0	0.12	0.0253074	0.2339936496174912	Venom vs Saline	3 h	Not significant	48.2	24	473
Q8BYC6	0.18	0.019687064822691083	0.20879929704476685	Venom vs Saline	3 h	Not significant	14.81	8	898
Q8C8R3	0.25	0.020350485032678008	0.21205685035007069	Venom vs Saline	3 h	Not significant	8.34	18	3898
Q9D7M1	-0.16	0.019829816052347245	0.20879929704476685	Venom vs Saline	3 h	Not significant	34.65	4	228
Q920R0	-0.19	0.019763416558720305	0.20879929704476685	Venom vs Saline	3 h	Not significant	7.03	8	1651
Q60604	0.39	0.020593837721011095	0.21229834249566693	Venom vs Saline	3 h	Not significant	35.94	18	715
Q9JKP7	-0.18	0.0205935	0.21229834249566693	Venom vs Saline	3 h	Not significant	44.83	4	145
Q9ER72	0.2	0.0209117	0.21312469016143176	Venom vs Saline	3 h	Not significant	19.25	11	831
P61211	0.18	0.0201801	0.21086118468754908	Venom vs Saline	3 h	Not significant	41.99	6	181
O09167	-0.19	0.021310956183414824	0.21596630208436837	Venom vs Saline	3 h	Not significant	53.12	10	160
Q925I1	0.13	0.021087283056467232	0.2143263310156074	Venom vs Saline	3 h	Not significant	61.42	36	591
Q8BH97	-0.35	0.020848	0.21312469016143176	Venom vs Saline	3 h	Not significant	47.26	10	328
P98078	-0.16	0.021842251544194755	0.21752770064663068	Venom vs Saline	3 h	Not significant	21.67	17	766
Q9CT10	-0.27	0.020917	0.21312469016143176	Venom vs Saline	3 h	Not significant	6.31	2	491
Q9CQZ5	0.16	0.0218549	0.21752770064663068	Venom vs Saline	3 h	Not significant	67.18	19	131
P55772	0.21	0.022684812973587636	0.22056299962214143	Venom vs Saline	3 h	Not significant	2.16	1	510
Q8BKS9	0.18	0.0216613	0.21752770064663068	Venom vs Saline	3 h	Not significant	13.76	6	647
Q8BMF3	0.17	0.021460031110335225	0.21650317100476127	Venom vs Saline	3 h	Not significant	44.7	21	604
O35737	0.19	0.021949832722803365	0.21752770064663068	Venom vs Saline	3 h	Not significant	52.34	11	449
Q91VA0	0.25	0.0223864	0.2188414228828581	Venom vs Saline	3 h	Not significant	59.86	23	573
O54901	0.19	0.023157719504467756	0.2222813484594361	Venom vs Saline	3 h	Not significant	3.6	2	278
Q8BYU6	0.19	0.022827724532273493	0.22104576757492253	Venom vs Saline	3 h	Not significant	10.16	3	502
Q14C51	0.12	0.0213541	0.21596630208436837	Venom vs Saline	3 h	Not significant	24.67	15	685
Q8BLK9	-0.24	0.022270958776252296	0.21870473849490027	Venom vs Saline	3 h	Not significant	7.58	5	1056
Q9JLB2	0.15	0.021691753583431603	0.21752770064663068	Venom vs Saline	3 h	Not significant	36	12	675
P39061	0.14	0.021962330997996667	0.21752770064663068	Venom vs Saline	3 h	Not significant	10.6	22	1774
O70303	-0.3	0.021794405148980872	0.21752770064663068	Venom vs Saline	3 h	Not significant	19.18	3	219
Q68FG2	0.19	0.021986442399342068	0.21752770064663068	Venom vs Saline	3 h	Not significant	38.15	53	2388
P20029	-0.14	0.0234642	0.22296651084359528	Venom vs Saline	3 h	Not significant	63.97	57	655
Q8K1R7	-0.17	0.0221621	0.21855133436092436	Venom vs Saline	3 h	Not significant	7.52	4	984
Q8BH59	0.18	0.0221966	0.21855133436092436	Venom vs Saline	3 h	Not significant	66.62	35	677
E9PYF7	-0.2	0.022319	0.21870473849490027	Venom vs Saline	3 h	Not significant	14.43	4	298
P53810	-0.15	0.023516	0.22296651084359528	Venom vs Saline	3 h	Not significant	33.58	8	271
Q9DCN1	0.13	0.023473534479762755	0.22296651084359528	Venom vs Saline	3 h	Not significant	48.92	13	462
Q9CR76	-0.2	0.0225947	0.22035193763464875	Venom vs Saline	3 h	Not significant	26.39	5	216
O08967	0.24	0.023833818987647512	0.2249385312751249	Venom vs Saline	3 h	Not significant	11.53	1	399
Q9DBF7	-0.37	0.022724019980601487	0.22056299962214143	Venom vs Saline	3 h	Not significant	1.92	1	416
Q9JLJ5	-0.31	0.0233513	0.22296651084359528	Venom vs Saline	3 h	Not significant	6.45	3	279
Q8VEM8	-0.19	0.024178596571986045	0.22714571458452948	Venom vs Saline	3 h	Not significant	61.62	52	357
Q6A0A2	-0.2	0.0228915	0.2211406426962767	Venom vs Saline	3 h	Not significant	13.5	7	741
Q8CI04	-0.17	0.0230007	0.2216722587786969	Venom vs Saline	3 h	Not significant	7.44	4	820
Q9JLB0	0.15	0.023172396433637495	0.2222813484594361	Venom vs Saline	3 h	Not significant	51.18	17	553
Q9EPB5	0.17	0.023802185567742853	0.2249385312751249	Venom vs Saline	3 h	Not significant	35.37	7	311
Q8BX57	0.2	0.0258321	0.2353620491212413	Venom vs Saline	3 h	Not significant	5.67	3	582
P70303	-0.09	0.026556810281021696	0.2374970462536668	Venom vs Saline	3 h	Not significant	33.28	10	586
Q9Z1Q2	-0.19	0.023382937993819984	0.22296651084359528	Venom vs Saline	3 h	Not significant	23.3	11	558
Q61133	0.25	0.023921762121830895	0.2252495118414238	Venom vs Saline	3 h	Not significant	63.52	15	244
Q9QXN5	-0.32	0.0256644	0.2353620491212413	Venom vs Saline	3 h	Not significant	55.09	31	285
P28656	-0.15	0.0258873	0.2353620491212413	Venom vs Saline	3 h	Not significant	35.29	12	391
Q9Z2U1	0.2	0.024482366691656095	0.22894925563704016	Venom vs Saline	3 h	Not significant	38.59	11	241
Q62167	0.21	0.0256186	0.2353620491212413	Venom vs Saline	3 h	Not significant	49.4	7	662
Q4VA53	0.13	0.0249299	0.23207473533985773	Venom vs Saline	3 h	Not significant	18.12	13	1446
Q9D1H7	-0.15	0.0244371	0.22894925563704016	Venom vs Saline	3 h	Not significant	13.15	4	327
O54909	0.24	0.024894000265193287	0.23207473533985773	Venom vs Saline	3 h	Not significant	43.53	4	317
Q9CQQ7	-0.53	0.026655	0.2374970462536668	Venom vs Saline	3 h	Not significant	43.75	19	256
Q64520	0.27	0.0254223	0.23452605674805663	Venom vs Saline	3 h	Not significant	50.51	7	198
Q9JKZ2	0.3	0.0259726	0.2353620491212413	Venom vs Saline	3 h	Not significant	5.71	3	718
Q61419	-0.25	0.026130180670725256	0.2362675938792288	Venom vs Saline	3 h	Not significant	24.09	7	577
O54890	-0.3	0.025226322919912905	0.2339936496174912	Venom vs Saline	3 h	Not significant	7.24	4	787
P26040	-0.19	0.026730014238999115	0.2374970462536668	Venom vs Saline	3 h	Not significant	68.43	52	586
Q8K1R3	-0.13	0.025953992711187274	0.2353620491212413	Venom vs Saline	3 h	Not significant	27.46	19	783
Q60710	0.2	0.026697623079094943	0.2374970462536668	Venom vs Saline	3 h	Not significant	52.74	23	658
P62317	0.11	0.026684571789665296	0.2374970462536668	Venom vs Saline	3 h	Not significant	58.47	5	118
Q9DAR7	-0.16	0.025274318447316108	0.2339936496174912	Venom vs Saline	3 h	Not significant	47.63	10	338
P06745	0.14	0.026496783844396295	0.2374970462536668	Venom vs Saline	3 h	Not significant	57.89	48	558
Q9D0A3	0.16	0.0270097	0.2381289932095609	Venom vs Saline	3 h	Not significant	10.62	4	226
P62141	0.15	0.0258903	0.2353620491212413	Venom vs Saline	3 h	Not significant	54.74	9	327
Q9EPK7	0.13	0.0259165	0.2353620491212413	Venom vs Saline	3 h	Not significant	21.9	14	1087
Q9DCX8	-0.26	0.0269608	0.2381289932095609	Venom vs Saline	3 h	Not significant	19.65	5	285
P70426	-0.16	0.028264900391148963	0.2451956349982434	Venom vs Saline	3 h	Not significant	34.7	6	219
O09012	-0.11	0.0294357	0.2463243668789366	Venom vs Saline	3 h	Not significant	40.85	13	639
P97298	0.15	0.0299631	0.247997	Venom vs Saline	3 h	Not significant	32.37	8	417
Q0VBL3	0.11	0.0269557	0.2381289932095609	Venom vs Saline	3 h	Not significant	23.8	13	962
Q99LS3	-0.22	0.0266975	0.2374970462536668	Venom vs Saline	3 h	Not significant	48	8	225
Q61147	-0.25	0.026694381655943327	0.2374970462536668	Venom vs Saline	3 h	Not significant	30.54	21	1061
Q9EQP2	0.17	0.028405321765068804	0.2453899144615912	Venom vs Saline	3 h	Not significant	56.19	24	541
Q6WVG3	0.34	0.0273206	0.23895484563248395	Venom vs Saline	3 h	Not significant	44.65	11	327
Q9CQA3	-0.36	0.028756630600967715	0.2453899144615912	Venom vs Saline	3 h	Not significant	50	30	282
Q9Z0T9	0.2	0.027349649007348775	0.23895484563248395	Venom vs Saline	3 h	Not significant	8.13	5	787
Q5SQ27	0.49	0.027676381303505495	0.24119671876416732	Venom vs Saline	3 h	Not significant	11.22	3	401
Q61735	0.21	0.027033686973253295	0.2381289932095609	Venom vs Saline	3 h	Not significant	3.63	1	303
P35550	0.1	0.030781873798140888	0.2501637997563196	Venom vs Saline	3 h	Not significant	28.44	9	327
Q8BFW7	-0.11	0.0272437	0.23895484563248395	Venom vs Saline	3 h	Not significant	39.48	17	613
A2ADY9	-0.15	0.0273608	0.23895484563248395	Venom vs Saline	3 h	Not significant	34.84	11	399
E9PYF4	0.17	0.028591097202732424	0.2453899144615912	Venom vs Saline	3 h	Not significant	24.96	29	1699
Q80VI1	-0.19	0.028638793765019533	0.2453899144615912	Venom vs Saline	3 h	Not significant	22.62	8	734
P59913	0.18	0.0293705	0.2463243668789366	Venom vs Saline	3 h	Not significant	4.2	1	357
O55131	0.14	0.029257773799848008	0.2463243668789366	Venom vs Saline	3 h	Not significant	30.96	14	436
P62852	0.35	0.029447121090249728	0.2463243668789366	Venom vs Saline	3 h	Not significant	28	1	125
Q8BGS2	-0.33	0.028468724693723618	0.2453899144615912	Venom vs Saline	3 h	Not significant	51.16	3	86
Q811D0	0.09	0.028191616228670835	0.24516530800984232	Venom vs Saline	3 h	Not significant	39.78	19	905
Q99KQ4	0.17	0.0294675	0.2463243668789366	Venom vs Saline	3 h	Not significant	50.51	16	491
Q61543	-0.19	0.030604171586244067	0.24971053150847747	Venom vs Saline	3 h	Not significant	13.36	15	1175
Q9DCG6	-0.16	0.030030857318126943	0.247997	Venom vs Saline	3 h	Not significant	48.96	8	288
Q924T7	-0.2	0.0287463	0.2453899144615912	Venom vs Saline	3 h	Not significant	7.97	5	1066
Q9CZ69	0.37	0.028314827967326445	0.2451956349982434	Venom vs Saline	3 h	Not significant	24.04	9	183
Q9CPU0	-0.21	0.030431757109103227	0.24929695423777365	Venom vs Saline	3 h	Not significant	73.37	20	184
Q62448	-0.17	0.0293854	0.2463243668789366	Venom vs Saline	3 h	Not significant	15.01	9	906
P03953	-0.4	0.028624294790383035	0.2453899144615912	Venom vs Saline	3 h	Not significant	31.66	7	259
O55126	0.17	0.0292942	0.2463243668789366	Venom vs Saline	3 h	Not significant	46.26	17	281
P45952	0.4	0.0294489	0.2463243668789366	Venom vs Saline	3 h	Not significant	77.43	113	421
Q6R0H7	0.2	0.029623780662963835	0.24712628430855368	Venom vs Saline	3 h	Not significant	16.06	6	1133
P05063	0.32	0.030275673851427095	0.2485153508926763	Venom vs Saline	3 h	Not significant	38.57	5	363
Q9R0M4	-0.26	0.029148274630133905	0.2463243668789366	Venom vs Saline	3 h	Not significant	11.73	3	503
O09043	0.28	0.029695224078742997	0.2472187760701856	Venom vs Saline	3 h	Not significant	33.65	13	419
Q9CZ28	0.2	0.0310428	0.2512871063119821	Venom vs Saline	3 h	Not significant	25.97	3	258
O55022	-0.16	0.0300083	0.247997	Venom vs Saline	3 h	Not significant	15.9	6	195
P70277	-0.16	0.0309795	0.2512715832205728	Venom vs Saline	3 h	Not significant	30.29	6	373
Q8BGT5	-0.39	0.030674745656199952	0.2497887837133101	Venom vs Saline	3 h	Not significant	12.26	4	522
P83870	0.19	0.029426968938878435	0.2463243668789366	Venom vs Saline	3 h	Not significant	36.36	3	110
Q8R4P9	-0.27	0.0299417	0.247997	Venom vs Saline	3 h	Not significant	4.2	4	1501
O55143	-0.11	0.0322933	0.2602878674009736	Venom vs Saline	3 h	Not significant	36.88	30	1044
Q99JB8	0.18	0.030111807215967592	0.24816491419839687	Venom vs Saline	3 h	Not significant	20.99	5	424
Q9WTP6	-0.17	0.0302688	0.2485153508926763	Venom vs Saline	3 h	Not significant	85.77	29	239
P30999	0.16	0.0304961	0.24932572497058347	Venom vs Saline	3 h	Not significant	36.67	28	938
Q91WV0	-0.2	0.0351913	0.2724031057882073	Venom vs Saline	3 h	Not significant	5.68	1	176
Q8VHL0	0.34	0.032918	0.26234062204287184	Venom vs Saline	3 h	Not significant	3.39	1	384
P47941	0.2	0.0313192	0.25302425818091206	Venom vs Saline	3 h	Not significant	51.82	9	303
P47802	0.15	0.0325581	0.26148593415676485	Venom vs Saline	3 h	Not significant	31.86	7	317
E9Q9B7	-0.13	0.0333712	0.26490034917844707	Venom vs Saline	3 h	Not significant	16.06	24	1793
Q66GT5	0.22	0.0323453	0.2602878674009736	Venom vs Saline	3 h	Not significant	26.94	3	193
P61166	-0.16	0.034778871521572635	0.27169325174671505	Venom vs Saline	3 h	Not significant	10.13	1	79
Q8C754	0.16	0.0328227	0.26234062204287184	Venom vs Saline	3 h	Not significant	24.2	13	723
Q8R395	-0.12	0.0355159	0.2727674379632623	Venom vs Saline	3 h	Not significant	44.2	6	224
Q61146	0.28	0.033951902738116456	0.26733606246733327	Venom vs Saline	3 h	Not significant	13.05	3	521
Q61164	0.31	0.0326467	0.26168503681229305	Venom vs Saline	3 h	Not significant	6.66	5	736
P59016	0.09	0.034824	0.27169325174671505	Venom vs Saline	3 h	Not significant	26.09	9	617
Q8CCP0	-0.13	0.033894293305491416	0.26733606246733327	Venom vs Saline	3 h	Not significant	7.33	6	1064
Q9D1K2	-0.11	0.0329207	0.26234062204287184	Venom vs Saline	3 h	Not significant	84.87	13	119
Q9CWJ9	0.12	0.033503690744801466	0.26492493685464635	Venom vs Saline	3 h	Not significant	55.57	23	592
P16125	-0.14	0.0359178	0.2744762406497363	Venom vs Saline	3 h	Not significant	41.02	34	334
P34152	0.12	0.0342901	0.2690652505984895	Venom vs Saline	3 h	Not significant	20.82	14	1052
Q99K28	-0.14	0.0331721	0.2638307751601981	Venom vs Saline	3 h	Not significant	40.96	14	520
P26262	-0.23	0.033461256146886345	0.26492493685464635	Venom vs Saline	3 h	Not significant	11.76	5	638
Q8BTG3	-0.18	0.0340044	0.26733606246733327	Venom vs Saline	3 h	Not significant	4.32	2	509
P26231	0.14	0.0365785	0.27745437957280705	Venom vs Saline	3 h	Not significant	46.69	25	906
Q8R1B4	0.14	0.035561	0.2727674379632623	Venom vs Saline	3 h	Not significant	31.39	26	911
O55222	0.09	0.0352475	0.2724031057882073	Venom vs Saline	3 h	Not significant	52.65	26	452
P70670	-0.18	0.0350367	0.2724031057882073	Venom vs Saline	3 h	Not significant	2.93	6	2187
Q9QXT0	0.13	0.0390469	0.28465451813107706	Venom vs Saline	3 h	Not significant	35.71	7	182
Q80U56	-0.15	0.038418980357548496	0.28353899737751176	Venom vs Saline	3 h	Not significant	5.55	2	649
P58735	-0.18	0.0360062	0.2746391794528644	Venom vs Saline	3 h	Not significant	22.44	13	704
Q9Z2L6	-0.18	0.0345675	0.2707240172483057	Venom vs Saline	3 h	Not significant	14.97	6	481
Q9DBE8	-0.18	0.035402980247152466	0.27257632912093327	Venom vs Saline	3 h	Not significant	33.98	7	415
Q60825	0.14	0.0419484	0.2952248081613737	Venom vs Saline	3 h	Not significant	28.73	28	637
Q80UY2	0.21	0.0353611	0.27257632912093327	Venom vs Saline	3 h	Not significant	15.49	4	381
Q6PEM8	-0.27	0.0350502	0.2724031057882073	Venom vs Saline	3 h	Not significant	2.4	1	459
E9Q137	-0.12	0.0376702	0.28123306330768566	Venom vs Saline	3 h	Not significant	14.56	4	309
Q91X05	-0.29	0.037325813291626896	0.281163	Venom vs Saline	3 h	Not significant	23.64	6	385
O35226	-0.15	0.0362508	0.27599110792907267	Venom vs Saline	3 h	Not significant	21.28	7	376
P54729	0.15	0.0351693	0.2724031057882073	Venom vs Saline	3 h	Not significant	25.73	9	614
E9Q6R7	0.14	0.0364073	0.2766681046923949	Venom vs Saline	3 h	Not significant	27.9	54	3430
O89053	0.22	0.037605	0.28123306330768566	Venom vs Saline	3 h	Not significant	35.79	10	461
Q9Z2G9	0.26	0.035742180952397146	0.2736448096841471	Venom vs Saline	3 h	Not significant	21.07	3	242
P23249	0.15	0.039702453987807695	0.2868099674322058	Venom vs Saline	3 h	Not significant	18.23	13	1004
Q923Z3	0.15	0.036778997044537694	0.2784598371431172	Venom vs Saline	3 h	Not significant	20.33	9	669
P14148	-0.27	0.0378761	0.2815619546480488	Venom vs Saline	3 h	Not significant	72.59	36	270
B2RY04	-0.17	0.0374106	0.281163	Venom vs Saline	3 h	Not significant	7.76	10	1868
Q9Z1K8	-0.23	0.0377632	0.28123306330768566	Venom vs Saline	3 h	Not significant	11.76	4	510
Q8C0Q2	0.15	0.0403863	0.2886949346164125	Venom vs Saline	3 h	Not significant	3.47	2	951
O08599	0.15	0.0370774	0.2802014005134178	Venom vs Saline	3 h	Not significant	16.33	6	594
Q71RI9	0.29	0.0382362	0.2829713347457346	Venom vs Saline	3 h	Not significant	37.8	21	455
P60867	-0.13	0.0377075	0.28123306330768566	Venom vs Saline	3 h	Not significant	76.47	14	119
Q99M01	0.17	0.0391235	0.28465451813107706	Venom vs Saline	3 h	Not significant	54.55	14	451
Q8C0C0	-0.21	0.0385045	0.2836589671657491	Venom vs Saline	3 h	Not significant	9.33	5	836
Q8C5P5	0.22	0.0382497	0.2829713347457346	Venom vs Saline	3 h	Not significant	9.42	3	467
Q5HZI9	-0.15	0.0390424	0.28465451813107706	Venom vs Saline	3 h	Not significant	45.64	10	298
Q8BUR4	0.12	0.0373509	0.281163	Venom vs Saline	3 h	Not significant	20.05	24	1865
Q9Z1R4	-0.13	0.038991059664383446	0.28465451813107706	Venom vs Saline	3 h	Not significant	33.11	5	293
Q99J39	0.26	0.0377112	0.28123306330768566	Venom vs Saline	3 h	Not significant	36.59	12	492
Q9CWM4	0.26	0.038273	0.2829713347457346	Venom vs Saline	3 h	Not significant	59.84	2	122
Q8BH74	-0.12	0.041172762872146496	0.29177099779292764	Venom vs Saline	3 h	Not significant	9.94	6	926
Q922B9	-0.15	0.0398685	0.28731619337581293	Venom vs Saline	3 h	Not significant	13.1	12	1252
Q9WTT4	0.21	0.0387105	0.28465451813107706	Venom vs Saline	3 h	Not significant	13.56	1	118
Q05920	-0.19	0.0399273	0.28731619337581293	Venom vs Saline	3 h	Not significant	76.32	162	1178
Q9ESE1	0.09	0.039659	0.2868099674322058	Venom vs Saline	3 h	Not significant	17.12	34	2856
Q8CAS9	-0.24	0.0390685	0.28465451813107706	Venom vs Saline	3 h	Not significant	11.89	6	866
P11152	-0.34	0.0395748	0.2868099674322058	Venom vs Saline	3 h	Not significant	28.48	10	474
P62751	-0.17	0.0436858	0.30121121523864697	Venom vs Saline	3 h	Not significant	39.1	5	156
Q8BGM4	-0.12	0.040836	0.2908940280315805	Venom vs Saline	3 h	Not significant	23.95	5	238
Q9D964	-0.29	0.0400531	0.28731619337581293	Venom vs Saline	3 h	Not significant	78.49	69	423
O35841	-0.14	0.0435384	0.30121121523864697	Venom vs Saline	3 h	Not significant	27.98	11	504
B1AVZ0	-0.16	0.0410404	0.2913371002257901	Venom vs Saline	3 h	Not significant	9.68	2	310
Q8BK67	0.16	0.0391261	0.28465451813107706	Venom vs Saline	3 h	Not significant	28.08	12	520
Q7TT50	0.1	0.0394557	0.2865432406920347	Venom vs Saline	3 h	Not significant	27.44	30	1713
Q5NCS9	0.16	0.0413584	0.29258040443749583	Venom vs Saline	3 h	Not significant	13.44	3	454
Q9CWW6	-0.16	0.040300107893800494	0.2885825907919705	Venom vs Saline	3 h	Not significant	43.51	2	131
Q3UWE6	0.13	0.0400133	0.28731619337581293	Venom vs Saline	3 h	Not significant	17.57	2	569
A0A286YCV9	0.1	0.0409848	0.2913371002257901	Venom vs Saline	3 h	Not significant	21.33	22	1847
Q9CQ92	0.17	0.041466343439863655	0.29283817712014054	Venom vs Saline	3 h	Not significant	57.89	10	152
Q91YS8	-0.17	0.0423694	0.2971661466599073	Venom vs Saline	3 h	Not significant	16.04	5	374
Q3UN04	-0.18	0.040473681108542416	0.2888156756456267	Venom vs Saline	3 h	Not significant	25.73	10	517
Q61598	-0.07	0.0432999	0.30111413507474816	Venom vs Saline	3 h	Not significant	72.81	35	445
Q6X893	0.15	0.0425133	0.29766569285647576	Venom vs Saline	3 h	Not significant	17.3	9	653
P62855	0.21	0.0465219	0.30966932765611743	Venom vs Saline	3 h	Not significant	19.13	4	115
Q9Z2I8	-0.17	0.044840181963184095	0.30397775093919654	Venom vs Saline	3 h	Not significant	65.82	47	433
Q6DYE8	-0.2	0.042698	0.2977953613617222	Venom vs Saline	3 h	Not significant	23.34	16	874
Q921J2	-0.21	0.041741591799741046	0.2942746299685703	Venom vs Saline	3 h	Not significant	32.61	3	184
P56395	-0.32	0.0436149	0.30121121523864697	Venom vs Saline	3 h	Not significant	70.9	20	134
P51881	0.21	0.0462288	0.3091976731563984	Venom vs Saline	3 h	Not significant	65.1	43	298
P70302	-0.18	0.0433776	0.3011435814333303	Venom vs Saline	3 h	Not significant	3.07	3	685
Q6ZWN5	-0.14	0.046874513898847545	0.30966932765611743	Venom vs Saline	3 h	Not significant	66.49	23	194
O70492	-0.19	0.0427249	0.2977953613617222	Venom vs Saline	3 h	Not significant	66.05	18	162
Q8BKR5	-0.25	0.0436409	0.30121121523864697	Venom vs Saline	3 h	Not significant	7.02	3	712
Q9DC33	-0.15	0.0420843	0.2956731660699296	Venom vs Saline	3 h	Not significant	25.43	5	346
P42932	-0.11	0.0442039	0.30126331609552187	Venom vs Saline	3 h	Not significant	46.9	21	548
B1ART2	0.09	0.0427499	0.2977953613617222	Venom vs Saline	3 h	Not significant	6.67	15	4390
Q9D4H2	-0.2	0.0458647	0.3079704046907485	Venom vs Saline	3 h	Not significant	12.47	6	778
P22892	0.12	0.0441146	0.30126331609552187	Venom vs Saline	3 h	Not significant	39.54	29	822
Q6ZQI3	-0.13	0.0442002	0.30126331609552187	Venom vs Saline	3 h	Not significant	45.36	11	291
Q9D8U8	-0.12	0.0462836	0.3091976731563984	Venom vs Saline	3 h	Not significant	50	14	404
Q91WJ2	0.47	0.044899057450735816	0.30397775093919654	Venom vs Saline	3 h	Not significant	13.77	5	552
E9PUR0	-0.23	0.043924817509212816	0.30126331609552187	Venom vs Saline	3 h	Not significant	6.99	3	2548
Q9CQY5	-0.14	0.044823495031379945	0.30397775093919654	Venom vs Saline	3 h	Not significant	8.06	2	335
P51880	-0.22	0.0444957	0.30274828660976155	Venom vs Saline	3 h	Not significant	15.91	1	132
Q5NCF2	-0.18	0.0456937	0.3076606469564297	Venom vs Saline	3 h	Not significant	22.07	2	145
P59017	-0.21	0.0437768	0.30121121523864697	Venom vs Saline	3 h	Not significant	18.43	3	434
Q8VBV7	-0.15	0.0438286	0.30121121523864697	Venom vs Saline	3 h	Not significant	56.46	8	209
Q8K0D5	0.1	0.0481186	0.31299429351245733	Venom vs Saline	3 h	Not significant	38.75	22	751
Q4LDF6	0.45	0.0440718	0.30126331609552187	Venom vs Saline	3 h	Not significant	33.43	2	332
Q7TMS5	-0.29	0.0466969	0.30966932765611743	Venom vs Saline	3 h	Not significant	28.01	24	657
Q99PG2	0.14	0.0466765	0.30966932765611743	Venom vs Saline	3 h	Not significant	16.27	8	633
Q5U680	0.18	0.0475122	0.3118752466309081	Venom vs Saline	3 h	Not significant	14.23	4	274
O88271	-0.15	0.047024980908717054	0.30966932765611743	Venom vs Saline	3 h	Not significant	14.58	2	295
Q61879	0.13	0.0469323	0.30966932765611743	Venom vs Saline	3 h	Not significant	53.09	61	1976
O35216	-0.25	0.0468701	0.30966932765611743	Venom vs Saline	3 h	Not significant	8.96	1	134
Q9D7N3	0.19	0.0457435	0.3076606469564297	Venom vs Saline	3 h	Not significant	45.13	13	390
Q61418	-0.22	0.0473867	0.3115506634958428	Venom vs Saline	3 h	Not significant	10.98	3	747
Q99P88	0.08	0.0512718	0.32358893540393147	Venom vs Saline	3 h	Not significant	9.42	9	1391
Q61165	0.14	0.0457372	0.3076606469564297	Venom vs Saline	3 h	Not significant	4.63	4	820
Q02257	0.14	0.0457292	0.3076606469564297	Venom vs Saline	3 h	Not significant	29.53	11	745
O54988	0.08	0.0463455	0.3091976731563984	Venom vs Saline	3 h	Not significant	16.95	14	1233
P19783	0.12	0.0476694	0.31240606827882184	Venom vs Saline	3 h	Not significant	70.41	48	169
Q8VHQ9	-0.19	0.0580424	0.3419959759832603	Venom vs Saline	3 h	Not significant	45.29	14	594
Q8BTI8	0.17	0.0480212	0.31299429351245733	Venom vs Saline	3 h	Not significant	3.55	6	2703
Q71LX4	0.15	0.0469884	0.30966932765611743	Venom vs Saline	3 h	Not significant	20.04	24	2375
Q8K4F5	0.17	0.046349455888190574	0.3091976731563984	Venom vs Saline	3 h	Not significant	67.75	19	307
P06683	0.41	0.0498162	0.3195158728030893	Venom vs Saline	3 h	Not significant	16.24	8	548
Q99KK9	0.09	0.05253	0.3264991145826526	Venom vs Saline	3 h	Not significant	31.68	8	505
Q8K385	-0.21	0.048871564349141305	0.3167372271741816	Venom vs Saline	3 h	Not significant	8.61	5	592
Q9JII6	-0.17	0.0504493	0.3208703335604906	Venom vs Saline	3 h	Not significant	87.38	100	325
Q8BH44	-0.13	0.0503019	0.3206995778712622	Venom vs Saline	3 h	Not significant	7.29	3	480
Q6P9Q4	-0.08	0.057290599518068495	0.341079	Venom vs Saline	3 h	Not significant	17.38	14	1197
Q9D2N9	0.13	0.0480729	0.31299429351245733	Venom vs Saline	3 h	Not significant	16.05	10	598
Q78JE5	0.18	0.0495328	0.3185029239095392	Venom vs Saline	3 h	Not significant	30.85	7	402
Q76MZ3	0.13	0.0499182	0.3195158728030893	Venom vs Saline	3 h	Not significant	45.84	15	589
Q9R049	0.17	0.0478123	0.3128423761847884	Venom vs Saline	3 h	Not significant	10.58	7	643
Q8VCA0	0.21	0.0509815	0.3232665418703819	Venom vs Saline	3 h	Not significant	14.88	6	551
Q9JJG0	0.19	0.0481412	0.31299429351245733	Venom vs Saline	3 h	Not significant	8.88	5	1149
P21271	0.13	0.0490406	0.3173308022282641	Venom vs Saline	3 h	Not significant	23.16	22	1818
Q9Z2H5	0.1	0.051062854636263935	0.3232665418703819	Venom vs Saline	3 h	Not significant	26.85	18	879
P10630	-0.11	0.0483069	0.3135739766287736	Venom vs Saline	3 h	Not significant	47.67	19	407
O88575	0.24	0.0492532	0.31746345214117444	Venom vs Saline	3 h	Not significant	9.13	5	635
P40936	-0.37	0.0511548	0.3233488753277431	Venom vs Saline	3 h	Not significant	45.45	13	264
P47738	-0.23	0.0536358	0.3283892633205602	Venom vs Saline	3 h	Not significant	62.43	45	519
P61087	0.11	0.0533857	0.3283892633205602	Venom vs Saline	3 h	Not significant	24	2	200
Q8CFJ7	-0.15	0.049174077999659296	0.31746345214117444	Venom vs Saline	3 h	Not significant	36.81	10	288
Q99JR1	-0.17	0.049293641494576886	0.31746345214117444	Venom vs Saline	3 h	Not significant	62.42	27	322
Q69ZS7	-0.09	0.0532531	0.3283892633205602	Venom vs Saline	3 h	Not significant	9.82	5	682
E9PV24	-0.24	0.0535556	0.3283892633205602	Venom vs Saline	3 h	Not significant	52.6	48	789
Q9D8W7	-0.26	0.052226444341856894	0.3256004810110287	Venom vs Saline	3 h	Not significant	22.08	7	154
Q91VD9	0.14	0.0499244	0.3195158728030893	Venom vs Saline	3 h	Not significant	73.87	76	727
Q9D486	-0.17	0.051354631232424106	0.3236131838892448	Venom vs Saline	3 h	Not significant	8.02	4	773
Q99KK1	-0.27	0.0502098	0.3206995778712622	Venom vs Saline	3 h	Not significant	13.39	3	254
P58137	0.33	0.0503442	0.3206995778712622	Venom vs Saline	3 h	Not significant	52.19	11	320
Q9D0D5	0.19	0.052096284176961015	0.3256004810110287	Venom vs Saline	3 h	Not significant	6.82	2	440
Q99PL5	0.16	0.0541199	0.3304339474179577	Venom vs Saline	3 h	Not significant	32.9	29	1605
Q9Z306	-0.3	0.0535914	0.3283892633205602	Venom vs Saline	3 h	Not significant	8.5	5	553
Q8K3X6	-0.24	0.0541311	0.3304339474179577	Venom vs Saline	3 h	Not significant	37.12	13	423
P16331	-0.12	0.0535849	0.3283892633205602	Venom vs Saline	3 h	Not significant	66.23	44	453
Q91X78	-0.13	0.0556844	0.33345510363619607	Venom vs Saline	3 h	Not significant	24.71	5	348
O09173	-0.2	0.053461	0.3283892633205602	Venom vs Saline	3 h	Not significant	53.93	33	445
Q9JKL4	0.13	0.0546442	0.33060719536303973	Venom vs Saline	3 h	Not significant	35.14	4	185
A1L3P4	0.12	0.0509846	0.3232665418703819	Venom vs Saline	3 h	Not significant	2.85	2	702
Q9CYK1	0.16	0.0521715	0.3256004810110287	Venom vs Saline	3 h	Not significant	16.67	5	360
Q8BJS4	0.15	0.0516062	0.32420113574390047	Venom vs Saline	3 h	Not significant	22.98	9	731
O70493	0.12	0.0514893	0.3239634466148157	Venom vs Saline	3 h	Not significant	67.88	11	165
Q02357	0.22	0.0543235	0.3304578471592563	Venom vs Saline	3 h	Not significant	23.31	25	1862
Q9Z2M7	0.15	0.0543771	0.3304578471592563	Venom vs Saline	3 h	Not significant	39.67	7	242
Q6P1B1	-0.14	0.0523195	0.32568503838042534	Venom vs Saline	3 h	Not significant	65.49	35	623
Q99M87	0.19	0.0520665	0.3256004810110287	Venom vs Saline	3 h	Not significant	28.33	10	480
Q3URE1	0.14	0.0521725	0.3256004810110287	Venom vs Saline	3 h	Not significant	61.41	35	583
Q3UMC0	0.26	0.0550719	0.33095890350634394	Venom vs Saline	3 h	Not significant	4.48	3	893
Q61233	0.3	0.0546198	0.33060719536303973	Venom vs Saline	3 h	Not significant	34.93	9	627
Q9Z2D6	0.15	0.0542395	0.3304578471592563	Venom vs Saline	3 h	Not significant	26.86	10	484
Q9D3S3	-0.12	0.0549181	0.33080051176988456	Venom vs Saline	3 h	Not significant	9.9	7	818
Q3U3R4	-0.21	0.052793997092942725	0.327643	Venom vs Saline	3 h	Not significant	12.89	6	574
B2RXC1	-0.11	0.053155885843965606	0.3283892633205602	Venom vs Saline	3 h	Not significant	19.33	15	1133
Q8BFP9	0.27	0.053148444700505504	0.3283892633205602	Venom vs Saline	3 h	Not significant	37.33	8	434
Q6TEK5	-0.16	0.055326426681744215	0.33179655005625813	Venom vs Saline	3 h	Not significant	9.66	2	176
Q8VD04	0.09	0.0588131	0.34364963388175784	Venom vs Saline	3 h	Not significant	46.03	23	806
Q571I9	-0.1	0.0562574	0.33639471410414906	Venom vs Saline	3 h	Not significant	19.58	14	802
Q924D0	0.15	0.056362076115025694	0.33652924747397284	Venom vs Saline	3 h	Not significant	38.38	15	396
Q9JMH9	0.08	0.057924517082277055	0.3419959759832603	Venom vs Saline	3 h	Not significant	41.41	53	2050
P14685	-0.12	0.0587694	0.34364963388175784	Venom vs Saline	3 h	Not significant	66.42	26	530
Q99J56	-0.14	0.0580753	0.3419959759832603	Venom vs Saline	3 h	Not significant	16.33	4	251
Q80Y17	0.17	0.0545991	0.33060719536303973	Venom vs Saline	3 h	Not significant	15.25	9	1036
Q91YT0	0.09	0.0547245	0.33060719536303973	Venom vs Saline	3 h	Not significant	69.18	49	464
P56695	0.19	0.055106	0.33095890350634394	Venom vs Saline	3 h	Not significant	8.31	5	890
P35979	-0.23	0.0616522	0.3544475505252011	Venom vs Saline	3 h	Not significant	79.39	16	165
Q922H2	0.35	0.0548841	0.33080051176988456	Venom vs Saline	3 h	Not significant	65.06	20	415
A0A1L1SUI3	-0.12	0.0617385	0.3544475505252011	Venom vs Saline	3 h	Not significant	14.44	6	450
Q8K2C9	-0.48	0.0571384	0.3406681125872192	Venom vs Saline	3 h	Not significant	7.18	4	362
P49182	0.16	0.0587753	0.34364963388175784	Venom vs Saline	3 h	Not significant	14.23	5	478
Q9CQE3	0.2	0.0581126	0.3419959759832603	Venom vs Saline	3 h	Not significant	30.83	3	120
P62281	-0.24	0.060687976801370544	0.3513856480329145	Venom vs Saline	3 h	Not significant	75.95	17	158
Q9WUA3	0.17	0.0584108	0.34325768338557816	Venom vs Saline	3 h	Not significant	28.06	19	784
Q5XJY4	0.17	0.0598117	0.3484902132163462	Venom vs Saline	3 h	Not significant	21.75	7	377
Q3UTJ2	0.18	0.0577786	0.3419959759832603	Venom vs Saline	3 h	Not significant	22.46	20	1180
P97351	0.12	0.0631461	0.3602320253996114	Venom vs Saline	3 h	Not significant	63.26	23	264
O70400	0.17	0.060141914288111525	0.3499165922217398	Venom vs Saline	3 h	Not significant	18.96	5	327
Q9D051	0.16	0.0579569	0.3419959759832603	Venom vs Saline	3 h	Not significant	64.07	27	359
Q91WU2	0.54	0.0604743	0.3510696174102215	Venom vs Saline	3 h	Not significant	15	7	540
P39039	-0.24	0.0580273	0.3419959759832603	Venom vs Saline	3 h	Not significant	34.31	4	239
P70268	0.1	0.058037189352517615	0.3419959759832603	Venom vs Saline	3 h	Not significant	24.95	19	946
O55137	0.26	0.0627489	0.35846512819402643	Venom vs Saline	3 h	Not significant	56.56	14	419
Q9NYQ2	-0.28	0.0586192	0.34364963388175784	Venom vs Saline	3 h	Not significant	73.37	32	353
Q9ES88	0.23	0.0605115	0.3510696174102215	Venom vs Saline	3 h	Not significant	8.19	4	586
Q8BH24	-0.16	0.061786	0.3544475505252011	Venom vs Saline	3 h	Not significant	15.86	9	643
Q9ERG0	0.26	0.0625628	0.3579013641763682	Venom vs Saline	3 h	Not significant	37.32	23	753
P17182	0.15	0.0691919	0.37206942520589725	Venom vs Saline	3 h	Not significant	76.04	68	434
E9PZJ8	-0.12	0.0592676	0.3458120428156823	Venom vs Saline	3 h	Not significant	9.87	13	2198
O88325	0.16	0.0645502	0.3628126814137187	Venom vs Saline	3 h	Not significant	17.32	10	739
Q9QY23	0.15	0.0608233	0.3513856480329145	Venom vs Saline	3 h	Not significant	14.43	6	797
P28660	0.14	0.0611809	0.35295356492947544	Venom vs Saline	3 h	Not significant	23.49	23	1128
O08663	0.11	0.0661957	0.3678935555140672	Venom vs Saline	3 h	Not significant	40.38	12	478
P07309	-0.35	0.0646614	0.3628126814137187	Venom vs Saline	3 h	Not significant	86.39	22	147
Q8CIG8	-0.17	0.060775259649988506	0.3513856480329145	Venom vs Saline	3 h	Not significant	24.18	13	637
Q9D1R1	-0.13	0.0675356	0.3708947490733478	Venom vs Saline	3 h	Not significant	10.43	2	230
P99024	0.12	0.0636939	0.3613438946021332	Venom vs Saline	3 h	Not significant	85.36	17	444
Q9CPX7	0.11	0.0644053	0.3628126814137187	Venom vs Saline	3 h	Not significant	58.52	8	135
P05201	0.12	0.0617707	0.3544475505252011	Venom vs Saline	3 h	Not significant	84.5	52	413
Q91XE4	0.41	0.0620411	0.35541308669601784	Venom vs Saline	3 h	Not significant	79.87	40	318
Q3U0S6	-0.19	0.0682996	0.3710377255330257	Venom vs Saline	3 h	Not significant	15.3	8	961
Q64213	0.09	0.0665558	0.3688940944299747	Venom vs Saline	3 h	Not significant	20.98	12	653
Q9QXZ0	0.08	0.0646194	0.3628126814137187	Venom vs Saline	3 h	Not significant	20.82	82	7354
P55264	-0.15	0.067561	0.3708947490733478	Venom vs Saline	3 h	Not significant	39.34	15	361
Q9Z131	0.2	0.0642747	0.3626296646728886	Venom vs Saline	3 h	Not significant	18.79	6	463
Q8BXR9	-0.1	0.0693026	0.37206942520589725	Venom vs Saline	3 h	Not significant	23.77	13	959
Q9JIH2	-0.15	0.0654364	0.3656583484266218	Venom vs Saline	3 h	Not significant	7.3	3	466
Q60855	0.18	0.067589	0.3708947490733478	Venom vs Saline	3 h	Not significant	14.33	6	656
Q7TPD0	0.12	0.06401	0.3621340419878984	Venom vs Saline	3 h	Not significant	12.01	7	1041
Q9DBP5	0.11	0.0654132	0.3656583484266218	Venom vs Saline	3 h	Not significant	56.63	15	196
Q99KI0	-0.2	0.0668786	0.3698226615791349	Venom vs Saline	3 h	Not significant	65.77	116	780
O35099	-0.11	0.063684	0.3613438946021332	Venom vs Saline	3 h	Not significant	8.26	8	1380
Q3UIL6	0.12	0.0650522	0.36450603748083127	Venom vs Saline	3 h	Not significant	28.44	23	1118
P62331	0.15	0.0638865	0.3619353473471692	Venom vs Saline	3 h	Not significant	44.57	3	175
Q921L8	-0.21	0.0676412	0.3708947490733478	Venom vs Saline	3 h	Not significant	27.96	13	608
Q8VC74	-0.21	0.0640987	0.36213532322133074	Venom vs Saline	3 h	Not significant	10.88	4	331
Q06770	-0.33	0.0635632	0.3613438946021332	Venom vs Saline	3 h	Not significant	6.05	2	397
Q9CZ42	0.15	0.0633259	0.3607549204820862	Venom vs Saline	3 h	Not significant	57.73	20	343
P14131	-0.16	0.0691675	0.37206942520589725	Venom vs Saline	3 h	Not significant	82.19	21	146
Q9DB77	0.13	0.0661268	0.3678935555140672	Venom vs Saline	3 h	Not significant	67.99	70	453
Q9D0K2	-0.2	0.0680649	0.3710377255330257	Venom vs Saline	3 h	Not significant	57.88	51	520
Q9CWG8	0.14	0.0683014	0.3710377255330257	Venom vs Saline	3 h	Not significant	26.38	7	436
Q9JLZ8	-0.13	0.070252	0.3746775091535448	Venom vs Saline	3 h	Not significant	17.85	12	409
P63321	0.18	0.0694954	0.3720955947524073	Venom vs Saline	3 h	Not significant	44.17	3	206
Q9CY64	-0.15	0.070001	0.37382519934782216	Venom vs Saline	3 h	Not significant	57.97	20	295
Q9Z2Z6	-0.12	0.0677638	0.3710377255330257	Venom vs Saline	3 h	Not significant	46.18	15	301
Q6NVF4	-0.2	0.0681554	0.3710377255330257	Venom vs Saline	3 h	Not significant	7.45	6	1074
Q8VC19	-0.31	0.0661607	0.3678935555140672	Venom vs Saline	3 h	Not significant	13.55	6	642
P28825	0.2	0.0673648	0.3708947490733478	Venom vs Saline	3 h	Not significant	32.8	32	747
P50637	0.22	0.0688287	0.37206942520589725	Venom vs Saline	3 h	Not significant	23.67	6	169
P35293	-0.09	0.0681697	0.3710377255330257	Venom vs Saline	3 h	Not significant	63.59	10	206
Q9D1B9	0.13	0.0686022	0.37206942520589725	Venom vs Saline	3 h	Not significant	50.97	9	257
Q7TPR4	0.11	0.070709	0.3749560357940806	Venom vs Saline	3 h	Not significant	66.82	34	892
Q9Z1B3	0.1	0.0722539	0.3798966612834521	Venom vs Saline	3 h	Not significant	17.35	9	1216
Q9DC37	-0.12	0.0660844	0.3678935555140672	Venom vs Saline	3 h	Not significant	8.62	4	464
Q9CR41	-0.18	0.070762	0.3749560357940806	Venom vs Saline	3 h	Not significant	50.39	3	129
Q3UJU9	0.21	0.0664663	0.3688940944299747	Venom vs Saline	3 h	Not significant	28.09	7	470
Q62446	-0.16	0.067967	0.3710377255330257	Venom vs Saline	3 h	Not significant	33.93	8	224
Q9D773	0.15	0.0692236	0.37206942520589725	Venom vs Saline	3 h	Not significant	43.14	11	306
Q9WV85	-0.13	0.066904	0.3698226615791349	Venom vs Saline	3 h	Not significant	57.4	10	169
Q91WU0	-0.23	0.0676275	0.3708947490733478	Venom vs Saline	3 h	Not significant	50.45	35	561
Q62470	0.14	0.0706151	0.3749560357940806	Venom vs Saline	3 h	Not significant	30.58	21	1053
Q9WTX5	0.17	0.0696205	0.37227866387231023	Venom vs Saline	3 h	Not significant	23.31	4	163
Q9R269	0.3	0.0703784	0.3748634340177434	Venom vs Saline	3 h	Not significant	18.75	19	1755
Q9D8N0	-0.14	0.0766325	0.3884613323278826	Venom vs Saline	3 h	Not significant	76.2	43	437
P24549	0.31	0.0693347	0.37206942520589725	Venom vs Saline	3 h	Not significant	21.16	7	501
P15626	0.17	0.0740919	0.38420388902071767	Venom vs Saline	3 h	Not significant	63.76	11	218
Q9D8W5	0.1	0.0792066	0.3935329794403835	Venom vs Saline	3 h	Not significant	54.82	17	456
Q9D0J8	-0.22	0.0750732	0.3862245447104068	Venom vs Saline	3 h	Not significant	38.61	5	101
A0A0J9YUD5	0.1	0.0690922	0.37206942520589725	Venom vs Saline	3 h	Not significant	21.35	26	2061
Q9QVP9	-0.12	0.0690943	0.37206942520589725	Venom vs Saline	3 h	Not significant	9.12	6	1009
P63101	-0.14	0.0784453	0.39184359942171193	Venom vs Saline	3 h	Not significant	73.47	26	245
Q9WVM3	0.12	0.07195	0.3788866799736933	Venom vs Saline	3 h	Not significant	8.67	3	565
Q7TMF3	0.1	0.0693997	0.37206942520589725	Venom vs Saline	3 h	Not significant	81.38	19	145
P16254	-0.13	0.0760081	0.3884613323278826	Venom vs Saline	3 h	Not significant	50	4	110
P67984	-0.27	0.0706894	0.3749560357940806	Venom vs Saline	3 h	Not significant	42.97	12	128
Q6PHN9	0.14	0.0723436	0.3798966612834521	Venom vs Saline	3 h	Not significant	54.73	9	201
Q60749	0.14	0.0731209	0.38250754321688607	Venom vs Saline	3 h	Not significant	17.16	10	443
Q9CQI3	-0.11	0.0717085	0.3788866799736933	Venom vs Saline	3 h	Not significant	54.23	9	142
Q61335	-0.12	0.0730638	0.38250754321688607	Venom vs Saline	3 h	Not significant	40	8	245
Q91YP2	0.11	0.0735379	0.3837087575651006	Venom vs Saline	3 h	Not significant	24.57	17	704
Q9JI91	-0.18	0.0765406	0.3884613323278826	Venom vs Saline	3 h	Not significant	17	2	894
Q7TSV4	0.16	0.0744475	0.38420388902071767	Venom vs Saline	3 h	Not significant	21.77	10	620
Q99J27	-0.18	0.0771054	0.38894546028240046	Venom vs Saline	3 h	Not significant	9.27	5	550
Q8K0E8	-0.28	0.0764474	0.3884613323278826	Venom vs Saline	3 h	Not significant	56.13	26	481
O08807	-0.38	0.0738832	0.38420388902071767	Venom vs Saline	3 h	Not significant	25.18	5	274
O35345	-0.12	0.072947	0.38250754321688607	Venom vs Saline	3 h	Not significant	18.84	6	536
A2RSQ0	-0.12	0.0764082	0.3884613323278826	Venom vs Saline	3 h	Not significant	1.96	2	1274
Q9WV27	0.24	0.071802	0.3788866799736933	Venom vs Saline	3 h	Not significant	16.18	3	1032
Q8VE70	0.13	0.0776334	0.3894670242054599	Venom vs Saline	3 h	Not significant	49.06	4	212
P18654	-0.1	0.0759382	0.3884613323278826	Venom vs Saline	3 h	Not significant	35.95	11	740
Q9ESX5	0.13	0.0719229	0.3788866799736933	Venom vs Saline	3 h	Not significant	24.95	9	509
Q99KI3	-0.09	0.0719663	0.3788866799736933	Venom vs Saline	3 h	Not significant	26.05	6	261
Q8K2I3	-0.15	0.0744087	0.38420388902071767	Venom vs Saline	3 h	Not significant	40	19	535
Q99JX7	0.11	0.0741267	0.38420388902071767	Venom vs Saline	3 h	Not significant	29.94	11	618
Q8JZN5	0.18	0.0742012	0.38420388902071767	Venom vs Saline	3 h	Not significant	44.32	32	625
P63325	-0.13	0.0769146	0.3884613323278826	Venom vs Saline	3 h	Not significant	45.45	1	165
Q8R0S2	-0.13	0.0732576	0.3827338229892648	Venom vs Saline	3 h	Not significant	11.86	10	961
Q8R151	0.15	0.0739436	0.38420388902071767	Venom vs Saline	3 h	Not significant	13.2	12	1909
Q80SU6	-0.22	0.0752459	0.3862245447104068	Venom vs Saline	3 h	Not significant	19.63	5	601
P00920	0.14	0.0774469	0.3894670242054599	Venom vs Saline	3 h	Not significant	54.23	29	260
Q8C025	-0.18	0.0754511	0.3867930376598545	Venom vs Saline	3 h	Not significant	3.77	1	398
P29788	0.18	0.0812898	0.3973304346475856	Venom vs Saline	3 h	Not significant	16.32	7	478
Q91WT8	0.11	0.0798157	0.3943608753676183	Venom vs Saline	3 h	Not significant	30.51	16	590
Q64310	-0.13	0.0768237	0.3884613323278826	Venom vs Saline	3 h	Not significant	34.94	14	269
Q8BVD5	0.18	0.0744568	0.38420388902071767	Venom vs Saline	3 h	Not significant	27.43	14	576
Q8K2Q9	0.18	0.074477	0.38420388902071767	Venom vs Saline	3 h	Not significant	23.93	9	631
P23927	0.45	0.0814414	0.3975970984898853	Venom vs Saline	3 h	Not significant	84.57	16	175
Q8C0D4	0.13	0.0763449	0.3884613323278826	Venom vs Saline	3 h	Not significant	7.52	4	838
Q8BYF6	0.21	0.0794153	0.3935329794403835	Venom vs Saline	3 h	Not significant	14.73	10	611
Q8CBA2	0.12	0.0780454	0.39032217630538407	Venom vs Saline	3 h	Not significant	16.29	10	884
Q8K154	-0.34	0.0762008	0.3884613323278826	Venom vs Saline	3 h	Not significant	25.75	6	532
O88531	0.1	0.0748274	0.3855260054215414	Venom vs Saline	3 h	Not significant	28.76	8	306
Q6P3A8	0.29	0.0776842	0.3894670242054599	Venom vs Saline	3 h	Not significant	55.64	13	390
Q921W4	-0.16	0.0844411	0.40311294666382574	Venom vs Saline	3 h	Not significant	22.41	4	348
Q99M51	0.14	0.0752224	0.3862245447104068	Venom vs Saline	3 h	Not significant	11.41	2	377
P29351	0.09	0.0802893	0.3962227089808112	Venom vs Saline	3 h	Not significant	43.53	12	595
Q61771	-0.1	0.0768491	0.3884613323278826	Venom vs Saline	3 h	Not significant	18.88	8	747
Q91VC4	0.12	0.0807559	0.3968650131066968	Venom vs Saline	3 h	Not significant	29	9	438
Q9D1E6	-0.08	0.0776245	0.3894670242054599	Venom vs Saline	3 h	Not significant	43.03	8	244
Q4PZA2	-0.18	0.0794282	0.3935329794403835	Venom vs Saline	3 h	Not significant	10.14	6	769
P97386	0.21	0.0772568	0.3892296812871244	Venom vs Saline	3 h	Not significant	4.73	3	1015
Q8C0V0	0.19	0.0806017	0.3968650131066968	Venom vs Saline	3 h	Not significant	9.14	3	766
P38060	0.2	0.0820443	0.3986398396991368	Venom vs Saline	3 h	Not significant	32.92	24	325
Q91YL7	-0.27	0.0768699	0.3884613323278826	Venom vs Saline	3 h	Not significant	11.73	7	699
O55106	0.14	0.0788362	0.39283837439151725	Venom vs Saline	3 h	Not significant	23.72	8	780
Q9WUZ9	0.13	0.0795521	0.3935329794403835	Venom vs Saline	3 h	Not significant	35.36	18	427
Q61503	-0.12	0.0826196	0.3989320466310375	Venom vs Saline	3 h	Not significant	15.28	6	576
Q11011	0.09	0.0788013	0.39283837439151725	Venom vs Saline	3 h	Not significant	42.07	25	920
Q8CH25	0.19	0.0791007	0.3935329794403835	Venom vs Saline	3 h	Not significant	8.83	7	1031
Q8K0Z7	0.12	0.078027	0.39032217630538407	Venom vs Saline	3 h	Not significant	55.78	9	294
Q9CQ06	0.1	0.0855016	0.4058106090537096	Venom vs Saline	3 h	Not significant	71.76	10	216
Q8CIB5	0.11	0.082537	0.3989320466310375	Venom vs Saline	3 h	Not significant	28.68	15	680
Q3UVG3	-0.09	0.0794906	0.3935329794403835	Venom vs Saline	3 h	Not significant	26.52	14	837
Q80W47	-0.12	0.085048	0.4050658515983205	Venom vs Saline	3 h	Not significant	13.26	4	445
P58854	0.12	0.080807	0.3968650131066968	Venom vs Saline	3 h	Not significant	9.39	7	905
Q60715	-0.13	0.0810243	0.3973304346475856	Venom vs Saline	3 h	Not significant	17.42	8	534
Q68FH0	0.14	0.0812872	0.3973304346475856	Venom vs Saline	3 h	Not significant	19.24	14	1190
Q9JHP7	-0.14	0.0820269	0.3986398396991368	Venom vs Saline	3 h	Not significant	13.75	3	502
Q03145	-0.1	0.0859543	0.4065457884000445	Venom vs Saline	3 h	Not significant	3.38	2	977
Q8CFI7	0.12	0.0811288	0.3973304346475856	Venom vs Saline	3 h	Not significant	19.76	15	1174
Q5SSZ5	0.14	0.0807362	0.3968650131066968	Venom vs Saline	3 h	Not significant	9.58	7	1440
E9Q2E4	-0.16	0.0862366	0.40741065489656153	Venom vs Saline	3 h	Not significant	4.05	11	4418
E9PW37	-0.24	0.0824923	0.3989320466310375	Venom vs Saline	3 h	Not significant	5.37	4	1286
Q9CXT8	0.14	0.0826489	0.3989320466310375	Venom vs Saline	3 h	Not significant	37.01	16	489
Q60634	0.09	0.0878905	0.4128891466323252	Venom vs Saline	3 h	Not significant	25.93	7	428
Q99LC8	-0.16	0.0820327	0.3986398396991368	Venom vs Saline	3 h	Not significant	3.61	1	305
P48036	-0.15	0.0831677	0.4002992926642964	Venom vs Saline	3 h	Not significant	88.71	40	319
O88587	-0.26	0.0904498	0.4172097096203456	Venom vs Saline	3 h	Not significant	61.51	14	265
G3X939	0.17	0.081901	0.3986398396991368	Venom vs Saline	3 h	Not significant	14.6	9	829
Q9D8X2	-0.17	0.0897954	0.4165367998182213	Venom vs Saline	3 h	Not significant	17.05	4	217
Q8BVQ5	-0.13	0.0834038	0.4009649612268793	Venom vs Saline	3 h	Not significant	31.87	6	386
O35218	0.09	0.0842993	0.40290553004373314	Venom vs Saline	3 h	Not significant	13.94	8	782
Q7TPM9	-0.13	0.0889249	0.4143157008339941	Venom vs Saline	3 h	Not significant	6.87	3	771
Q9D1I2	-0.11	0.0852948	0.4052987619989168	Venom vs Saline	3 h	Not significant	50.82	9	183
Q8K245	0.14	0.084755	0.4041401853516556	Venom vs Saline	3 h	Not significant	7.31	4	698
Q02788	0.17	0.0903425	0.4172097096203456	Venom vs Saline	3 h	Not significant	25.24	17	1034
P14106	-0.45	0.082294	0.3989320466310375	Venom vs Saline	3 h	Not significant	15.42	3	253
P10833	0.11	0.0840848	0.40290553004373314	Venom vs Saline	3 h	Not significant	39.91	5	218
P22315	0.17	0.0830905	0.4002992926642964	Venom vs Saline	3 h	Not significant	68.33	23	420
P49813	0.22	0.0895999	0.4161009919213621	Venom vs Saline	3 h	Not significant	20.06	3	359
Q8JZQ2	0.07	0.0895676	0.4161009919213621	Venom vs Saline	3 h	Not significant	47.88	29	802
Q9JHE3	0.18	0.0826888	0.3989320466310375	Venom vs Saline	3 h	Not significant	3.84	2	756
Q9D706	0.1	0.0866313	0.4088040760742294	Venom vs Saline	3 h	Not significant	20.61	9	660
Q8BM85	-0.12	0.0981392	0.4350411037812958	Venom vs Saline	3 h	Not significant	12.6	8	762
P41593	-0.21	0.088672	0.41413212575290825	Venom vs Saline	3 h	Not significant	16.92	8	591
Q02013	0.34	0.0885761	0.41413212575290825	Venom vs Saline	3 h	Not significant	26.02	6	269
Q8BJ56	0.15	0.0841209	0.40290553004373314	Venom vs Saline	3 h	Not significant	8.85	4	486
Q9EPQ7	-0.09	0.0838353	0.40256657051009465	Venom vs Saline	3 h	Not significant	58.69	8	213
E9QAB6	-0.15	0.0872415	0.4107368631288309	Venom vs Saline	3 h	Not significant	7.31	3	424
Q9D2V7	0.1	0.0858661	0.4065457884000445	Venom vs Saline	3 h	Not significant	40.46	19	922
Q80YR5	0.14	0.0842611	0.40290553004373314	Venom vs Saline	3 h	Not significant	14.23	6	991
P19221	-0.09	0.0963679	0.4332854646348229	Venom vs Saline	3 h	Not significant	22.98	8	618
O35607	0.14	0.0852207	0.4052987619989168	Venom vs Saline	3 h	Not significant	6.55	4	1038
Q80YA7	-0.11	0.0858097	0.4065457884000445	Venom vs Saline	3 h	Not significant	17.04	9	892
Q9WUK4	0.19	0.0942819	0.42876485939361897	Venom vs Saline	3 h	Not significant	9.17	2	349
Q9CXJ4	0.13	0.0886003	0.41413212575290825	Venom vs Saline	3 h	Not significant	25.52	13	717
P16546	0.1	0.0944204	0.42876485939361897	Venom vs Saline	3 h	Not significant	74.27	209	2472
Q8R5A6	0.1	0.0870144	0.4101393698023598	Venom vs Saline	3 h	Not significant	26.55	7	516
Q8BWT1	-0.23	0.088001	0.4128891466323252	Venom vs Saline	3 h	Not significant	68.26	53	397
Q9ESG4	0.17	0.0890131	0.4143157008339941	Venom vs Saline	3 h	Not significant	40.09	11	222
Q8BMQ2	-0.13	0.0903798	0.4172097096203456	Venom vs Saline	3 h	Not significant	9.67	5	817
Q9D7B7	-0.2	0.0948928	0.4290077238171348	Venom vs Saline	3 h	Not significant	10.05	2	209
Q8K2A1	0.18	0.087992	0.4128891466323252	Venom vs Saline	3 h	Not significant	10.86	2	304
Q3THF9	0.17	0.0885829	0.41413212575290825	Venom vs Saline	3 h	Not significant	17.92	4	240
A2APT9	-0.14	0.0887715	0.41413212575290825	Venom vs Saline	3 h	Not significant	24.06	13	773
P21279	0.12	0.0916744	0.42190824037344976	Venom vs Saline	3 h	Not significant	40.39	7	359
Q9CR51	-0.16	0.0936576	0.42767158568791097	Venom vs Saline	3 h	Not significant	82.2	9	118
Q9D0B0	0.1	0.0947497	0.4289119317802349	Venom vs Saline	3 h	Not significant	30.63	5	222
Q05793	0.11	0.0932589	0.42728018501487935	Venom vs Saline	3 h	Not significant	32.45	113	3707
P59764	-0.24	0.090159	0.4172097096203456	Venom vs Saline	3 h	Not significant	6.88	9	1978
Q8K3J1	0.11	0.0936478	0.42767158568791097	Venom vs Saline	3 h	Not significant	33.02	10	212
Q8VDI7	0.12	0.0902956	0.4172097096203456	Venom vs Saline	3 h	Not significant	14.67	3	409
Q99KV1	0.14	0.0978644	0.4350411037812958	Venom vs Saline	3 h	Not significant	42.18	9	358
Q8VCP9	0.18	0.0905948	0.4174085932040861	Venom vs Saline	3 h	Not significant	9.15	3	459
Q9QXS1	0.08	0.0962363	0.4331689585790304	Venom vs Saline	3 h	Not significant	39.39	118	4691
Q3ULL6	0.19	0.0931827	0.42728018501487935	Venom vs Saline	3 h	Not significant	6.14	2	472
Q8K1N1	0.09	0.0918046	0.4220331075166359	Venom vs Saline	3 h	Not significant	18.81	9	776
Q61768	0.12	0.0941333	0.42876485939361897	Venom vs Saline	3 h	Not significant	38.32	19	963
E9Q6B2	0.12	0.0943329	0.42876485939361897	Venom vs Saline	3 h	Not significant	10	4	420
Q9ET38	0.29	0.0971161	0.4350411037812958	Venom vs Saline	3 h	Not significant	8.93	2	224
P13020	-0.16	0.0947583	0.4289119317802349	Venom vs Saline	3 h	Not significant	53.97	24	780
Q99PL6	0.12	0.0986978	0.4358085016013128	Venom vs Saline	3 h	Not significant	16.97	4	442
P08032	0.23	0.097443	0.4350411037812958	Venom vs Saline	3 h	Not significant	44.64	57	2415
Q80VP1	0.09	0.092336	0.4240001287066786	Venom vs Saline	3 h	Not significant	20.7	8	575
Q8JZV7	0.43	0.093982567424559807	0.4286777240211547	Venom vs Saline	3 h	Not significant	43.03	12	409
Q99MR8	-0.19	0.096101	0.43303600479060783	Venom vs Saline	3 h	Not significant	52.58	45	717
Q9BCZ4	0.17	0.0975161	0.4350411037812958	Venom vs Saline	3 h	Not significant	26.84	3	190
Q8BMC1	-0.14	0.0981391	0.4350411037812958	Venom vs Saline	3 h	Not significant	20.34	2	118
Q8BMS1	0.12	0.12630962520094646	0.4781554758069101	Venom vs Saline	3 h	Not significant	62.25	77	763
Q9WTK3	-0.12	0.0934639	0.42767158568791097	Venom vs Saline	3 h	Not significant	12.4	7	621
O70451	0.23	0.10506390656758575	0.4487401056317323	Venom vs Saline	3 h	Not significant	10.12	5	484
Q6ZWR6	0.21	0.0975709	0.4350411037812958	Venom vs Saline	3 h	Not significant	1.32	7	8799
P46664	0.09	0.0979587	0.4350411037812958	Venom vs Saline	3 h	Not significant	45.61	10	456
Q9D8C4	-0.19	0.0947669	0.4289119317802349	Venom vs Saline	3 h	Not significant	59.79	9	286
P48678	0.1	0.0995479	0.43749796874228414	Venom vs Saline	3 h	Not significant	41.05	27	665
Q922J3	0.07	0.10316668827333444	0.447743	Venom vs Saline	3 h	Not significant	23.36	13	1391
Q3URD3	0.1	0.0972586	0.4350411037812958	Venom vs Saline	3 h	Not significant	24.73	10	845
Q8BM72	-0.12	0.0980836	0.4350411037812958	Venom vs Saline	3 h	Not significant	13.16	5	471
Q8R5K4	0.19	0.0955351	0.43143508210070414	Venom vs Saline	3 h	Not significant	10.85	8	1152
Q9D8B4	-0.45	0.0991166	0.43653937432928497	Venom vs Saline	3 h	Not significant	26.95	2	141
B2RSH2	0.11	0.0959583	0.43286899097519094	Venom vs Saline	3 h	Not significant	36.72	4	354
Q9WVT6	-0.18	0.0984072	0.4357577120081139	Venom vs Saline	3 h	Not significant	29.67	8	337
A2A8L5	0.07	0.0990023	0.43650518827742096	Venom vs Saline	3 h	Not significant	25.61	23	1898
Q9ESD7	0.1	0.10293983744110592	0.447743	Venom vs Saline	3 h	Not significant	25.17	28	2090
Q99JY3	0.15	0.0977599	0.4350411037812958	Venom vs Saline	3 h	Not significant	53.35	21	328
P29595	-0.41	0.0969021	0.4350411037812958	Venom vs Saline	3 h	Not significant	30.86	3	81
Q0KL02	0.12	0.10086885764287833	0.44235421938461417	Venom vs Saline	3 h	Not significant	3.58	7	3102
Q9WV32	0.13	0.10529890560697368	0.4492753305897544	Venom vs Saline	3 h	Not significant	22.31	7	372
Q9D6J6	-0.18	0.10362803788826248	0.447743	Venom vs Saline	3 h	Not significant	69.35	30	248
Q6NZB0	0.13	0.1050280160438858	0.4487401056317323	Venom vs Saline	3 h	Not significant	63.24	12	253
P21278	0.09	0.0974568	0.4350411037812958	Venom vs Saline	3 h	Not significant	49.03	8	359
Q00899	-0.18	0.0987379	0.4358085016013128	Venom vs Saline	3 h	Not significant	16.67	4	414
Q6IRU5	-0.12	0.1035921632315103	0.447743	Venom vs Saline	3 h	Not significant	30.13	7	229
Q99K30	0.09	0.10317030807866837	0.447743	Venom vs Saline	3 h	Not significant	49.66	22	729
Q91ZW3	0.09	0.10165584732881622	0.4445513095118413	Venom vs Saline	3 h	Not significant	28.45	16	1051
A2ALK8	0.1	0.0994965	0.43749796874228414	Venom vs Saline	3 h	Not significant	7.34	5	913
Q9D8V0	-0.28	0.0985741	0.4358085016013128	Venom vs Saline	3 h	Not significant	3.7	1	378
Q99020	-0.15	0.1121581383432092	0.4568004955498582	Venom vs Saline	3 h	Not significant	58.25	17	285
P97496	-0.12	0.10687951340896872	0.4532313402333274	Venom vs Saline	3 h	Not significant	21.38	7	1104
Q8R2T8	-0.17	0.10483895837423655	0.4487401056317323	Venom vs Saline	3 h	Not significant	23.46	8	520
P12246	-0.22	0.10901180928204376	0.4542735469136081	Venom vs Saline	3 h	Not significant	8.48	2	224
Q9DB60	-0.21	0.10169545337221562	0.4445513095118413	Venom vs Saline	3 h	Not significant	63.68	8	201
Q8BWY4	-0.15	0.10262492820685476	0.4476588987596136	Venom vs Saline	3 h	Not significant	23.85	4	260
Q8BU03	0.14	0.10389259933602324	0.44794114408458025	Venom vs Saline	3 h	Not significant	0.76	1	919
Q99J36	-0.24	0.10417987749373574	0.4487074429172887	Venom vs Saline	3 h	Not significant	8.57	2	350
P58021	0.1	0.1079348531673544	0.4542735469136081	Venom vs Saline	3 h	Not significant	14.5	4	662
P46062	0.08	0.10585873561321416	0.4497898143897564	Venom vs Saline	3 h	Not significant	2.7	4	1037
Q9CY57	-0.33	0.10772603055732294	0.4542735469136081	Venom vs Saline	3 h	Not significant	3.61	1	249
Q8BRG8	-0.1	0.10996465363508937	0.4554361457902604	Venom vs Saline	3 h	Not significant	20.68	6	561
Q8CFX1	-0.13	0.0997849	0.4380696299791007	Venom vs Saline	3 h	Not significant	47.66	31	789
Q8VC52	-0.12	0.10571255353990346	0.4497898143897564	Venom vs Saline	3 h	Not significant	37.86	4	206
Q91V01	-0.2	0.10453847283249026	0.4487401056317323	Venom vs Saline	3 h	Not significant	11.7	5	487
Q8CH18	0.08	0.111104	0.456255	Venom vs Saline	3 h	Not significant	23.39	15	1146
Q9CZN7	0.17	0.12123908607643072	0.471721	Venom vs Saline	3 h	Not significant	66.27	40	504
O35250	0.11	0.10786999832004912	0.4542735469136081	Venom vs Saline	3 h	Not significant	37.02	16	697
Q61749	-0.17	0.1037425899743204	0.4477656991936948	Venom vs Saline	3 h	Not significant	29.01	10	524
O55142	-0.15	0.10360719846294972	0.447743	Venom vs Saline	3 h	Not significant	60	12	110
Q9Z1N5	0.12	0.1050040204793727	0.4487401056317323	Venom vs Saline	3 h	Not significant	58.18	16	428
Q6PB66	-0.07	0.11324174948018888	0.4592457483869838	Venom vs Saline	3 h	Not significant	44.4	63	1392
Q8R0I0	0.11	0.10913087411551645	0.4542735469136081	Venom vs Saline	3 h	Not significant	22.98	16	805
P70349	-0.14	0.10584330685248584	0.4497898143897564	Venom vs Saline	3 h	Not significant	91.27	27	126
Q64435	-0.31	0.10154165080072358	0.4445513095118413	Venom vs Saline	3 h	Not significant	59.51	3	531
P63280	0.14	0.10341790661540204	0.447743	Venom vs Saline	3 h	Not significant	10.13	3	158
Q99KP3	-0.15	0.11186140134285756	0.456748	Venom vs Saline	3 h	Not significant	96.87	49	319
P35822	0.09	0.10563415857419722	0.4497898143897564	Venom vs Saline	3 h	Not significant	32.53	30	1457
Q9CQZ6	0.14	0.11415434478617924	0.4602127915789273	Venom vs Saline	3 h	Not significant	26.92	5	104
Q9DBX3	-0.19	0.10719608904629538	0.45359006274134905	Venom vs Saline	3 h	Not significant	35.12	35	820
Q6GYP7	-0.14	0.10275405324231704	0.447743	Venom vs Saline	3 h	Not significant	7.13	7	2035
P36371	-0.22	0.10260149518906082	0.4476588987596136	Venom vs Saline	3 h	Not significant	5.27	3	702
P30275	0.18	0.1032606252493336	0.447743	Venom vs Saline	3 h	Not significant	77.51	41	418
Q9QY76	-0.08	0.1046649132243097	0.4487401056317323	Venom vs Saline	3 h	Not significant	46.09	8	243
Q3TLI0	0.11	0.10733969072193209	0.45372897130756834	Venom vs Saline	3 h	Not significant	10.72	9	1259
P70335	0.08	0.11072597643308922	0.456255	Venom vs Saline	3 h	Not significant	29.84	23	1354
Q9D6I7	0.12	0.1112790045081692	0.456255	Venom vs Saline	3 h	Not significant	7.24	3	428
Q8R3T5	0.1	0.10714816600993209	0.45359006274134905	Venom vs Saline	3 h	Not significant	15.24	2	210
P20060	0.12	0.11288787447412468	0.4585214794331687	Venom vs Saline	3 h	Not significant	9.89	6	536
Q62433	0.47	0.11395226692180348	0.4602127915789273	Venom vs Saline	3 h	Not significant	45.69	28	394
Q3UYC0	-0.11	0.1099673701627362	0.4554361457902604	Venom vs Saline	3 h	Not significant	39.77	12	513
Q05909	0.11	0.1088445481403552	0.4542735469136081	Venom vs Saline	3 h	Not significant	8.39	8	1442
Q8R3N6	-0.09	0.1045851099204468	0.4487401056317323	Venom vs Saline	3 h	Not significant	24.66	9	657
Q3TUH1	-0.14	0.1117855525344354	0.456748	Venom vs Saline	3 h	Not significant	10.39	3	337
A2ATU0	0.17	0.10824286520059584	0.4542735469136081	Venom vs Saline	3 h	Not significant	52.88	38	921
Q8QZS1	0.11	0.11343809447726304	0.4595869782184664	Venom vs Saline	3 h	Not significant	45.71	17	385
Q3TZZ7	0.1	0.11821907568226556	0.46649839498512496	Venom vs Saline	3 h	Not significant	33.73	16	845
Q9ERS2	0.1	0.1087040932241652	0.4542735469136081	Venom vs Saline	3 h	Not significant	71.53	19	144
Q64674	0.17	0.10689000846323102	0.4532313402333274	Venom vs Saline	3 h	Not significant	36.42	7	302
Q61990	0.09	0.1107163337872912	0.456255	Venom vs Saline	3 h	Not significant	30.66	7	362
Q3TDK6	0.18	0.10496600479974676	0.4487401056317323	Venom vs Saline	3 h	Not significant	25.78	6	287
Q6NVF9	0.14	0.11126366487251252	0.456255	Venom vs Saline	3 h	Not significant	19.96	7	551
Q99LC5	-0.22	0.12238087209649488	0.4728981623653236	Venom vs Saline	3 h	Not significant	57.36	41	333
P21460	0.24	0.10838111805690896	0.4542735469136081	Venom vs Saline	3 h	Not significant	55	6	140
Q7TNL5	-0.08	0.11987134993404808	0.46901826110288686	Venom vs Saline	3 h	Not significant	27.06	15	595
Q6PB93	-0.1	0.1173381011503914	0.4659041160125103	Venom vs Saline	3 h	Not significant	29.47	10	570
Q3U466	-0.19	0.1106322226213101	0.456255	Venom vs Saline	3 h	Not significant	16.88	4	308
P49282	-0.17	0.1091321216218238	0.4542735469136081	Venom vs Saline	3 h	Not significant	11.09	5	568
P97315	0.44	0.11194424566682425	0.456748	Venom vs Saline	3 h	Not significant	19.69	5	193
Q9QYB5	0.12	0.1118209604652402	0.456748	Venom vs Saline	3 h	Not significant	50.28	30	706
Q8K023	0.33	0.1110794079537511	0.456255	Venom vs Saline	3 h	Not significant	56.66	13	323
Q9JHU4	0.06	0.10800707280080854	0.4542735469136081	Venom vs Saline	3 h	Not significant	52.26	213	4644
P30416	-0.11	0.11886989705926676	0.46816451764880457	Venom vs Saline	3 h	Not significant	49.13	26	458
Q8R5A0	0.16	0.10855549863560147	0.4542735469136081	Venom vs Saline	3 h	Not significant	4.62	2	433
Q921Y4	0.19	0.1129512140498211	0.4585214794331687	Venom vs Saline	3 h	Not significant	2.44	1	450
Q8BH95	-0.09	0.12744367114918598	0.4802293256918728	Venom vs Saline	3 h	Not significant	65.17	36	290
Q05CL8	0.16	0.11094149357682198	0.456255	Venom vs Saline	3 h	Not significant	20.35	7	570
P46735	0.15	0.1095069885601103	0.45490935612800393	Venom vs Saline	3 h	Not significant	17.52	12	1107
Q01405	0.09	0.1105355370997056	0.456255	Venom vs Saline	3 h	Not significant	48.76	20	765
Q80XL6	0.17	0.1102765114990027	0.456255	Venom vs Saline	3 h	Not significant	48.91	31	779
O88876	0.18	0.10811496870527729	0.4542735469136081	Venom vs Saline	3 h	Not significant	15.23	4	302
Q01730	0.11	0.10832066039527048	0.4542735469136081	Venom vs Saline	3 h	Not significant	60.29	14	277
Q61458	-0.13	0.12140851842469318	0.471721	Venom vs Saline	3 h	Not significant	9.91	3	323
P84228	0.25	0.11406013218359472	0.4602127915789273	Venom vs Saline	3 h	Not significant	83.82	5	136
Q5XG73	-0.19	0.10860711120433536	0.4542735469136081	Venom vs Saline	3 h	Not significant	11.61	3	508
Q9CQ26	0.09	0.10964967560991076	0.4550405990863166	Venom vs Saline	3 h	Not significant	23.35	6	424
Q6A028	0.15	0.11601374393195958	0.4648644811259464	Venom vs Saline	3 h	Not significant	26.5	9	585
Q9QXY6	0.09	0.1124857603112007	0.4575389019212294	Venom vs Saline	3 h	Not significant	71.78	19	535
Q61411	0.15	0.11452438848665072	0.4610252968043701	Venom vs Saline	3 h	Not significant	51.85	5	189
Q8BL66	0.12	0.11469354918057938	0.4610252968043701	Venom vs Saline	3 h	Not significant	30.19	24	1411
Q8R015	-0.13	0.10948829108455826	0.45490935612800393	Venom vs Saline	3 h	Not significant	32.97	4	185
Q9QYB1	0.11	0.11688965217184276	0.4652867009678017	Venom vs Saline	3 h	Not significant	65.61	23	253
Q3TXS7	-0.09	0.11219269983475522	0.4568004955498582	Venom vs Saline	3 h	Not significant	26.76	11	953
Q9CQW1	-0.12	0.1174199375454098	0.4659041160125103	Venom vs Saline	3 h	Not significant	67.17	11	198
Q9CQH0	0.38	0.11461386923455384	0.4610252968043701	Venom vs Saline	3 h	Not significant	28.95	5	114
Q80U44	-0.08	0.12023173197217558	0.46901826110288686	Venom vs Saline	3 h	Not significant	2.88	3	1528
P35802	0.15	0.1197244109227098	0.46901826110288686	Venom vs Saline	3 h	Not significant	15.83	4	278
Q8K2J0	0.19	0.11682542319947396	0.4652867009678017	Venom vs Saline	3 h	Not significant	11.21	5	785
Q5DTY9	0.18	0.11373259746412127	0.4598704039615407	Venom vs Saline	3 h	Not significant	2.11	1	427
Q9JMG3	-0.12	0.12284575199328726	0.47366661549037087	Venom vs Saline	3 h	Not significant	4.9	1	245
Q8VCS0	-0.2	0.11683596395420984	0.4652867009678017	Venom vs Saline	3 h	Not significant	9.81	4	530
Q9CWF2	0.19	0.11195675477821368	0.456748	Venom vs Saline	3 h	Not significant	77.53	2	445
Q91WT9	0.12	0.12150037388198526	0.471721	Venom vs Saline	3 h	Not significant	44.21	23	561
O88441	0.11	0.11942694179931372	0.46901826110288686	Venom vs Saline	3 h	Not significant	35.36	10	263
Q8BMA6	-0.07	0.1195205081655105	0.46901826110288686	Venom vs Saline	3 h	Not significant	51.52	22	625
P26043	-0.1	0.13325949051595049	0.490414	Venom vs Saline	3 h	Not significant	55.75	29	583
Q923J1	0.15	0.1161026279765242	0.4648644811259464	Venom vs Saline	3 h	Not significant	3.11	3	1863
Q8BGU5	0.12	0.11668315885110236	0.4652867009678017	Venom vs Saline	3 h	Not significant	33.72	7	341
O08749	-0.14	0.12335604354504696	0.4737813372381207	Venom vs Saline	3 h	Not significant	43.22	44	509
Q80WG5	0.1	0.12492588883683138	0.475554	Venom vs Saline	3 h	Not significant	19.75	10	810
Q9Z2X2	-0.13	0.11365566918059408	0.4598704039615407	Venom vs Saline	3 h	Not significant	16.02	2	231
Q91WM6	0.19	0.11710732320360788	0.4657005784873571	Venom vs Saline	3 h	Not significant	9.62	1	156
P14869	-0.09	0.12020182949565282	0.46901826110288686	Venom vs Saline	3 h	Not significant	55.84	27	317
P50396	0.08	0.11636525464633948	0.4650069102745429	Venom vs Saline	3 h	Not significant	64.88	25	447
O70503	-0.17	0.11867603436086883	0.4678508534572847	Venom vs Saline	3 h	Not significant	24.36	6	312
Q14DH7	0.09	0.11621684479331404	0.4648673791732562	Venom vs Saline	3 h	Not significant	21.11	12	682
Q9CW03	0.08	0.11780708678787104	0.4664591294558409	Venom vs Saline	3 h	Not significant	41.91	35	1217
Q9CXF4	-0.08	0.13385447895825553	0.4904268231383668	Venom vs Saline	3 h	Not significant	8.94	6	671
Q8BVE3	-0.12	0.12071778766230153	0.4704662780825757	Venom vs Saline	3 h	Not significant	52.59	38	483
Q9R0Y5	0.15	0.12146408033077616	0.471721	Venom vs Saline	3 h	Not significant	72.16	13	194
Q91WD5	0.15	0.12313455450381748	0.4737813372381207	Venom vs Saline	3 h	Not significant	69.76	42	463
Q8K400	-0.15	0.12726847676874195	0.4800107558423269	Venom vs Saline	3 h	Not significant	3.91	2	1152
Q99L47	-0.16	0.11539062303969416	0.4630815039368715	Venom vs Saline	3 h	Not significant	37.47	17	371
P45376	0.26	0.1154312049608266	0.4630815039368715	Venom vs Saline	3 h	Not significant	47.47	19	316
Q9DBG5	-0.15	0.11749974410178786	0.4659041160125103	Venom vs Saline	3 h	Not significant	30.89	8	437
Q3UYI5	0.13	0.12292666315094342	0.47366661549037087	Venom vs Saline	3 h	Not significant	34.7	16	709
Q9CQR4	-0.22	0.12201091504369628	0.472025	Venom vs Saline	3 h	Not significant	72.14	11	140
Q922R8	-0.2	0.12286726408072156	0.47366661549037087	Venom vs Saline	3 h	Not significant	57.05	21	440
Q8C3X2	0.13	0.11947456338618714	0.46901826110288686	Venom vs Saline	3 h	Not significant	21.88	4	256
Q04899	-0.09	0.1257987127785953	0.4771032662417837	Venom vs Saline	3 h	Not significant	47.23	9	451
Q9Z321	0.09	0.12482095933169264	0.475554	Venom vs Saline	3 h	Not significant	21.23	11	862
P63073	0.15	0.11786748022138556	0.4664591294558409	Venom vs Saline	3 h	Not significant	32.72	10	217
Q80W68	-0.15	0.12010185784860716	0.46901826110288686	Venom vs Saline	3 h	Not significant	13.56	6	789
Q8JZN7	0.15	0.11812745970288636	0.46649839498512496	Venom vs Saline	3 h	Not significant	45.81	9	620
Q6URW6	0.16	0.11820246063429228	0.46649839498512496	Venom vs Saline	3 h	Not significant	40.6	46	2000
Q8R4T9	0.39	0.1293263814039333	0.4831123700342837	Venom vs Saline	3 h	Not significant	2.9	2	930
Q8R1F1	0.12	0.12203968690752146	0.472025	Venom vs Saline	3 h	Not significant	27.9	14	749
Q62422	-0.14	0.12341911299635616	0.4737813372381207	Venom vs Saline	3 h	Not significant	47.44	5	215
Q78XF5	-0.12	0.12173595632368513	0.472025	Venom vs Saline	3 h	Not significant	18.79	3	149
Q9CPV4	0.08	0.13216804037157656	0.4885923225288607	Venom vs Saline	3 h	Not significant	55.37	16	298
Q01147	0.16	0.12403227824327144	0.47480019783592514	Venom vs Saline	3 h	Not significant	17.3	4	341
Q5DTM8	0.1	0.12512490894526448	0.4758696629896038	Venom vs Saline	3 h	Not significant	20.04	12	973
Q8VDG3	-0.18	0.12440284736675826	0.4748517944358933	Venom vs Saline	3 h	Not significant	8.01	3	624
Q9WVL2	0.24	0.12330906447935444	0.4737813372381207	Venom vs Saline	3 h	Not significant	8.67	6	923
Q61789	0.16	0.12363339798607936	0.47415954883050665	Venom vs Saline	3 h	Not significant	4.71	8	3330
Q61730	-0.13	0.1197438472447077	0.46901826110288686	Venom vs Saline	3 h	Not significant	12.28	4	570
O35074	0.16	0.12548250883159262	0.4763450937666389	Venom vs Saline	3 h	Not significant	31.74	10	501
Q8BGR9	0.13	0.12910577483595256	0.4831123700342837	Venom vs Saline	3 h	Not significant	25.16	5	318
Q8VDZ4	-0.24	0.12392156364038934	0.47480019783592514	Venom vs Saline	3 h	Not significant	12.45	6	715
Q00262	0.12	0.12021518488307156	0.46901826110288686	Venom vs Saline	3 h	Not significant	20.07	3	289
P52760	-0.2	0.12875636853635128	0.4831123700342837	Venom vs Saline	3 h	Not significant	52.59	27	135
Q8BZA9	-0.13	0.12989678936514237	0.4831123700342837	Venom vs Saline	3 h	Not significant	18.96	3	269
Q8R332	-0.11	0.12840424609627446	0.4831123700342837	Venom vs Saline	3 h	Not significant	10.22	4	587
Q8CC35	-0.29	0.12434954196950108	0.4748517944358933	Venom vs Saline	3 h	Not significant	17.12	9	929
P42859	-0.08	0.12949955739199712	0.4831123700342837	Venom vs Saline	3 h	Not significant	18.08	37	3119
Q9D906	-0.08	0.12997967322084464	0.4831123700342837	Venom vs Saline	3 h	Not significant	20.34	9	698
Q99J10	-0.13	0.12199091731498904	0.472025	Venom vs Saline	3 h	Not significant	17.38	5	420
Q8JZZ0	-0.13	0.12876772304404532	0.4831123700342837	Venom vs Saline	3 h	Not significant	42.07	29	523
Q61171	0.16	0.13487106787036737	0.4904268231383668	Venom vs Saline	3 h	Not significant	99.49	31	198
Q8R0Y8	-0.15	0.12450947930277086	0.4748517944358933	Venom vs Saline	3 h	Not significant	39.31	11	318
Q6ZQM8	-0.17	0.13312443397531068	0.49035762730474153	Venom vs Saline	3 h	Not significant	54.24	7	531
Q60714	-0.16	0.1298148139157454	0.4831123700342837	Venom vs Saline	3 h	Not significant	7.43	5	646
P47199	-0.16	0.1356988319817163	0.4904268231383668	Venom vs Saline	3 h	Not significant	64.05	37	331
Q99J77	0.14	0.12901781651296462	0.4831123700342837	Venom vs Saline	3 h	Not significant	39.83	7	359
Q8R404	-0.16	0.13773423749716826	0.492716	Venom vs Saline	3 h	Not significant	91.6	17	119
Q91ZR1	-0.1	0.13031418167883052	0.4831123700342837	Venom vs Saline	3 h	Not significant	39.44	4	213
Q9JHS4	-0.16	0.12420074235482868	0.4748517944358933	Venom vs Saline	3 h	Not significant	26.66	11	634
O54983	-0.22	0.12911358930418648	0.4831123700342837	Venom vs Saline	3 h	Not significant	25.56	7	313
Q921Q3	0.19	0.1302103538002611	0.4831123700342837	Venom vs Saline	3 h	Not significant	20.75	5	482
Q9DCL9	0.09	0.13377273726978778	0.4904268231383668	Venom vs Saline	3 h	Not significant	26.12	12	425
O35379	0.13	0.13027900299103382	0.4831123700342837	Venom vs Saline	3 h	Not significant	12.24	10	1528
Q9JKC7	0.17	0.12535351199651298	0.4762968322242275	Venom vs Saline	3 h	Not significant	11.14	2	449
P05132	-0.15	0.13296330715523427	0.4902049559926549	Venom vs Saline	3 h	Not significant	43.87	7	351
O08739	0.1	0.12659997754724087	0.4788121034473671	Venom vs Saline	3 h	Not significant	16.84	8	766
O54825	-0.1	0.13653282728846658	0.4909941957019192	Venom vs Saline	3 h	Not significant	15.83	6	436
O89020	-0.29	0.12595916151048395	0.4772698663708994	Venom vs Saline	3 h	Not significant	19.9	8	608
Q8BNU0	-0.12	0.1297783807679843	0.4831123700342837	Venom vs Saline	3 h	Not significant	21.37	7	468
Q91YR7	0.07	0.1270264327678583	0.4796286058382862	Venom vs Saline	3 h	Not significant	26.57	17	941
Q62383	0.12	0.12705005794300306	0.4796286058382862	Venom vs Saline	3 h	Not significant	16.45	15	1726
Q8K3W0	-0.12	0.13291799918038075	0.4902049559926549	Venom vs Saline	3 h	Not significant	14.62	5	383
Q9QZQ8	0.18	0.16193367813026238	0.5202198789188665	Venom vs Saline	3 h	Not significant	30.38	12	372
Q91WR3	-0.13	0.13120202124531502	0.48545933064210506	Venom vs Saline	3 h	Not significant	10.68	5	749
Q9DBG3	0.12	0.14256913100352028	0.5014533024172261	Venom vs Saline	3 h	Not significant	30.95	12	937
Q8BKZ9	0.1	0.12873399985036404	0.4831123700342837	Venom vs Saline	3 h	Not significant	39.72	15	501
Q9CZP5	-0.1	0.13463561658963036	0.4904268231383668	Venom vs Saline	3 h	Not significant	36.6	10	418
Q8BHB4	-0.15	0.13550579587480688	0.4904268231383668	Venom vs Saline	3 h	Not significant	3.29	3	942
O35711	0.14	0.13551020857196494	0.4904268231383668	Venom vs Saline	3 h	Not significant	17.8	7	882
Q8R3V5	-0.1	0.1292834733875029	0.4831123700342837	Venom vs Saline	3 h	Not significant	18.75	6	400
Q3UM29	-0.1	0.1338638330770867	0.4904268231383668	Venom vs Saline	3 h	Not significant	16.49	9	770
Q05D44	-0.09	0.13566225716217456	0.4904268231383668	Venom vs Saline	3 h	Not significant	15.38	13	1216
Q99KN2	-0.09	0.13284037695031636	0.4902049559926549	Venom vs Saline	3 h	Not significant	12.09	3	339
Q9QYF1	-0.18	0.13684857020111543	0.4916326171244298	Venom vs Saline	3 h	Not significant	18.99	8	316
Q8QZV7	0.11	0.1303318283417684	0.4831123700342837	Venom vs Saline	3 h	Not significant	5.19	3	732
Q75N62	0.25	0.13418898327890214	0.4904268231383668	Venom vs Saline	3 h	Not significant	16.42	5	688
Q61941	-0.12	0.15459711306692972	0.5173177275510681	Venom vs Saline	3 h	Not significant	35.64	43	1086
Q3SXD3	0.15	0.13545528295427267	0.4904268231383668	Venom vs Saline	3 h	Not significant	30.15	6	199
Q6DFW4	0.16	0.1342666860613922	0.4904268231383668	Venom vs Saline	3 h	Not significant	11.57	3	536
Q8VCF0	0.09	0.13938378382072011	0.4964143092360642	Venom vs Saline	3 h	Not significant	26.64	10	503
Q8BGC0	-0.13	0.13054962120745303	0.48348214146991647	Venom vs Saline	3 h	Not significant	12.81	8	757
Q8CFQ3	0.11	0.1369513711276793	0.4916326171244298	Venom vs Saline	3 h	Not significant	15.8	13	1481
P01132	0.12	0.13846127926919105	0.494453	Venom vs Saline	3 h	Not significant	26.87	21	1217
F8VQB6	-0.11	0.13480815539067378	0.4904268231383668	Venom vs Saline	3 h	Not significant	5.67	9	2062
Q9DCC4	0.09	0.14231723222043746	0.5014533024172261	Venom vs Saline	3 h	Not significant	35.77	8	274
P00397	0.15	0.13618437910557113	0.4909941957019192	Venom vs Saline	3 h	Not significant	13.23	10	514
Q8K0V4	-0.16	0.15057878564432717	0.5139395008314072	Venom vs Saline	3 h	Not significant	11.85	6	751
O08648	-0.12	0.1354836740972768	0.4904268231383668	Venom vs Saline	3 h	Not significant	6.64	8	1597
Q3U829	0.12	0.13844369390708594	0.494453	Venom vs Saline	3 h	Not significant	9.17	4	807
Q920A7	0.09	0.13732402747265254	0.4922807040241349	Venom vs Saline	3 h	Not significant	32.32	15	789
Q8C0E3	-0.09	0.14004790252483557	0.49759557347983296	Venom vs Saline	3 h	Not significant	17.47	9	641
Q91WQ9	-0.17	0.15178072359775047	0.5143469272069524	Venom vs Saline	3 h	Not significant	49.02	4	153
P70295	0.11	0.13637588095371855	0.4909941957019192	Venom vs Saline	3 h	Not significant	24.88	7	410
Q8R420	0.09	0.13560225381098232	0.4904268231383668	Venom vs Saline	3 h	Not significant	15.67	16	1704
Q8K274	0.09	0.1358024392950773	0.4904268231383668	Venom vs Saline	3 h	Not significant	32.04	8	309
Q62093	0.07	0.14457404190210613	0.5047175625879016	Venom vs Saline	3 h	Not significant	14.03	7	221
Q925N2	-0.18	0.13348175634827902	0.4904268231383668	Venom vs Saline	3 h	Not significant	39.44	8	322
Q3UE37	0.11	0.13352354701862737	0.4904268231383668	Venom vs Saline	3 h	Not significant	30.34	7	356
O54946	0.15	0.1377097651170613	0.492716	Venom vs Saline	3 h	Not significant	30.68	7	365
Q6PEB6	-0.1	0.1422366602039674	0.5014533024172261	Venom vs Saline	3 h	Not significant	44.89	6	225
Q9QX15	-0.16	0.13406738526825634	0.4904268231383668	Venom vs Saline	3 h	Not significant	14.86	3	902
Q8K013	-0.13	0.13653378635363428	0.4909941957019192	Venom vs Saline	3 h	Not significant	9.84	3	366
Q8CAQ8	0.11	0.15878286869230776	0.519385	Venom vs Saline	3 h	Not significant	59.71	78	757
Q3TSG4	0.1	0.14412137194262803	0.5039233147018208	Venom vs Saline	3 h	Not significant	26.08	7	395
Q10470	-0.19	0.140898	0.4992355630740923	Venom vs Saline	3 h	Not significant	18.59	5	538
Q8BFZ3	0.07	0.1441889953199546	0.5039233147018208	Venom vs Saline	3 h	Not significant	66.22	13	376
Q3U4I7	0.09	0.14740688472083774	0.5089614109997973	Venom vs Saline	3 h	Not significant	47.16	22	581
Q9CQQ0	-0.18	0.14007023833550963	0.49759557347983296	Venom vs Saline	3 h	Not significant	39.18	2	97
Q9CQ56	-0.12	0.1352919035872058	0.4904268231383668	Venom vs Saline	3 h	Not significant	10.74	2	270
Q5BLK4	0.15	0.14169443629694478	0.5004569126312767	Venom vs Saline	3 h	Not significant	1.81	3	1491
P01898	-0.34	0.1354937597044387	0.4904268231383668	Venom vs Saline	3 h	Not significant	52	13	325
Q08857	0.24	0.1403259904684463	0.4980721464114002	Venom vs Saline	3 h	Not significant	20.76	11	472
Q8VCM5	0.22	0.13589708111866364	0.4904268231383668	Venom vs Saline	3 h	Not significant	28.69	5	352
P28271	-0.07	0.15583456708883622	0.5186553064695516	Venom vs Saline	3 h	Not significant	65.24	76	889
Q9CPT5	-0.22	0.14984215999923073	0.5131970014073756	Venom vs Saline	3 h	Not significant	13.48	2	178
Q9EQ80	0.2	0.13947770146038957	0.4964143092360642	Venom vs Saline	3 h	Not significant	16.76	3	376
Q8VCM7	0.24	0.1411159804021392	0.4994612016505866	Venom vs Saline	3 h	Not significant	30.28	13	436
Q504M2	-0.08	0.151646	0.5143469272069524	Venom vs Saline	3 h	Not significant	39.66	17	532
Q8R4H9	0.11	0.14526839289953256	0.5053873925407031	Venom vs Saline	3 h	Not significant	11.96	4	761
O08547	-0.1	0.14651550407358874	0.5072144780346868	Venom vs Saline	3 h	Not significant	34.42	11	215
Q8CHH9	0.13	0.13737227653798492	0.4922807040241349	Venom vs Saline	3 h	Not significant	16.78	3	429
Q8VHG0	-0.15	0.14645356365112436	0.5072144780346868	Venom vs Saline	3 h	Not significant	18.21	8	560
Q9EQ20	-0.16	0.13918713157975812	0.4964143092360642	Venom vs Saline	3 h	Not significant	76.45	106	535
Q8R3Q6	-0.1	0.14749443233807605	0.5089614109997973	Venom vs Saline	3 h	Not significant	61.81	7	144
F8VPZ3	-0.17	0.14528369765011903	0.5053873925407031	Venom vs Saline	3 h	Not significant	3.55	5	1604
Q9CWS0	0.14	0.14336873281856263	0.5023424547688901	Venom vs Saline	3 h	Not significant	51.23	17	285
Q63844	-0.12	0.14120509558383285	0.4994612016505866	Venom vs Saline	3 h	Not significant	40	7	380
P59242	0.1	0.14466269982377844	0.5047175625879016	Venom vs Saline	3 h	Not significant	36.36	26	1191
Q6P9Q6	0.11	0.14664913084993847	0.5072144780346868	Venom vs Saline	3 h	Not significant	19.16	14	1216
Q02780	-0.11	0.1498021882212361	0.5131970014073756	Venom vs Saline	3 h	Not significant	15.98	4	532
Q9Z1F9	0.12	0.13949532957292723	0.4964143092360642	Venom vs Saline	3 h	Not significant	32.13	12	638
Q3UIU2	0.09	0.14310523404889736	0.501848	Venom vs Saline	3 h	Not significant	58.59	13	128
Q9QZK2	0.13	0.14292550112861024	0.501848	Venom vs Saline	3 h	Not significant	8.41	4	820
Q9EP53	0.12	0.15247510819875226	0.5143469272069524	Venom vs Saline	3 h	Not significant	5.86	3	1161
Q9CZJ2	0.12	0.15388890841685077	0.5166630892421481	Venom vs Saline	3 h	Not significant	28.61	12	685
P56960	0.15	0.14060751189387335	0.4986392802747232	Venom vs Saline	3 h	Not significant	16.01	8	887
Q61136	0.08	0.15454139648234058	0.5173177275510681	Venom vs Saline	3 h	Not significant	6.45	5	1007
Q03963	-0.1	0.14262526789943078	0.5014533024172261	Venom vs Saline	3 h	Not significant	15.92	5	515
Q9CZU3	0.08	0.1467405167165781	0.5072144780346868	Venom vs Saline	3 h	Not significant	20.58	14	1040
P00416	-0.13	0.14984951505938016	0.5131970014073756	Venom vs Saline	3 h	Not significant	9.58	6	261
Q99PV0	0.09	0.1465883801026195	0.5072144780346868	Venom vs Saline	3 h	Not significant	27.97	45	2335
Q3TJ91	0.1	0.14801037841354245	0.5103118770891161	Venom vs Saline	3 h	Not significant	21.13	17	1027
Q8CH72	-0.11	0.14878645782232633	0.5121254884371838	Venom vs Saline	3 h	Not significant	12.67	6	655
A6ZI46	-0.14	0.1417309615850295	0.5004569126312767	Venom vs Saline	3 h	Not significant	44.15	3	419
Q9CXJ1	0.09	0.1426023154200554	0.5014533024172261	Venom vs Saline	3 h	Not significant	39.01	17	523
Q9ERB0	-0.14	0.1575157027193685	0.519385	Venom vs Saline	3 h	Not significant	50.77	5	260
P46471	-0.08	0.1525841973532461	0.5143469272069524	Venom vs Saline	3 h	Not significant	41.34	17	433
Q6P549	0.13	0.1430132819197057	0.501848	Venom vs Saline	3 h	Not significant	12.01	10	1257
Q62426	0.22	0.17067509071397266	0.5304290317182025	Venom vs Saline	3 h	Not significant	81.63	14	98
Q9CPT3	-0.15	0.1559667558282068	0.5186553064695516	Venom vs Saline	3 h	Not significant	14.52	2	248
Q5U430	-0.1	0.1454687338918416	0.5053873925407031	Venom vs Saline	3 h	Not significant	6.56	8	1889
Q91VA7	-0.26	0.1633596936310301	0.5230595444978302	Venom vs Saline	3 h	Not significant	47.4	31	384
A6H611	0.08	0.1435932656016266	0.5026991588925321	Venom vs Saline	3 h	Not significant	33.9	16	711
Q02053	0.06	0.16283535127164236	0.522297	Venom vs Saline	3 h	Not significant	45.56	35	1058
Q8R409	-0.2	0.1524095682174126	0.5143469272069524	Venom vs Saline	3 h	Not significant	13.48	2	356
Q9DBE0	0.13	0.152697	0.5143469272069524	Venom vs Saline	3 h	Not significant	58.62	41	493
Q7TMC8	-0.06	0.15107010717798197	0.5139395008314072	Venom vs Saline	3 h	Not significant	32.39	23	1090
Q8R104	0.13	0.14937693271823924	0.5128649760384809	Venom vs Saline	3 h	Not significant	36.83	14	334
O35082	-0.11	0.159563	0.519385	Venom vs Saline	3 h	Not significant	20.61	13	1014
P10922	0.28	0.16396690799199562	0.5230595444978302	Venom vs Saline	3 h	Not significant	42.78	19	194
Q8K363	0.13	0.15161498234894075	0.5143469272069524	Venom vs Saline	3 h	Not significant	11.52	4	660
P11404	-0.24	0.15205602237150287	0.5143469272069524	Venom vs Saline	3 h	Not significant	58.65	14	133
P03911	0.16	0.14922154763206588	0.5127612911920653	Venom vs Saline	3 h	Not significant	11.11	11	459
Q9CYN9	0.1	0.15083520119112914	0.5139395008314072	Venom vs Saline	3 h	Not significant	17.71	3	350
Q9WU78	0.06	0.14536698506910148	0.5053873925407031	Venom vs Saline	3 h	Not significant	27.27	23	869
Q8K0G8	0.15	0.14547161518688695	0.5053873925407031	Venom vs Saline	3 h	Not significant	8.51	3	717
O55033	0.17	0.14606038763654866	0.5070028370841554	Venom vs Saline	3 h	Not significant	16.58	4	380
Q569Z6	0.18	0.15030142123405751	0.5134567317553791	Venom vs Saline	3 h	Not significant	16.51	13	951
O55201	0.07	0.14918976841354725	0.5127612911920653	Venom vs Saline	3 h	Not significant	19.13	12	1082
A2TJV2	-0.1	0.1513204176960824	0.5143469272069524	Venom vs Saline	3 h	Not significant	26.84	14	734
Q3TZX8	0.16	0.14823957442072724	0.510672	Venom vs Saline	3 h	Not significant	6.86	4	714
Q91VA6	0.07	0.15256194757208513	0.5143469272069524	Venom vs Saline	3 h	Not significant	61.68	18	368
Q99K48	0.07	0.1548416831000023	0.5173177275510681	Venom vs Saline	3 h	Not significant	47.57	28	473
Q3U6N9	-0.16	0.15480869090142807	0.5173177275510681	Venom vs Saline	3 h	Not significant	5.86	1	222
Q9QWV9	-0.2	0.15215680890814376	0.5143469272069524	Venom vs Saline	3 h	Not significant	5.8	3	724
Q8R1T1	-0.15	0.15601279276916996	0.5186553064695516	Venom vs Saline	3 h	Not significant	25.72	8	451
Q8R0F8	0.11	0.1508519424246953	0.5139395008314072	Venom vs Saline	3 h	Not significant	65.2	17	227
Q58A65	-0.13	0.1533570980131728	0.5157230488193397	Venom vs Saline	3 h	Not significant	20.36	18	1321
Q99MQ4	0.24	0.1590908503946238	0.519385	Venom vs Saline	3 h	Not significant	16.09	2	373
O88322	0.08	0.15309620063576845	0.5152687245719864	Venom vs Saline	3 h	Not significant	33	38	1403
Q9JIG7	0.1	0.15728796920906607	0.5191390184370142	Venom vs Saline	3 h	Not significant	58.21	25	627
Q9CYI4	-0.15	0.16417263922340866	0.523308	Venom vs Saline	3 h	Not significant	23.72	5	371
E9PWQ3	0.14	0.1660399648172215	0.5246570164278153	Venom vs Saline	3 h	Not significant	36.18	87	3284
P62774	-0.15	0.16087790574362987	0.5196813106671198	Venom vs Saline	3 h	Not significant	24.58	3	118
P70404	0.12	0.15023568552616845	0.5134567317553791	Venom vs Saline	3 h	Not significant	61.07	28	393
P97494	0.16	0.15383731652613733	0.5166630892421481	Venom vs Saline	3 h	Not significant	49.14	25	637
E9Q4P1	-0.09	0.16889767974231196	0.5289135797200729	Venom vs Saline	3 h	Not significant	26.1	4	410
Q91V04	-0.12	0.16390682058986433	0.5230595444978302	Venom vs Saline	3 h	Not significant	12.57	6	374
Q8R035	0.11	0.15403469417021465	0.5167289986250608	Venom vs Saline	3 h	Not significant	55.83	8	206
P97370	0.13	0.1500741306045861	0.5134567317553791	Venom vs Saline	3 h	Not significant	8.27	3	278
Q8QZT1	0.19	0.15931194518220734	0.519385	Venom vs Saline	3 h	Not significant	74.29	90	424
Q8BIK4	-0.07	0.15966973562117973	0.519385	Venom vs Saline	3 h	Not significant	20.68	23	2055
Q91YJ5	0.14	0.15924708281753797	0.519385	Venom vs Saline	3 h	Not significant	14.44	7	727
Q07113	-0.07	0.15909025378393937	0.519385	Venom vs Saline	3 h	Not significant	12.93	22	2483
Q9QXK3	-0.12	0.16082757422522528	0.5196813106671198	Venom vs Saline	3 h	Not significant	18.83	10	871
Q3UPL0	-0.07	0.15099308129396466	0.5139395008314072	Venom vs Saline	3 h	Not significant	33.25	37	1230
Q91VT4	0.09	0.1567135609783008	0.5186553064695516	Venom vs Saline	3 h	Not significant	59.32	12	236
Q9DAS9	0.1	0.1567229048369039	0.5186553064695516	Venom vs Saline	3 h	Not significant	47.22	3	72
E9Q912	0.09	0.16896192941848043	0.5289135797200729	Venom vs Saline	3 h	Not significant	22.24	6	607
Q3UKC1	0.12	0.15700775514299647	0.5186553064695516	Venom vs Saline	3 h	Not significant	17.32	10	814
P35821	0.12	0.16751626964229607	0.5272793568038212	Venom vs Saline	3 h	Not significant	28.94	7	432
O70566	0.12	0.15951506662555323	0.519385	Venom vs Saline	3 h	Not significant	14.12	8	1098
P49698	-0.15	0.16535749360623703	0.5246570164278153	Venom vs Saline	3 h	Not significant	9.28	1	474
P84091	-0.12	0.16085466429635686	0.5196813106671198	Venom vs Saline	3 h	Not significant	35.17	21	435
Q3TBW2	0.27	0.15516729145147182	0.5179830690996158	Venom vs Saline	3 h	Not significant	52.29	8	262
Q80X90	0.07	0.15962448325687578	0.519385	Venom vs Saline	3 h	Not significant	39.62	85	2602
P06800	0.19	0.16371819407932028	0.5230595444978302	Venom vs Saline	3 h	Not significant	2.4	3	1293
Q9D6J5	0.09	0.1611486525228763	0.5198440075515056	Venom vs Saline	3 h	Not significant	47.31	14	186
Q9Z222	0.2	0.15608871580454847	0.5186553064695516	Venom vs Saline	3 h	Not significant	4.28	2	397
A2ALS5	0.22	0.15228406994431162	0.5143469272069524	Venom vs Saline	3 h	Not significant	11.01	4	663
Q6ZPT1	-0.16	0.15631669616669833	0.5186553064695516	Venom vs Saline	3 h	Not significant	9.72	4	617
Q8BPM0	0.09	0.1583571254798259	0.519385	Venom vs Saline	3 h	Not significant	9.75	6	1077
P31649	-0.18	0.16209678722146403	0.5203357683848877	Venom vs Saline	3 h	Not significant	8.31	4	602
Q8R3C0	-0.11	0.15701479004449315	0.5186553064695516	Venom vs Saline	3 h	Not significant	9.5	3	642
A6X935	0.25	0.1776549800474876	0.5333303456512036	Venom vs Saline	3 h	Not significant	20.38	12	942
Q9JHR7	-0.07	0.1568029454032209	0.5186553064695516	Venom vs Saline	3 h	Not significant	31.6	33	1019
Q9JK42	0.09	0.1666596804665351	0.5251061932237906	Venom vs Saline	3 h	Not significant	47.42	14	407
P62821	-0.3	0.16004107205937051	0.5196813106671198	Venom vs Saline	3 h	Not significant	69.76	7	205
Q91W86	0.08	0.15870167061658688	0.519385	Venom vs Saline	3 h	Not significant	24.76	16	941
Q9DAT5	0.11	0.16156284707350255	0.5198440075515056	Venom vs Saline	3 h	Not significant	23.26	5	417
Q60649	0.1	0.15422662647987315	0.5169494779554505	Venom vs Saline	3 h	Not significant	33.38	14	677
P80317	-0.09	0.17845945102877558	0.5333303456512036	Venom vs Saline	3 h	Not significant	46.52	27	531
P97429	0.11	0.15837580145769106	0.519385	Venom vs Saline	3 h	Not significant	65.52	19	319
Q9Z1X2	0.11	0.15669893454484352	0.5186553064695516	Venom vs Saline	3 h	Not significant	7.4	3	473
Q64444	0.27	0.15660104875474304	0.5186553064695516	Venom vs Saline	3 h	Not significant	22.3	4	305
Q99N94	0.09	0.16344246304807492	0.5230595444978302	Venom vs Saline	3 h	Not significant	43.02	10	265
Q8VC03	0.1	0.15561977424708184	0.5186553064695516	Venom vs Saline	3 h	Not significant	17.5	9	897
Q9ESC8	-0.21	0.16546791192906246	0.5246570164278153	Venom vs Saline	3 h	Not significant	0.69	1	1160
P54869	0.22	0.16513789351699257	0.5246570164278153	Venom vs Saline	3 h	Not significant	16.93	4	508
P62754	-0.16	0.17742113468328713	0.5333303456512036	Venom vs Saline	3 h	Not significant	65.46	23	249
Q9JJI8	-0.14	0.1686161214108973	0.5289135797200729	Venom vs Saline	3 h	Not significant	61.43	4	70
P97471	-0.07	0.1783164948458911	0.5333303456512036	Venom vs Saline	3 h	Not significant	10.34	5	551
Q9D517	-0.09	0.17251037824036247	0.5307522716345394	Venom vs Saline	3 h	Not significant	23.4	6	376
P16110	0.13	0.16071321234119612	0.5196813106671198	Venom vs Saline	3 h	Not significant	37.12	8	264
Q99LR1	-0.12	0.1635267913543532	0.5230595444978302	Venom vs Saline	3 h	Not significant	40.45	12	398
Q64514	-0.1	0.15977182004761914	0.519385	Venom vs Saline	3 h	Not significant	13.95	13	1262
Q91WC9	0.09	0.1613767572376046	0.5198440075515056	Venom vs Saline	3 h	Not significant	10.76	4	669
P61922	0.1	0.15946003486142335	0.519385	Venom vs Saline	3 h	Not significant	68.8	44	500
Q60902	0.08	0.17027911019077455	0.529987	Venom vs Saline	3 h	Not significant	24.15	12	907
P62137	0.08	0.1735578791829898	0.5317140243706072	Venom vs Saline	3 h	Not significant	49.09	6	330
Q8CGA0	-0.09	0.16155515239887988	0.5198440075515056	Venom vs Saline	3 h	Not significant	44.03	11	452
Q8BL97	-0.21	0.16580704693178144	0.5246570164278153	Venom vs Saline	3 h	Not significant	25.09	7	267
P30993	0.31	0.16602065425924864	0.5246570164278153	Venom vs Saline	3 h	Not significant	6.27	1	351
Q8C138	0.16	0.1606091479733492	0.5196813106671198	Venom vs Saline	3 h	Not significant	4.35	1	230
B9EKI3	-0.11	0.15776173301671684	0.519385	Venom vs Saline	3 h	Not significant	8.98	6	1091
Q3UHD6	0.07	0.17444467741500336	0.532963	Venom vs Saline	3 h	Not significant	34.51	17	539
Q8R4C2	0.1	0.15832930244952884	0.519385	Venom vs Saline	3 h	Not significant	23.93	8	606
Q9D939	-0.08	0.15834606182430733	0.519385	Venom vs Saline	3 h	Not significant	77.36	40	296
Q8C172	-0.12	0.16542455232816292	0.5246570164278153	Venom vs Saline	3 h	Not significant	8.85	3	384
Q9DB43	0.15	0.16613284919601476	0.5246570164278153	Venom vs Saline	3 h	Not significant	20.32	4	310
P24270	0.13	0.16866564098007228	0.5289135797200729	Venom vs Saline	3 h	Not significant	77.42	132	527
Q9DCU6	0.13	0.15939065737450525	0.519385	Venom vs Saline	3 h	Not significant	31.29	13	294
Q9CY45	0.11	0.17309810989911342	0.5313367172210771	Venom vs Saline	3 h	Not significant	11.68	2	214
Q9D0L4	0.1	0.16940706864568297	0.5289135797200729	Venom vs Saline	3 h	Not significant	34.29	10	525
Q9CWF6	-0.11	0.17416201245078233	0.5327682289063308	Venom vs Saline	3 h	Not significant	6.8	3	721
Q6NXI6	-0.14	0.16019696879871106	0.5196813106671198	Venom vs Saline	3 h	Not significant	3.61	3	1469
P97742	-0.08	0.17575476181529262	0.5333303456512036	Venom vs Saline	3 h	Not significant	37.39	44	773
Q69ZX6	-0.11	0.16386089653204347	0.5230595444978302	Venom vs Saline	3 h	Not significant	6.7	5	1030
Q6ZQK5	0.11	0.1606533034843578	0.5196813106671198	Venom vs Saline	3 h	Not significant	32.6	13	770
Q91ZE0	0.13	0.16585636249016714	0.5246570164278153	Venom vs Saline	3 h	Not significant	16.86	10	421
P82343	-0.13	0.1696537746955816	0.5289135797200729	Venom vs Saline	3 h	Not significant	55.35	22	430
Q60631	0.13	0.16141369448440498	0.5198440075515056	Venom vs Saline	3 h	Not significant	28.11	5	217
Q8CH40	0.15	0.16918469904644817	0.5289135797200729	Venom vs Saline	3 h	Not significant	14.7	2	313
B9EJ86	0.09	0.16185161399277392	0.5202198789188665	Venom vs Saline	3 h	Not significant	22.5	14	889
Q5YD48	-0.1	0.172024	0.5304290317182025	Venom vs Saline	3 h	Not significant	41.34	16	595
Q5U458	0.09	0.16831638209281968	0.5286993106228447	Venom vs Saline	3 h	Not significant	28.8	11	559
Q9JI75	0.14	0.1666521236558463	0.5251061932237906	Venom vs Saline	3 h	Not significant	33.33	4	231
Q9DCV4	-0.12	0.17197451138853806	0.5304290317182025	Venom vs Saline	3 h	Not significant	35.74	4	305
A0A0G2JDE1	-0.4	0.16967588958793356	0.5289135797200729	Venom vs Saline	3 h	Not significant	31.09	2	119
Q99LB0	-0.15	0.17132474609683557	0.5304290317182025	Venom vs Saline	3 h	Not significant	16.16	5	328
Q9D0I8	-0.1	0.17538046819141218	0.5333303456512036	Venom vs Saline	3 h	Not significant	15.06	2	239
Q9DC69	0.11	0.17448814934521187	0.532963	Venom vs Saline	3 h	Not significant	70.29	55	377
Q9CXI5	-0.2	0.17795551943446747	0.5333303456512036	Venom vs Saline	3 h	Not significant	60.89	7	179
Q6P3Z3	0.11	0.1746844699225127	0.5331651183327958	Venom vs Saline	3 h	Not significant	14.94	7	569
P54823	0.08	0.180417	0.5353555700937939	Venom vs Saline	3 h	Not significant	37.27	12	483
Q8VEE4	0.14	0.17142012915627483	0.5304290317182025	Venom vs Saline	3 h	Not significant	12.84	5	623
Q6ZPE2	0.08	0.16771559549385867	0.5272793568038212	Venom vs Saline	3 h	Not significant	13.55	17	1867
Q8BIJ6	0.1	0.1643108034542613	0.523341	Venom vs Saline	3 h	Not significant	41.5	35	1012
P54227	-0.34	0.1693407020456887	0.5289135797200729	Venom vs Saline	3 h	Not significant	83.89	12	149
Q6PB44	0.08	0.16569892623477744	0.5246570164278153	Venom vs Saline	3 h	Not significant	13.77	14	1692
Q91VR8	-0.15	0.1741642232679631	0.5327682289063308	Venom vs Saline	3 h	Not significant	10.67	1	75
Q8R3D1	-0.09	0.16533101085652127	0.5246570164278153	Venom vs Saline	3 h	Not significant	33	9	400
Q9R1B9	0.17	0.17730684067327832	0.5333303456512036	Venom vs Saline	3 h	Not significant	2.83	4	1521
A2AWA9	-0.06	0.17317432055941706	0.5313367172210771	Venom vs Saline	3 h	Not significant	14.29	8	1064
Q8BGV3	0.15	0.16649798548251313	0.5251061932237906	Venom vs Saline	3 h	Not significant	27.13	5	317
Q80VP0	0.06	0.189573	0.5463070387635555	Venom vs Saline	3 h	Not significant	6.95	5	1166
P70452	0.11	0.17164044675929585	0.5304290317182025	Venom vs Saline	3 h	Not significant	48.66	8	298
Q62418	0.12	0.17811900528838567	0.5333303456512036	Venom vs Saline	3 h	Not significant	50.92	14	436
G3X9B1	0.09	0.16773559617074685	0.5272793568038212	Venom vs Saline	3 h	Not significant	3.69	5	2143
Q9JHH6	-0.14	0.17598938111481072	0.5333303456512036	Venom vs Saline	3 h	Not significant	17.06	6	422
Q9JMG2	-0.13	0.17259815083427893	0.5307522716345394	Venom vs Saline	3 h	Not significant	3.48	1	316
Q9Z2J0	-0.17	0.17636670241228858	0.5333303456512036	Venom vs Saline	3 h	Not significant	24.79	24	605
Q8CHU3	0.1	0.17535131175633573	0.5333303456512036	Venom vs Saline	3 h	Not significant	3.19	1	595
Q6DVA0	-0.11	0.17754833722635163	0.5333303456512036	Venom vs Saline	3 h	Not significant	11.74	5	511
E9Q414	-0.14	0.183016	0.5385149174750145	Venom vs Saline	3 h	Not significant	6.19	16	4505
P09411	-0.13	0.17934633809864495	0.5342564369833088	Venom vs Saline	3 h	Not significant	53.24	41	417
P11157	0.44	0.17113013948181371	0.5304290317182025	Venom vs Saline	3 h	Not significant	16.92	4	390
Q9EQH2	-0.33	0.19604461330158315	0.5578811605106092	Venom vs Saline	3 h	Not significant	13.23	10	930
O09110	0.1	0.17858453206717512	0.5333303456512036	Venom vs Saline	3 h	Not significant	29.97	7	347
D3Z0M9	0.1	0.1725092468543443	0.5307522716345394	Venom vs Saline	3 h	Not significant	27.11	14	819
Q6EDY6	-0.08	0.1768786418230638	0.5333303456512036	Venom vs Saline	3 h	Not significant	24.02	18	1374
P12367	0.1	0.16980947772899105	0.5289274682722033	Venom vs Saline	3 h	Not significant	39.15	9	401
Q923B0	-0.14	0.16956211625964052	0.5289135797200729	Venom vs Saline	3 h	Not significant	67.79	8	149
E9Q735	-0.08	0.1820908526345528	0.5379864761633664	Venom vs Saline	3 h	Not significant	19.07	13	1028
Q9QUM9	0.12	0.18949946305750415	0.5463070387635555	Venom vs Saline	3 h	Not significant	38.62	9	246
Q8VCB1	0.13	0.1721045369027078	0.5304290317182025	Venom vs Saline	3 h	Not significant	11.29	5	673
Q64433	-0.13	0.1786133490747712	0.5333303456512036	Venom vs Saline	3 h	Not significant	81.37	6	102
Q9Z0G9	0.14	0.179989	0.5353555700937939	Venom vs Saline	3 h	Not significant	5.94	1	219
Q8CJ40	0.11	0.1707528099159842	0.5304290317182025	Venom vs Saline	3 h	Not significant	20.26	25	2009
P61979	-0.16	0.1831424023541736	0.5385149174750145	Venom vs Saline	3 h	Not significant	41.47	26	463
P56371	-0.13	0.17786805811041287	0.5333303456512036	Venom vs Saline	3 h	Not significant	19.27	2	218
Q8CIF4	-0.14	0.1777790102107619	0.5333303456512036	Venom vs Saline	3 h	Not significant	12.69	5	520
E9Q7D5	-0.08	0.17168880305564255	0.5304290317182025	Venom vs Saline	3 h	Not significant	6.07	6	1581
O08691	0.21	0.18423740391511917	0.5406182652893118	Venom vs Saline	3 h	Not significant	50	9	354
P11352	0.29	0.17088404562290396	0.5304290317182025	Venom vs Saline	3 h	Not significant	89.05	32	201
P17427	0.1	0.18280006274480615	0.5385149174750145	Venom vs Saline	3 h	Not significant	42.11	23	938
Q9DB20	0.15	0.203586	0.567658	Venom vs Saline	3 h	Not significant	74.65	38	213
E9PYG6	0.1	0.1764960003465274	0.5333303456512036	Venom vs Saline	3 h	Not significant	6.94	4	1038
Q8BMK4	-0.15	0.17167043889114322	0.5304290317182025	Venom vs Saline	3 h	Not significant	58.43	23	575
Q8K1N4	-0.1	0.17355997328698777	0.5317140243706072	Venom vs Saline	3 h	Not significant	4.04	1	545
Q80TM9	-0.08	0.1759109872520685	0.5333303456512036	Venom vs Saline	3 h	Not significant	16.45	15	1593
P68368	0.12	0.17179306542736994	0.5304290317182025	Venom vs Saline	3 h	Not significant	81.03	19	448
O88569	0.08	0.17781789516141605	0.5333303456512036	Venom vs Saline	3 h	Not significant	55.81	32	353
Q8R0G9	-0.11	0.17654747610755586	0.5333303456512036	Venom vs Saline	3 h	Not significant	21.47	13	1155
Q8JZS9	0.11	0.17522381222703343	0.5333303456512036	Venom vs Saline	3 h	Not significant	25.59	6	211
Q8BTY8	-0.07	0.17723324540373098	0.5333303456512036	Venom vs Saline	3 h	Not significant	9.8	5	684
D3Z286	-0.14	0.1731773724341157	0.5313367172210771	Venom vs Saline	3 h	Not significant	11.86	6	447
Q4FZG9	-0.09	0.182839	0.5385149174750145	Venom vs Saline	3 h	Not significant	18.39	1	87
Q91YP0	-0.21	0.17863987481350946	0.5333303456512036	Venom vs Saline	3 h	Not significant	37.93	17	464
P15920	0.06	0.17991079335747834	0.5353555700937939	Venom vs Saline	3 h	Not significant	12.03	7	856
Q8BUV3	0.13	0.17597114419694937	0.5333303456512036	Venom vs Saline	3 h	Not significant	29	16	769
Q8K010	0.13	0.18882677558946429	0.5454403898550393	Venom vs Saline	3 h	Not significant	46.74	48	1288
Q61337	-0.12	0.1790697745208051	0.5338208125452822	Venom vs Saline	3 h	Not significant	21.57	6	204
Q45VK7	0.08	0.18271604881702605	0.5385149174750145	Venom vs Saline	3 h	Not significant	12.49	33	4306
Q61074	0.1	0.18024228522716465	0.5353555700937939	Venom vs Saline	3 h	Not significant	26.75	9	542
Q921W0	0.13	0.1924035408907732	0.5513692250983216	Venom vs Saline	3 h	Not significant	28.57	3	196
P27546	-0.24	0.17543039726372078	0.5333303456512036	Venom vs Saline	3 h	Not significant	9.51	8	1125
Q9D0G0	0.07	0.1859039714570367	0.5439555115258871	Venom vs Saline	3 h	Not significant	31.9	16	442
Q8QZY1	-0.08	0.17827209769738722	0.5333303456512036	Venom vs Saline	3 h	Not significant	28.9	11	564
O88958	-0.16	0.18813953981862597	0.545124	Venom vs Saline	3 h	Not significant	4.84	2	289
Q00PI9	0.06	0.1849410356041142	0.5418587137585492	Venom vs Saline	3 h	Not significant	24.97	19	745
P62259	-0.06	0.19051905033084013	0.5480098526370233	Venom vs Saline	3 h	Not significant	70.98	32	255
P60766	0.1	0.1881850113898752	0.545124	Venom vs Saline	3 h	Not significant	50.79	13	191
Q9EQU5	0.09	0.1874440725945628	0.545124	Venom vs Saline	3 h	Not significant	44.98	15	289
P28658	-0.09	0.18049952204578357	0.5353555700937939	Venom vs Saline	3 h	Not significant	21.26	8	475
Q8R216	0.1	0.1821746197359837	0.5379864761633664	Venom vs Saline	3 h	Not significant	25.53	5	333
Q6IRU2	-0.11	0.18706109347327607	0.5449518057372253	Venom vs Saline	3 h	Not significant	77.82	16	248
P57746	-0.14	0.1923288853639823	0.5513692250983216	Venom vs Saline	3 h	Not significant	69.64	22	247
Q640L3	-0.12	0.17816748313492023	0.5333303456512036	Venom vs Saline	3 h	Not significant	9.96	4	753
Q91Z53	0.07	0.17864483257652622	0.5333303456512036	Venom vs Saline	3 h	Not significant	71.65	40	328
P18052	0.09	0.17884224708928578	0.5335308405518678	Venom vs Saline	3 h	Not significant	24	12	829
Q5SSL4	0.14	0.1829395616265141	0.5385149174750145	Venom vs Saline	3 h	Not significant	5.36	3	859
Q5SS90	0.2	0.18202178495715315	0.5379864761633664	Venom vs Saline	3 h	Not significant	21.65	4	291
Q8VHN8	-0.14	0.1842421882808434	0.5406182652893118	Venom vs Saline	3 h	Not significant	35.07	5	211
Q9CQ49	-0.08	0.18209807923295412	0.5379864761633664	Venom vs Saline	3 h	Not significant	19.23	4	156
O88379	0.17	0.18809505924454464	0.545124	Venom vs Saline	3 h	Not significant	3.73	5	1555
Q921M4	-0.06	0.18661927438601683	0.544827	Venom vs Saline	3 h	Not significant	34.53	22	999
Q8K4L3	0.09	0.1875064386748609	0.545124	Venom vs Saline	3 h	Not significant	13.36	16	2170
Q3UU96	0.09	0.18036274775536032	0.5353555700937939	Venom vs Saline	3 h	Not significant	14.72	14	1719
Q8BXZ1	0.07	0.1881509519726733	0.545124	Venom vs Saline	3 h	Not significant	32.24	10	456
Q5I012	-0.13	0.18068950272346987	0.5355312613280264	Venom vs Saline	3 h	Not significant	8.53	4	1090
Q60930	0.1	0.1886298836346168	0.5454403898550393	Venom vs Saline	3 h	Not significant	30.51	13	295
Q8K2T1	-0.14	0.18129041975539537	0.5369237594490958	Venom vs Saline	3 h	Not significant	28.8	7	309
Q924Z4	-0.13	0.18781678229280532	0.545124	Venom vs Saline	3 h	Not significant	13.95	3	380
Q80YV2	-0.14	0.18851884146446343	0.5454403898550393	Venom vs Saline	3 h	Not significant	10.38	3	501
Q9QZR0	-0.15	0.1879886847314641	0.545124	Venom vs Saline	3 h	Not significant	8.99	4	456
P50247	-0.1	0.20488623371247724	0.5689804915730321	Venom vs Saline	3 h	Not significant	56.25	36	432
Q8BMS4	0.1	0.19537509268468628	0.5571365377738272	Venom vs Saline	3 h	Not significant	34.32	7	370
P62743	-0.09	0.19696215238652315	0.5588957199665116	Venom vs Saline	3 h	Not significant	49.3	8	142
Q62172	0.12	0.186162	0.5439555115258871	Venom vs Saline	3 h	Not significant	19.14	7	648
Q80TQ2	-0.1	0.19961703797888908	0.5618615070244604	Venom vs Saline	3 h	Not significant	5.36	3	952
Q91X91	-0.11	0.1996474439110479	0.5618615070244604	Venom vs Saline	3 h	Not significant	36.79	10	299
Q99104	0.08	0.20186887248485968	0.5646137386543348	Venom vs Saline	3 h	Not significant	15.22	15	1853
Q0VGB7	-0.13	0.1952084719490857	0.5571365377738272	Venom vs Saline	3 h	Not significant	19.66	6	417
E9Q557	0.12	0.18881255683980888	0.5454403898550393	Venom vs Saline	3 h	Not significant	8.5	17	2883
P70296	0.11	0.18985153108852912	0.5464735568085841	Venom vs Saline	3 h	Not significant	96.26	37	187
Q8CIM3	0.56	0.18425368611911117	0.5406182652893118	Venom vs Saline	3 h	Not significant	33.83	14	535
Q3UZZ6	-0.15	0.19637937275419343	0.5582025751569578	Venom vs Saline	3 h	Not significant	58.31	29	295
Q8R088	0.14	0.19266072653559085	0.5514593542206709	Venom vs Saline	3 h	Not significant	25.26	5	285
Q8BKC8	-0.1	0.1868601069754644	0.5449518057372253	Venom vs Saline	3 h	Not significant	10.54	6	816
Q60596	0.18	0.1846032163476611	0.5412561017609304	Venom vs Saline	3 h	Not significant	7.77	4	631
Q9JLT4	0.13	0.1922471501112945	0.5513692250983216	Venom vs Saline	3 h	Not significant	24.81	5	524
Q68FH4	-0.12	0.196529	0.5582403141178287	Venom vs Saline	3 h	Not significant	40.17	12	458
Q8CC86	-0.09	0.21412122255342392	0.5766209911760845	Venom vs Saline	3 h	Not significant	47.4	17	538
Q922Z0	-0.14	0.18607374778915103	0.5439555115258871	Venom vs Saline	3 h	Not significant	38.42	10	341
Q8BWG8	0.13	0.18966030496137104	0.5463070387635555	Venom vs Saline	3 h	Not significant	32.3	12	418
Q8VE80	-0.08	0.18698259156676755	0.5449518057372253	Venom vs Saline	3 h	Not significant	6.84	2	351
O55029	-0.13	0.192495	0.5513692250983216	Venom vs Saline	3 h	Not significant	28.29	20	905
P51791	-0.15	0.1894123955643583	0.5463070387635555	Venom vs Saline	3 h	Not significant	18.7	8	818
Q9WV02	0.12	0.2001386027043416	0.5626408487831045	Venom vs Saline	3 h	Not significant	27.62	2	391
Q9DBJ1	-0.06	0.20388731294953916	0.5681104992117769	Venom vs Saline	3 h	Not significant	93.7	51	254
E9Q4N7	0.09	0.1861878972556869	0.5439555115258871	Venom vs Saline	3 h	Not significant	5.04	7	2244
Q9DBC7	-0.12	0.1910683906565235	0.5488191641859188	Venom vs Saline	3 h	Not significant	39.11	8	381
Q8BGD8	-0.13	0.21396226229338453	0.576572	Venom vs Saline	3 h	Not significant	34.18	2	79
A6H584	0.41	0.2008557270853462	0.5638828362862085	Venom vs Saline	3 h	Not significant	6.1	4	2640
Q02111	0.16	0.19592306112626645	0.5578811605106092	Venom vs Saline	3 h	Not significant	8.2	4	707
Q9D6R2	0.08	0.20664858060093444	0.5705008695699132	Venom vs Saline	3 h	Not significant	82.24	43	366
P61458	-0.11	0.21124425778384948	0.5730175363461242	Venom vs Saline	3 h	Not significant	74.04	17	104
Q5H8C4	0.09	0.19972420757510112	0.5618615070244604	Venom vs Saline	3 h	Not significant	12.48	22	3166
Q9DBS1	-0.1	0.1954602550734838	0.5571365377738272	Venom vs Saline	3 h	Not significant	49.75	13	400
Q9CQU3	-0.1	0.1997196993361265	0.5618615070244604	Venom vs Saline	3 h	Not significant	37.76	7	196
Q8R0X7	-0.17	0.19613009549201105	0.5578811605106092	Venom vs Saline	3 h	Not significant	16.2	5	568
Q91WM3	0.11	0.20331851806304116	0.5672974454946978	Venom vs Saline	3 h	Not significant	7.79	3	475
P58058	-0.15	0.2081049936181322	0.5705008695699132	Venom vs Saline	3 h	Not significant	10.48	3	439
Q8R164	0.12	0.19095172990478804	0.5488191641859188	Venom vs Saline	3 h	Not significant	66.67	37	291
Q9WVE8	0.08	0.2050330091703602	0.5689804915730321	Venom vs Saline	3 h	Not significant	30.04	9	486
Q8VDV3	0.13	0.2108381551669949	0.572976	Venom vs Saline	3 h	Not significant	16.71	4	383
P28661	0.09	0.1974659337404028	0.5589636935733862	Venom vs Saline	3 h	Not significant	30.54	7	478
Q64518	0.1	0.20489851166154152	0.5689804915730321	Venom vs Saline	3 h	Not significant	19.36	10	1038
Q8R105	-0.27	0.20225176458582456	0.565091	Venom vs Saline	3 h	Not significant	9.94	2	352
Q3U1V6	-0.16	0.21629102200228748	0.5786435073803419	Venom vs Saline	3 h	Not significant	3.82	1	471
P62874	0.08	0.1970325731522565	0.5588957199665116	Venom vs Saline	3 h	Not significant	47.94	8	340
P42337	0.14	0.2012018193563769	0.5640812129252017	Venom vs Saline	3 h	Not significant	8.43	5	1068
Q00420	0.11	0.20179713752141368	0.5646137386543348	Venom vs Saline	3 h	Not significant	3.66	1	383
Q9CQV5	0.11	0.19835286566413005	0.5606993359284174	Venom vs Saline	3 h	Not significant	34.13	7	167
Q9R1R2	0.07	0.1993058772631561	0.5618615070244604	Venom vs Saline	3 h	Not significant	15.46	10	744
P48428	0.07	0.20862708276641032	0.5709131366313389	Venom vs Saline	3 h	Not significant	80.56	6	108
E9Q842	-0.09	0.20759969542071105	0.5705008695699132	Venom vs Saline	3 h	Not significant	3.21	5	2432
Q8VBT9	-0.06	0.2091235781482383	0.5718091155371399	Venom vs Saline	3 h	Not significant	34.18	15	550
Q6ZPR5	-0.07	0.19346781710503877	0.5533828064680438	Venom vs Saline	3 h	Not significant	14.82	8	823
Q9Z2D1	-0.08	0.1991040833363371	0.5618615070244604	Venom vs Saline	3 h	Not significant	14.77	7	643
P46467	0.1	0.19376248335551852	0.5538388917126336	Venom vs Saline	3 h	Not significant	20.5	4	444
P62996	0.18	0.2016854066049066	0.5646137386543348	Venom vs Saline	3 h	Not significant	20.83	6	288
O35857	-0.12	0.194698	0.5561242232204519	Venom vs Saline	3 h	Not significant	43.81	20	452
Q8BUR9	0.1	0.20478890456396903	0.5689804915730321	Venom vs Saline	3 h	Not significant	38.46	2	78
Q9CQC6	-0.1	0.20109456812270132	0.5640812129252017	Venom vs Saline	3 h	Not significant	27.21	9	419
Q9Z2A7	-0.12	0.20194314627163096	0.5646137386543348	Venom vs Saline	3 h	Not significant	4.62	2	498
Q9QXD1	0.14	0.20675777976040652	0.5705008695699132	Venom vs Saline	3 h	Not significant	43.61	30	681
O89110	0.15	0.19857294312406573	0.5609343276111539	Venom vs Saline	3 h	Not significant	20.21	6	480
P07759	-0.19	0.21976011211626809	0.5822363643132173	Venom vs Saline	3 h	Not significant	42.58	24	418
Q3UZW7	-0.22	0.1980776045850266	0.5603079201521194	Venom vs Saline	3 h	Not significant	5.07	1	335
Q9JL56	0.09	0.20809855731179625	0.5705008695699132	Venom vs Saline	3 h	Not significant	17.22	4	331
Q91YE6	-0.08	0.204215	0.5686361013561367	Venom vs Saline	3 h	Not significant	10.57	8	1041
Q9JMA1	0.07	0.22781787809460244	0.5951160897165124	Venom vs Saline	3 h	Not significant	37.53	15	493
Q9QZE5	-0.08	0.21688471158925524	0.578858	Venom vs Saline	3 h	Not significant	25.51	17	874
P68372	0.14	0.19741586323710864	0.5589636935733862	Venom vs Saline	3 h	Not significant	84.49	1	445
Q80UP8	0.14	0.19743688521043296	0.5589636935733862	Venom vs Saline	3 h	Not significant	5.18	2	656
P53702	0.06	0.2173768233003661	0.578858	Venom vs Saline	3 h	Not significant	70.96	13	272
Q99LP6	-0.1	0.2156427125608027	0.5786435073803419	Venom vs Saline	3 h	Not significant	53.46	9	217
P06909	-0.12	0.21391453886110945	0.576572	Venom vs Saline	3 h	Not significant	24.96	13	1234
Q9Z261	0.27	0.2059505773096553	0.569982	Venom vs Saline	3 h	Not significant	5.69	1	211
Q501J2	-0.13	0.20520518177517288	0.5690727315850427	Venom vs Saline	3 h	Not significant	23.58	4	229
Q9DBL1	0.08	0.2078580044797037	0.5705008695699132	Venom vs Saline	3 h	Not significant	35.65	14	432
P52825	0.13	0.20755979495616725	0.5705008695699132	Venom vs Saline	3 h	Not significant	63.83	49	658
Q920A5	-0.12	0.2234987556129018	0.5879581907453088	Venom vs Saline	3 h	Not significant	4.87	4	452
P34914	-0.14	0.2101526436254345	0.572976	Venom vs Saline	3 h	Not significant	67.87	51	554
Q99JY0	-0.1	0.21605914923015912	0.5786435073803419	Venom vs Saline	3 h	Not significant	63.37	49	475
Q9D1M0	0.08	0.2132268161961228	0.5761062263451971	Venom vs Saline	3 h	Not significant	31.68	8	322
Q922F4	0.09	0.210764	0.572976	Venom vs Saline	3 h	Not significant	57.72	8	447
Q64487	-0.1	0.20771175472966344	0.5705008695699132	Venom vs Saline	3 h	Not significant	17.83	16	1912
O88413	0.11	0.2092631504370539	0.5718091155371399	Venom vs Saline	3 h	Not significant	18.48	7	460
Q8R5H1	-0.09	0.21065178341588303	0.572976	Venom vs Saline	3 h	Not significant	24.97	18	981
Q8BG30	-0.19	0.21094931354982585	0.572976	Venom vs Saline	3 h	Not significant	10	2	530
E9PY16	0.06	0.20644933684760472	0.5705008695699132	Venom vs Saline	3 h	Not significant	41.44	12	374
Q8R2Y0	0.1	0.20040165083770187	0.5629939381558483	Venom vs Saline	3 h	Not significant	16.37	4	336
Q91YT7	0.11	0.2086564857268345	0.5709131366313389	Venom vs Saline	3 h	Not significant	13.82	4	579
Q9CYA0	0.08	0.2467668835848267	0.6158234740622296	Venom vs Saline	3 h	Not significant	11.14	3	350
P39098	-0.11	0.2251518888086894	0.5904110989503147	Venom vs Saline	3 h	Not significant	31.05	9	641
A2A5R2	0.15	0.2107654581252571	0.572976	Venom vs Saline	3 h	Not significant	15.85	11	1792
O09061	0.08	0.21357048928454084	0.576572	Venom vs Saline	3 h	Not significant	54.17	16	240
Q8C0L6	0.1	0.21474923285110503	0.5776266168381853	Venom vs Saline	3 h	Not significant	16.67	7	504
Q9R1C7	0.13	0.21313645166253656	0.5761062263451971	Venom vs Saline	3 h	Not significant	20.57	14	953
Q8BG67	0.08	0.20269335803607336	0.5659386465683413	Venom vs Saline	3 h	Not significant	23.44	11	819
Q8VC57	-0.11	0.21749583197357805	0.578858	Venom vs Saline	3 h	Not significant	11.97	3	234
Q5U5V2	-0.15	0.21120871231394284	0.5730175363461242	Venom vs Saline	3 h	Not significant	47.61	24	376
P25976	0.14	0.2164262337174521	0.5786435073803419	Venom vs Saline	3 h	Not significant	7.06	5	765
P61027	0.08	0.2182725961352856	0.5794196719184249	Venom vs Saline	3 h	Not significant	49.5	15	200
Q8R3S2	0.14	0.2116149631531614	0.5734206837332445	Venom vs Saline	3 h	Not significant	5.3	1	283
Q8C525	0.1	0.20454910052596728	0.5689804915730321	Venom vs Saline	3 h	Not significant	10.75	4	428
Q8K3A0	0.12	0.2162678596913487	0.5786435073803419	Venom vs Saline	3 h	Not significant	44.02	6	234
Q9DC16	-0.07	0.22318789325046257	0.5878652961864922	Venom vs Saline	3 h	Not significant	34.83	5	290
Q61733	-0.11	0.22815644918069744	0.5956206601938411	Venom vs Saline	3 h	Not significant	22.66	5	384
Q9CPY7	0.1	0.21579548318762212	0.5786435073803419	Venom vs Saline	3 h	Not significant	47.98	48	519
O88968	0.14	0.2053482264611044	0.5690841242115586	Venom vs Saline	3 h	Not significant	33.26	8	430
Q9D172	-0.21	0.21387350111229272	0.576572	Venom vs Saline	3 h	Not significant	53.76	36	266
Q99N87	0.12	0.21766448328238025	0.5789309893017075	Venom vs Saline	3 h	Not significant	43.98	16	432
Q8BPE4	0.13	0.2156692746416363	0.5786435073803419	Venom vs Saline	3 h	Not significant	17.68	4	311
Q8BRN9	0.07	0.22139607232836436	0.5849013014219246	Venom vs Saline	3 h	Not significant	15.09	8	848
Q810A7	0.08	0.2259648555138407	0.5913650945441237	Venom vs Saline	3 h	Not significant	17.44	7	929
Q9D2R0	0.1	0.20590552048343988	0.569982	Venom vs Saline	3 h	Not significant	44.05	31	672
O08638	0.14	0.24732103765150093	0.6158234740622296	Venom vs Saline	3 h	Not significant	46.6	42	1972
P04117	-0.28	0.20822724609546392	0.5705008695699132	Venom vs Saline	3 h	Not significant	81.82	17	132
P21550	0.24	0.20648759703462655	0.5705008695699132	Venom vs Saline	3 h	Not significant	29.49	4	434
Q8BYA0	0.07	0.21721615021861024	0.578858	Venom vs Saline	3 h	Not significant	12.96	13	1196
O55125	0.12	0.20750442906469235	0.5705008695699132	Venom vs Saline	3 h	Not significant	69.01	28	284
Q9D6M3	0.17	0.2107726605753185	0.572976	Venom vs Saline	3 h	Not significant	38.7	7	323
Q8BHG2	0.14	0.2181737416957877	0.5794196719184249	Venom vs Saline	3 h	Not significant	35	6	160
G5E895	0.51	0.207602	0.5705008695699132	Venom vs Saline	3 h	Not significant	13.92	2	316
Q8K268	-0.08	0.22609319776760195	0.5913650945441237	Venom vs Saline	3 h	Not significant	21.16	8	709
P62900	-0.08	0.2200787152824157	0.5823271432795702	Venom vs Saline	3 h	Not significant	66.4	12	125
Q9WVR4	0.09	0.20814891032725424	0.5705008695699132	Venom vs Saline	3 h	Not significant	18.87	7	673
Q9WUB3	-0.07	0.2081496577023687	0.5705008695699132	Venom vs Saline	3 h	Not significant	42.4	19	842
Q3UVK0	-0.09	0.2168251272943311	0.578858	Venom vs Saline	3 h	Not significant	21.6	11	898
Q6PAC3	-0.17	0.2127057151107195	0.5754574696786705	Venom vs Saline	3 h	Not significant	4.94	2	445
Q9D1H8	0.08	0.21266506120382828	0.5754574696786705	Venom vs Saline	3 h	Not significant	54.24	7	118
P27600	-0.1	0.22588809725167883	0.5913650945441237	Venom vs Saline	3 h	Not significant	18.21	5	379
Q91ZN5	-0.14	0.2170917061646957	0.578858	Venom vs Saline	3 h	Not significant	4.64	2	431
O35134	0.15	0.21477669371204988	0.5776266168381853	Venom vs Saline	3 h	Not significant	3.09	2	1717
Q9CW79	0.13	0.2214799605726087	0.5849013014219246	Venom vs Saline	3 h	Not significant	4.75	1	758
Q8R361	0.12	0.22481298870099475	0.5902440655200087	Venom vs Saline	3 h	Not significant	25.27	11	645
Q8VIM4	0.18	0.21018734224572355	0.572976	Venom vs Saline	3 h	Not significant	18.89	6	307
Q03141	0.09	0.22912017221981867	0.5959815171070618	Venom vs Saline	3 h	Not significant	8.9	5	753
Q5SS80	-0.08	0.2104956439302005	0.572976	Venom vs Saline	3 h	Not significant	23.67	6	376
Q9WV92	-0.12	0.23495086297901743	0.6018503657048502	Venom vs Saline	3 h	Not significant	37.89	32	929
Q9DAU1	-0.14	0.21167286958121723	0.5734206837332445	Venom vs Saline	3 h	Not significant	15.22	2	276
P62869	0.07	0.246493	0.6158234740622296	Venom vs Saline	3 h	Not significant	66.95	6	118
P83741	0.14	0.21917720487778664	0.5810678518960609	Venom vs Saline	3 h	Not significant	6.27	9	2377
Q8BXQ2	0.16	0.23389230199640668	0.6006935781734376	Venom vs Saline	3 h	Not significant	6.01	2	582
Q9WVA3	0.07	0.23012811638040576	0.5965852941102164	Venom vs Saline	3 h	Not significant	31.9	8	326
O54833	-0.07	0.2159265722583142	0.5786435073803419	Venom vs Saline	3 h	Not significant	42.29	9	350
Q9WVD5	-0.08	0.2467430114904406	0.6158234740622296	Venom vs Saline	3 h	Not significant	50.83	15	301
P26039	-0.06	0.24820319769290988	0.6168933845571352	Venom vs Saline	3 h	Not significant	49.55	100	2541
E9PVA8	-0.05	0.2233199220864702	0.5878652961864922	Venom vs Saline	3 h	Not significant	28	55	2671
Q3URS9	0.1	0.21787641944880984	0.5791186333954088	Venom vs Saline	3 h	Not significant	34.48	10	406
Q8BZW8	0.07	0.23119992153912877	0.5974731095421271	Venom vs Saline	3 h	Not significant	30.21	11	725
O70475	0.08	0.2161959844732276	0.5786435073803419	Venom vs Saline	3 h	Not significant	59.63	21	493
Q8R3K3	-0.07	0.23068596331273147	0.5971834271387892	Venom vs Saline	3 h	Not significant	13.65	5	381
Q9D7N9	-0.11	0.2303309569926898	0.5967334597356467	Venom vs Saline	3 h	Not significant	52.53	16	415
P48774	-0.1	0.23201934454319467	0.5980813311824578	Venom vs Saline	3 h	Not significant	72.32	20	224
E9PZP8	-0.11	0.2245336344266288	0.589923	Venom vs Saline	3 h	Not significant	3.5	13	4859
P23506	0.09	0.21996623418197192	0.5823271432795702	Venom vs Saline	3 h	Not significant	60.79	6	227
Q8R2W9	-0.15	0.2249440884464682	0.5902440655200087	Venom vs Saline	3 h	Not significant	14.05	3	370
P62702	0.07	0.23307202301649588	0.5996626923841502	Venom vs Saline	3 h	Not significant	73	13	263
Q8R1K1	-0.15	0.21745975248079244	0.578858	Venom vs Saline	3 h	Not significant	6.09	2	345
Q8CJF7	0.12	0.23155106036667455	0.5978947005462868	Venom vs Saline	3 h	Not significant	4.06	7	2243
Q6PJN8	0.15	0.2328710808930992	0.5995222799108324	Venom vs Saline	3 h	Not significant	9.85	4	538
Q9D289	0.09	0.23620952250789984	0.6028912508024613	Venom vs Saline	3 h	Not significant	28.48	2	158
Q9CR61	0.16	0.233249	0.5997414615066691	Venom vs Saline	3 h	Not significant	53.28	5	137
Q9D4V7	-0.11	0.23165500238451103	0.5978947005462868	Venom vs Saline	3 h	Not significant	9.75	2	236
Q921F4	0.06	0.2191588155611273	0.5810678518960609	Venom vs Saline	3 h	Not significant	25.38	10	591
Q921V5	-0.09	0.2296042075182968	0.5959815171070618	Venom vs Saline	3 h	Not significant	35.07	9	442
Q9D8S9	-0.11	0.2362357318035879	0.6028912508024613	Venom vs Saline	3 h	Not significant	54.74	4	137
Q923I7	0.21	0.22026738132944476	0.5824500929150456	Venom vs Saline	3 h	Not significant	24.03	12	670
A6H5Z3	-0.09	0.22713170087516987	0.5937022634235456	Venom vs Saline	3 h	Not significant	13.46	7	810
Q9JJC6	0.16	0.24275131363528965	0.6120679101664783	Venom vs Saline	3 h	Not significant	14.53	5	406
Q64012	0.14	0.22993719280858688	0.596468	Venom vs Saline	3 h	Not significant	42.63	9	312
Q8CI95	-0.11	0.22941843735416195	0.5959815171070618	Venom vs Saline	3 h	Not significant	19.31	9	751
Q91V61	0.09	0.2293512328901869	0.5959815171070618	Venom vs Saline	3 h	Not significant	21.81	2	321
Q8R3Q0	0.15	0.2410293696585283	0.6086660284348533	Venom vs Saline	3 h	Not significant	3.29	1	334
Q9ESW8	0.18	0.22937631933960032	0.5959815171070618	Venom vs Saline	3 h	Not significant	9.57	2	209
Q7M6Y3	-0.07	0.2396575588583747	0.6078550179038621	Venom vs Saline	3 h	Not significant	35.91	17	660
O35245	-0.1	0.23117772114843607	0.5974731095421271	Venom vs Saline	3 h	Not significant	8.49	4	966
Q8VEE1	0.09	0.2225025487874273	0.5872232215420763	Venom vs Saline	3 h	Not significant	36.71	7	365
P46638	-0.07	0.2318348965737768	0.5979822017419332	Venom vs Saline	3 h	Not significant	73.85	5	218
Q3TLH4	-0.17	0.22286678563183823	0.5878057655814612	Venom vs Saline	3 h	Not significant	7.73	15	2846
Q9EPL4	-0.17	0.22321977476450391	0.5878652961864922	Venom vs Saline	3 h	Not significant	10.06	3	318
Q9CQ40	-0.11	0.2379754183305633	0.6054331139639674	Venom vs Saline	3 h	Not significant	26.51	5	166
Q3UP75	-0.17	0.22405280429731228	0.5890374110409442	Venom vs Saline	3 h	Not significant	34.03	15	523
Q69ZS8	0.13	0.23079623172868732	0.5971834271387892	Venom vs Saline	3 h	Not significant	9.24	4	779
Q8C1A5	0.07	0.23966939792840264	0.6078550179038621	Venom vs Saline	3 h	Not significant	45.85	20	687
Q8C6B0	-0.07	0.22537246458824128	0.5906113979228639	Venom vs Saline	3 h	Not significant	44.26	7	244
O54865	0.16	0.22949555033857663	0.5959815171070618	Venom vs Saline	3 h	Not significant	12.26	4	620
Q9CZY3	-0.09	0.23619377822262871	0.6028912508024613	Venom vs Saline	3 h	Not significant	57.82	1	147
P14824	-0.11	0.23567005216957945	0.6028912508024613	Venom vs Saline	3 h	Not significant	60.77	45	673
Q61646	0.39	0.2368842489168305	0.6035395343036875	Venom vs Saline	3 h	Not significant	26.22	4	347
Q80W21	-0.12	0.2469523163878929	0.6158234740622296	Venom vs Saline	3 h	Not significant	67.89	7	218
Q9CQ65	0.13	0.2369364187403148	0.6035395343036875	Venom vs Saline	3 h	Not significant	45.23	12	283
Q99KR7	0.07	0.24544512050608855	0.6158234740622296	Venom vs Saline	3 h	Not significant	38.83	15	206
O08709	-0.1	0.24764020282274096	0.6162419627958365	Venom vs Saline	3 h	Not significant	49.55	18	224
Q62261	0.07	0.2349332678541317	0.6018503657048502	Venom vs Saline	3 h	Not significant	57.38	138	2363
Q8VCL2	0.1	0.240123	0.6082512836389548	Venom vs Saline	3 h	Not significant	36.47	7	255
Q5IRJ6	-0.09	0.2343489876410368	0.6014370008632122	Venom vs Saline	3 h	Not significant	25.75	9	567
Q9Z1G3	-0.07	0.252867	0.6220669056820085	Venom vs Saline	3 h	Not significant	48.95	16	382
Q6NVD0	0.18	0.22837465203758492	0.5958105571630241	Venom vs Saline	3 h	Not significant	5.06	10	3160
Q8C9S4	0.08	0.23950539307909668	0.6078550179038621	Venom vs Saline	3 h	Not significant	11.56	5	917
Q06890	0.16	0.2538939417832088	0.6229002550929081	Venom vs Saline	3 h	Not significant	27.9	9	448
Q922P9	0.07	0.264596	0.6294192739503369	Venom vs Saline	3 h	Not significant	19.41	9	546
A2ASQ1	0.06	0.22936893070430103	0.5959815171070618	Venom vs Saline	3 h	Not significant	24.82	39	1950
P61022	0.08	0.22952815524219983	0.5959815171070618	Venom vs Saline	3 h	Not significant	69.23	11	195
P21614	0.16	0.23887292213580377	0.6073392235060535	Venom vs Saline	3 h	Not significant	33.61	18	476
Q3UIA2	0.07	0.2486006003200948	0.6171321569158232	Venom vs Saline	3 h	Not significant	9.22	5	846
Q6A0D4	0.11	0.2326725937629804	0.5993880151277784	Venom vs Saline	3 h	Not significant	9.57	5	554
Q9R0P4	0.16	0.24050763305587583	0.6085632382708429	Venom vs Saline	3 h	Not significant	34.81	7	181
Q8K2A7	-0.08	0.23797161762819308	0.6054331139639674	Venom vs Saline	3 h	Not significant	20.28	9	710
Q9R1Q9	0.15	0.2467518485620384	0.6158234740622296	Venom vs Saline	3 h	Not significant	13.82	7	463
P39749	0.21	0.23624034607860117	0.6028912508024613	Venom vs Saline	3 h	Not significant	13.49	3	378
Q8R2N1	0.15	0.24601048550827223	0.6158234740622296	Venom vs Saline	3 h	Not significant	10.62	4	292
Q9QXB9	-0.06	0.2698607994680253	0.6330755066558028	Venom vs Saline	3 h	Not significant	28.3	6	364
Q8VCI0	0.1	0.24598974463192744	0.6158234740622296	Venom vs Saline	3 h	Not significant	10.73	3	550
P62843	-0.11	0.246246	0.6158234740622296	Venom vs Saline	3 h	Not significant	34.48	6	145
Q9JKY7	-0.16	0.2577431209663316	0.6234865062117346	Venom vs Saline	3 h	Not significant	30	7	500
Q3UH68	0.1	0.2365423530321612	0.6032861008840176	Venom vs Saline	3 h	Not significant	14.47	12	1057
O88622	-0.08	0.2339126604459553	0.6006935781734376	Venom vs Saline	3 h	Not significant	4.64	3	969
O88448	0.07	0.23532770442013493	0.6024389233155454	Venom vs Saline	3 h	Not significant	34.06	7	599
Q9CRA5	-0.09	0.23491958397346105	0.6018503657048502	Venom vs Saline	3 h	Not significant	15.77	3	298
P52332	-0.07	0.26168531087897134	0.627554	Venom vs Saline	3 h	Not significant	12.58	9	1153
Q921G7	-0.08	0.24960717212205813	0.6181323923893289	Venom vs Saline	3 h	Not significant	37.66	28	616
Q9CQE1	-0.16	0.2457056464961997	0.6158234740622296	Venom vs Saline	3 h	Not significant	25.91	3	247
Q0P5W1	-0.07	0.2693549858205184	0.6326135446793828	Venom vs Saline	3 h	Not significant	3.22	2	1427
P24547	-0.1	0.2447933334248624	0.6158234740622296	Venom vs Saline	3 h	Not significant	33.85	15	514
P28076	-0.11	0.23962022292789997	0.6078550179038621	Venom vs Saline	3 h	Not significant	21.46	4	219
Q9QXX4	-0.1	0.24986493577672908	0.6183968440734032	Venom vs Saline	3 h	Not significant	78.85	51	676
O35114	0.17	0.2431167832579456	0.612427	Venom vs Saline	3 h	Not significant	7.95	3	478
P97431	-0.08	0.2428247934620428	0.6120679101664783	Venom vs Saline	3 h	Not significant	15.2	4	467
P47962	0.07	0.26099684423651043	0.6262701077871978	Venom vs Saline	3 h	Not significant	53.87	26	297
Q61559	-0.11	0.2572779312112599	0.6234865062117346	Venom vs Saline	3 h	Not significant	9.32	3	365
Q9D3P8	-0.1	0.26808488764004845	0.6316310163540741	Venom vs Saline	3 h	Not significant	28.57	2	147
Q9CQ19	-0.16	0.2541315860775327	0.6229341571355919	Venom vs Saline	3 h	Not significant	38.37	1	172
A0A0J9YTR2	-0.13	0.24084009014576083	0.6085632382708429	Venom vs Saline	3 h	Not significant	40	5	95
Q91W43	-0.14	0.2577008051785508	0.6234865062117346	Venom vs Saline	3 h	Not significant	41.95	37	1025
O08553	0.08	0.2399724003845768	0.6082468762222937	Venom vs Saline	3 h	Not significant	56.64	21	572
P55302	-0.11	0.24083454488765144	0.6085632382708429	Venom vs Saline	3 h	Not significant	35	15	360
Q8CCK0	0.1	0.26039435067560035	0.6259244485723351	Venom vs Saline	3 h	Not significant	32.26	5	372
Q8BP40	0.14	0.24809604739199523	0.6168933845571352	Venom vs Saline	3 h	Not significant	46.41	22	418
Q9D358	0.08	0.24729652388734488	0.6158234740622296	Venom vs Saline	3 h	Not significant	41.14	9	158
Q505D7	-0.14	0.2543420799549556	0.6229566514486397	Venom vs Saline	3 h	Not significant	36.87	5	179
P52431	-0.09	0.26371985710822826	0.6292809931160639	Venom vs Saline	3 h	Not significant	9.14	8	1105
O88455	-0.09	0.2591681234358909	0.6240756223359254	Venom vs Saline	3 h	Not significant	7.64	4	471
Q8C5L6	-0.11	0.2565158239467349	0.6234865062117346	Venom vs Saline	3 h	Not significant	10.04	2	468
Q9DCP4	-0.17	0.2407477808570921	0.6085632382708429	Venom vs Saline	3 h	Not significant	47.09	10	223
Q6RHR9	-0.11	0.2569383766554164	0.6234865062117346	Venom vs Saline	3 h	Not significant	7.21	7	1471
Q91YW3	0.06	0.25743991657539983	0.6234865062117346	Venom vs Saline	3 h	Not significant	41.87	13	504
P98195	0.12	0.2776467761233435	0.6399781626343359	Venom vs Saline	3 h	Not significant	3.05	2	1146
Q6PA06	0.06	0.2706758615453061	0.6342610577171475	Venom vs Saline	3 h	Not significant	30.53	8	583
Q8BH86	0.1	0.2502680290982132	0.6190204391221504	Venom vs Saline	3 h	Not significant	33.06	19	617
Q3UMU9	-0.13	0.2571518088821056	0.6234865062117346	Venom vs Saline	3 h	Not significant	8.82	4	669
Q9Z2D3	-0.11	0.24574786644945645	0.6158234740622296	Venom vs Saline	3 h	Not significant	18.55	6	512
P16332	-0.07	0.2743523731396098	0.6352983899320511	Venom vs Saline	3 h	Not significant	52.27	43	748
Q7TNG5	-0.1	0.2517875613744195	0.6209041850629875	Venom vs Saline	3 h	Not significant	26.81	10	649
P35235	-0.08	0.245491	0.6158234740622296	Venom vs Saline	3 h	Not significant	45.56	18	597
Q9CQ80	-0.11	0.2426600356181205	0.6120679101664783	Venom vs Saline	3 h	Not significant	53.41	8	176
Q9R112	-0.12	0.2660465489970001	0.6297864571750605	Venom vs Saline	3 h	Not significant	38.67	16	450
Q61187	-0.09	0.2628190964219609	0.6288008288226353	Venom vs Saline	3 h	Not significant	16.11	6	391
Q8C5L3	-0.09	0.2651242192125079	0.6294192739503369	Venom vs Saline	3 h	Not significant	7.22	3	540
Q99LF4	0.04	0.29771198234391605	0.6539009810778954	Venom vs Saline	3 h	Not significant	67.72	27	505
Q3TYD6	0.1	0.2505782932534737	0.6194138136187256	Venom vs Saline	3 h	Not significant	7.61	6	1471
Q8VE11	-0.15	0.2488583709984031	0.6173978725678129	Venom vs Saline	3 h	Not significant	18.8	8	617
P06869	-0.11	0.2731737222795261	0.6352983899320511	Venom vs Saline	3 h	Not significant	15.01	4	433
Q8BVI5	-0.07	0.27404437690263284	0.6352983899320511	Venom vs Saline	3 h	Not significant	27.3	6	326
O08529	0.09	0.2651778729788307	0.6294192739503369	Venom vs Saline	3 h	Not significant	41.86	20	700
Q99J94	0.28	0.2443781628327882	0.6152261554782424	Venom vs Saline	3 h	Not significant	7.61	2	670
Q6VNB8	-0.07	0.26068470904436475	0.6262420549315263	Venom vs Saline	3 h	Not significant	11.4	27	3508
Q7TQK1	-0.13	0.2586296441530961	0.6236557194058306	Venom vs Saline	3 h	Not significant	12.01	7	966
Q60668	-0.06	0.34017522069904294	0.6885884751424342	Venom vs Saline	3 h	Not significant	50.99	14	355
Q8QZR5	-0.16	0.2551456780679689	0.6234865062117346	Venom vs Saline	3 h	Not significant	27.22	8	496
Q9JJ28	0.08	0.2583662435551199	0.6236557194058306	Venom vs Saline	3 h	Not significant	23.92	17	1271
O88735	0.22	0.2453807698206116	0.6158234740622296	Venom vs Saline	3 h	Not significant	13.56	7	730
Q921X9	-0.1	0.25444494088710307	0.6229566514486397	Venom vs Saline	3 h	Not significant	27.66	12	517
O54734	-0.09	0.24564956565981613	0.6158234740622296	Venom vs Saline	3 h	Not significant	34.01	15	441
P43276	-0.19	0.27249777804503594	0.6352983899320511	Venom vs Saline	3 h	Not significant	20.18	11	223
Q08943	0.06	0.2787534433485409	0.6410859651631801	Venom vs Saline	3 h	Not significant	24.44	16	708
P62245	-0.05	0.263513	0.6292809931160639	Venom vs Saline	3 h	Not significant	90	17	130
Q8CC21	0.08	0.2674666212253185	0.6316310163540741	Venom vs Saline	3 h	Not significant	22.19	4	365
Q9JHI5	-0.09	0.27207366112766934	0.6352983899320511	Venom vs Saline	3 h	Not significant	67.92	41	424
Q69ZR2	-0.07	0.2603334222525968	0.6259244485723351	Venom vs Saline	3 h	Not significant	14.36	24	2618
Q80SW1	0.09	0.2565070209137521	0.6234865062117346	Venom vs Saline	3 h	Not significant	22.83	6	530
Q8BVU0	-0.22	0.25229923146892164	0.6214939205006734	Venom vs Saline	3 h	Not significant	5.27	3	778
P57716	0.15	0.2650172524086311	0.6294192739503369	Venom vs Saline	3 h	Not significant	11.72	5	708
Q68EF0	-0.08	0.264874	0.6294192739503369	Venom vs Saline	3 h	Not significant	30.84	8	428
O08601	-0.11	0.25717474770985066	0.6234865062117346	Venom vs Saline	3 h	Not significant	14.21	9	894
O35691	0.07	0.2650785893798658	0.6294192739503369	Venom vs Saline	3 h	Not significant	21.52	15	725
Q9CXT7	0.1	0.24732168330868348	0.6158234740622296	Venom vs Saline	3 h	Not significant	21.8	3	266
Q9JLT2	-0.17	0.2684203581715794	0.6317002049429493	Venom vs Saline	3 h	Not significant	31.42	14	576
P03921	0.1	0.2678448796639885	0.6316310163540741	Venom vs Saline	3 h	Not significant	5.44	2	607
P98156	-0.18	0.24849283411568748	0.6171321569158232	Venom vs Saline	3 h	Not significant	8.48	5	873
O70250	-0.06	0.2934961273677413	0.6498162906477126	Venom vs Saline	3 h	Not significant	75.1	15	253
Q91W61	-0.15	0.256574	0.6234865062117346	Venom vs Saline	3 h	Not significant	23.33	6	300
Q9Z0S9	-0.19	0.2513355397674512	0.6205366913125256	Venom vs Saline	3 h	Not significant	49.19	4	185
Q8BY89	0.07	0.2680853536818822	0.6316310163540741	Venom vs Saline	3 h	Not significant	13.17	7	706
Q9Z1Z0	0.11	0.24939306887065785	0.6181323923893289	Venom vs Saline	3 h	Not significant	21.06	18	959
Q9WVH9	0.14	0.2627877602790181	0.6288008288226353	Venom vs Saline	3 h	Not significant	11.38	4	448
O35350	0.06	0.2495003972555392	0.6181323923893289	Venom vs Saline	3 h	Not significant	38.43	18	713
P0DN34	0.08	0.2779808355594328	0.6400278259985592	Venom vs Saline	3 h	Not significant	98.25	7	57
P60843	-0.06	0.27017801176830464	0.6334568610205928	Venom vs Saline	3 h	Not significant	49.01	18	406
A3KGS3	-0.13	0.2732457330848099	0.6352983899320511	Venom vs Saline	3 h	Not significant	5.88	9	1872
P32921	-0.06	0.3243605602388005	0.6781933919030766	Venom vs Saline	3 h	Not significant	35.55	14	481
Q9QZD9	-0.1	0.2636711177921023	0.6292809931160639	Venom vs Saline	3 h	Not significant	54.15	12	325
Q8C5W0	0.06	0.255471	0.6234865062117346	Venom vs Saline	3 h	Not significant	15.3	12	1052
Q62203	0.05	0.3927613217492316	0.728271	Venom vs Saline	3 h	Not significant	11.37	4	475
O70305	0.15	0.2513337757179066	0.6205366913125256	Venom vs Saline	3 h	Not significant	4.05	3	1285
Q80X19	0.11	0.2659487445781947	0.6297864571750605	Venom vs Saline	3 h	Not significant	13.41	22	1797
Q61738	-0.15	0.2539656801770402	0.6229002550929081	Venom vs Saline	3 h	Not significant	12.55	9	1179
Q8VCX5	0.06	0.2584202645219634	0.6236557194058306	Venom vs Saline	3 h	Not significant	18.87	7	477
P97797	-0.16	0.25153705740427745	0.62066	Venom vs Saline	3 h	Not significant	3.7	1	513
P14152	0.12	0.2806899152063314	0.6425519559457451	Venom vs Saline	3 h	Not significant	64.97	57	334
O88338	0.13	0.26311316865546625	0.6291369169952071	Venom vs Saline	3 h	Not significant	51.57	57	830
Q00560	-0.08	0.2523301732892138	0.6214939205006734	Venom vs Saline	3 h	Not significant	7.85	4	917
Q8CI78	0.19	0.25660606745191405	0.6234865062117346	Venom vs Saline	3 h	Not significant	24.67	5	450
Q8BP47	0.05	0.2984332501311879	0.6543523778672525	Venom vs Saline	3 h	Not significant	46.87	22	559
P43024	0.07	0.2527729201025233	0.6220669056820085	Venom vs Saline	3 h	Not significant	42.34	17	111
P35330	0.12	0.25353129940668334	0.6227091047638665	Venom vs Saline	3 h	Not significant	5.78	1	277
Q5SQX6	0.09	0.2561363119464382	0.6234865062117346	Venom vs Saline	3 h	Not significant	30.41	21	1253
P51660	-0.1	0.25326204607142205	0.6226658707734362	Venom vs Saline	3 h	Not significant	41.22	36	735
Q8BUE4	-0.13	0.25702556601036275	0.6234865062117346	Venom vs Saline	3 h	Not significant	13.14	4	373
Q8VEK0	0.13	0.25358368817044175	0.6227091047638665	Venom vs Saline	3 h	Not significant	24.73	10	364
Q9Z247	-0.09	0.2938028615722371	0.6500740939922435	Venom vs Saline	3 h	Not significant	11.4	4	570
Q3U0J8	-0.13	0.26881187920301775	0.6317002049429493	Venom vs Saline	3 h	Not significant	9.74	5	965
Q8BUV8	-0.08	0.25494384659597685	0.6234865062117346	Venom vs Saline	3 h	Not significant	5.81	3	551
Q8BWN8	0.14	0.259113	0.6240756223359254	Venom vs Saline	3 h	Not significant	38	9	421
Q62415	-0.09	0.25554374807042873	0.6234865062117346	Venom vs Saline	3 h	Not significant	3.4	3	1087
Q922Y1	-0.1	0.2639415884212397	0.6292809931160639	Venom vs Saline	3 h	Not significant	55.56	9	297
Q9CQF4	0.1	0.2623425252599488	0.6283947271723686	Venom vs Saline	3 h	Not significant	32.92	4	240
P63328	-0.07	0.2560834783963549	0.6234865062117346	Venom vs Saline	3 h	Not significant	19.96	4	521
Q80U63	-0.09	0.25652235874593926	0.6234865062117346	Venom vs Saline	3 h	Not significant	29.59	14	757
Q9CQF8	0.11	0.25842470758122776	0.6236557194058306	Venom vs Saline	3 h	Not significant	34.31	3	102
Q9Z1J3	-0.08	0.27599839021115674	0.6368954401717736	Venom vs Saline	3 h	Not significant	45.1	15	459
Q8CFX3	0.11	0.2571052227413034	0.6234865062117346	Venom vs Saline	3 h	Not significant	13.01	12	1038
P63038	-0.16	0.2738924131167135	0.6352983899320511	Venom vs Saline	3 h	Not significant	92.32	149	573
Q8BFR5	0.07	0.2680746231102515	0.6316310163540741	Venom vs Saline	3 h	Not significant	81.42	69	452
Q80UM7	0.1	0.26638985691189787	0.6299843267385298	Venom vs Saline	3 h	Not significant	29.14	19	834
Q62087	-0.15	0.2660384953519648	0.6297864571750605	Venom vs Saline	3 h	Not significant	8.47	3	354
Q8R5C5	-0.17	0.27996709820735854	0.6420745992482311	Venom vs Saline	3 h	Not significant	52.93	8	376
D3YZZ5	0.09	0.2734445106903086	0.6352983899320511	Venom vs Saline	3 h	Not significant	24.55	2	224
P34884	0.12	0.2578579447076852	0.6234865062117346	Venom vs Saline	3 h	Not significant	62.61	17	115
E9Q6H8	-0.08	0.2920506303097547	0.6487626353398075	Venom vs Saline	3 h	Not significant	11.9	9	1269
B1AZI6	-0.06	0.2905249490605951	0.6481428057473844	Venom vs Saline	3 h	Not significant	9.91	8	1594
P83940	-0.08	0.28972481220776447	0.6477690124470542	Venom vs Saline	3 h	Not significant	56.25	4	112
Q9CXI0	0.12	0.27578856354979214	0.6368615951321428	Venom vs Saline	3 h	Not significant	55.05	12	327
Q4VAE3	0.11	0.25868922540783845	0.6236557194058306	Venom vs Saline	3 h	Not significant	25.64	3	234
Q99JR5	0.11	0.2735349788612834	0.6352983899320511	Venom vs Saline	3 h	Not significant	37.77	16	466
Q9CX34	0.08	0.28139125880702226	0.6428576501508402	Venom vs Saline	3 h	Not significant	43.45	8	336
Q4PJX1	0.19	0.28406412663422165	0.6449704338657272	Venom vs Saline	3 h	Not significant	27.29	9	447
Q9JIK5	0.07	0.27436363664400537	0.6352983899320511	Venom vs Saline	3 h	Not significant	17.27	6	851
Q9DCS2	0.09	0.2792247848580442	0.6417971695939166	Venom vs Saline	3 h	Not significant	62.25	16	204
A2APV2	0.11	0.27796649452510497	0.6400278259985592	Venom vs Saline	3 h	Not significant	2.21	1	1086
P97379	0.06	0.2755423731067271	0.6368615951321428	Venom vs Saline	3 h	Not significant	34.02	9	482
Q9QXY1	0.13	0.2599747153354459	0.6256500787391225	Venom vs Saline	3 h	Not significant	11.49	7	905
Q91Z38	-0.13	0.28473556319458293	0.6453595522985991	Venom vs Saline	3 h	Not significant	26.71	5	292
Q8BGR2	-0.09	0.28168742950186904	0.6428576501508402	Venom vs Saline	3 h	Not significant	12.46	6	859
Q9CY18	-0.09	0.2756532916910473	0.6368615951321428	Venom vs Saline	3 h	Not significant	36.69	7	387
E9Q6P5	0.06	0.2608322621370078	0.6262420549315263	Venom vs Saline	3 h	Not significant	14.23	9	843
P62264	0.08	0.28166587467324405	0.6428576501508402	Venom vs Saline	3 h	Not significant	61.59	12	151
Q91VN6	0.13	0.26195664564466964	0.6278375778587284	Venom vs Saline	3 h	Not significant	12.38	4	622
Q06138	0.08	0.2912831761529696	0.6484216790883496	Venom vs Saline	3 h	Not significant	18.77	3	341
Q6DFW5	-0.13	0.28014465430408764	0.6421222742191064	Venom vs Saline	3 h	Not significant	7.83	5	1175
P07901	-0.13	0.29113586605227093	0.6484216790883496	Venom vs Saline	3 h	Not significant	55.12	53	733
Q80Y14	0.14	0.2648364962982131	0.6294192739503369	Venom vs Saline	3 h	Not significant	37.5	10	152
Q8CGF6	-0.1	0.28187801261496803	0.6428576501508402	Venom vs Saline	3 h	Not significant	3.91	2	920
Q91VR2	0.1	0.26655199279890046	0.6300040176020174	Venom vs Saline	3 h	Not significant	51.34	32	298
Q91ZX7	0.06	0.27191630691021007	0.6352983899320511	Venom vs Saline	3 h	Not significant	14.59	39	4545
Q61292	0.09	0.27141890413328496	0.6352753321885344	Venom vs Saline	3 h	Not significant	24.46	34	1799
P39447	0.06	0.2639167623439805	0.6292809931160639	Venom vs Saline	3 h	Not significant	29.17	29	1745
Q8K0C8	-0.1	0.27362789058451387	0.6352983899320511	Venom vs Saline	3 h	Not significant	29.35	2	92
Q99N85	0.12	0.26615243099854247	0.6297864571750605	Venom vs Saline	3 h	Not significant	63.27	8	196
Q61464	0.18	0.2719102078732177	0.6352983899320511	Venom vs Saline	3 h	Not significant	7.45	7	1960
O08797	0.12	0.2653811826174815	0.6294192739503369	Venom vs Saline	3 h	Not significant	22.46	4	374
Q8BTH8	0.1	0.2653825893828692	0.6294192739503369	Venom vs Saline	3 h	Not significant	33.12	5	459
O35435	-0.06	0.2793760628383675	0.6417971695939166	Venom vs Saline	3 h	Not significant	54.94	17	395
O70422	0.11	0.2901117672798103	0.6481428057473844	Venom vs Saline	3 h	Not significant	15.98	4	463
Q9WV80	0.09	0.2980560440969647	0.6542537816833695	Venom vs Saline	3 h	Not significant	41	14	522
Q8BHH8	-0.14	0.2710716308878581	0.6348252716504669	Venom vs Saline	3 h	Not significant	3.54	2	226
P60670	-0.08	0.27509581266899663	0.636606	Venom vs Saline	3 h	Not significant	22.7	11	608
Q6PHQ8	-0.06	0.2856314457515081	0.6456657846568307	Venom vs Saline	3 h	Not significant	14.9	6	725
O88851	0.08	0.26874612805892206	0.6317002049429493	Venom vs Saline	3 h	Not significant	53.76	7	186
Q5NCX5	-0.11	0.30028357773476577	0.6563295274288158	Venom vs Saline	3 h	Not significant	4.61	5	1563
E9Q555	-0.07	0.3083055605172766	0.6636614124016965	Venom vs Saline	3 h	Not significant	13.59	44	5152
Q9WTS2	-0.11	0.27984718962802274	0.6420745992482311	Venom vs Saline	3 h	Not significant	30.61	9	575
Q9DBR0	0.13	0.27709533837364725	0.6390667263392225	Venom vs Saline	3 h	Not significant	10.33	4	687
A2A8Z1	0.08	0.2681656097264978	0.6316310163540741	Venom vs Saline	3 h	Not significant	18.61	8	736
Q8CG76	0.09	0.28894921977309806	0.6470945894973262	Venom vs Saline	3 h	Not significant	47.41	29	367
Q9WTX6	0.08	0.2915345416394333	0.6486287249077234	Venom vs Saline	3 h	Not significant	22.68	10	776
Q3TDQ1	0.11	0.2685125578135878	0.6317002049429493	Venom vs Saline	3 h	Not significant	13.97	8	823
Q8R574	0.1	0.27437569623774377	0.6352983899320511	Venom vs Saline	3 h	Not significant	32.52	6	369
Q8C0L8	-0.06	0.2934455177364712	0.6498162906477126	Venom vs Saline	3 h	Not significant	18.21	10	829
O35286	0.06	0.28544104688312366	0.6455916775446022	Venom vs Saline	3 h	Not significant	47.55	27	795
Q9QYJ3	0.08	0.28698549674522966	0.64623	Venom vs Saline	3 h	Not significant	33.53	14	340
Q99JW4	0.08	0.2849264710240642	0.6453595522985991	Venom vs Saline	3 h	Not significant	26.77	8	325
P26516	-0.07	0.2854311883066344	0.6455916775446022	Venom vs Saline	3 h	Not significant	33.02	7	321
O35129	-0.12	0.26961115851745726	0.6328523239469942	Venom vs Saline	3 h	Not significant	72.91	37	299
Q02248	0.06	0.30412745967480553	0.6605016303435862	Venom vs Saline	3 h	Not significant	29.83	15	781
Q80W22	0.38	0.27844485004660063	0.6407360144892563	Venom vs Saline	3 h	Not significant	47.41	14	483
Q9D8B7	-0.06	0.2866853910191129	0.64623	Venom vs Saline	3 h	Not significant	13.23	3	310
Q99KY4	0.05	0.28168625480527304	0.6428576501508402	Venom vs Saline	3 h	Not significant	15.17	17	1305
Q9CYZ2	0.07	0.28893902229313867	0.6470945894973262	Venom vs Saline	3 h	Not significant	40	8	220
Q99KF1	0.07	0.27408279031248395	0.6352983899320511	Venom vs Saline	3 h	Not significant	42.55	7	235
Q8C0C7	0.06	0.27582823968857945	0.6368615951321428	Venom vs Saline	3 h	Not significant	44.29	19	508
Q9QYR9	0.08	0.31447153529281013	0.6714005608064685	Venom vs Saline	3 h	Not significant	56.95	18	453
Q91VX9	-0.13	0.27353027652163703	0.6352983899320511	Venom vs Saline	3 h	Not significant	7.17	4	697
Q8R2U0	-0.11	0.27389757322724784	0.6352983899320511	Venom vs Saline	3 h	Not significant	21.67	5	360
Q9Z0S5	0.13	0.28181	0.6428576501508402	Venom vs Saline	3 h	Not significant	6.17	1	227
P61600	-0.12	0.29525765349447897	0.6512522071692977	Venom vs Saline	3 h	Not significant	42.13	6	178
Q9D0F3	0.08	0.29049623816265274	0.6481428057473844	Venom vs Saline	3 h	Not significant	29.21	17	517
D3Z3N4	0.07	0.272991	0.6352983899320511	Venom vs Saline	3 h	Not significant	36.71	6	346
Q8CII2	0.15	0.2876238715639799	0.6469562756321041	Venom vs Saline	3 h	Not significant	8.93	1	336
P63087	0.08	0.3011125876564317	0.6570605604223205	Venom vs Saline	3 h	Not significant	48.61	4	323
P52480	0.08	0.2891976650666433	0.6472970689141919	Venom vs Saline	3 h	Not significant	65.91	52	531
Q8R1F5	0.09	0.2737711663212936	0.6352983899320511	Venom vs Saline	3 h	Not significant	57.76	14	277
Q04857	0.11	0.307116	0.6636614124016965	Venom vs Saline	3 h	Not significant	24.29	23	1025
Q921S7	0.07	0.3084634324923553	0.6636614124016965	Venom vs Saline	3 h	Not significant	50.12	14	423
Q78JN3	0.26	0.28694642267297893	0.64623	Venom vs Saline	3 h	Not significant	44.48	9	317
Q8BRF7	0.07	0.29393	0.6500740939922435	Venom vs Saline	3 h	Not significant	46.64	20	639
Q9WUM3	0.05	0.2858942302677935	0.6459033464847668	Venom vs Saline	3 h	Not significant	41.12	18	484
Q8C4V1	-0.08	0.2960505533856034	0.6522966619316979	Venom vs Saline	3 h	Not significant	14.06	8	747
Q5SW19	-0.05	0.2968565341172782	0.653372	Venom vs Saline	3 h	Not significant	28.44	28	1315
Q9EPB4	0.12	0.2910225754976712	0.6484216790883496	Venom vs Saline	3 h	Not significant	45.08	4	193
Q9D8L5	-0.07	0.2911149016407991	0.6484216790883496	Venom vs Saline	3 h	Not significant	33.48	8	442
Q61702	0.11	0.28964842858500106	0.6477690124470542	Venom vs Saline	3 h	Not significant	31.86	14	907
P70318	0.11	0.2880953474369205	0.6469664987460922	Venom vs Saline	3 h	Not significant	11.22	4	392
P06151	-0.11	0.2962089333967183	0.6522966619316979	Venom vs Saline	3 h	Not significant	43.98	18	332
Q9CZ83	0.11	0.30150714318297595	0.6572502706106809	Venom vs Saline	3 h	Not significant	32.28	3	127
O54774	0.08	0.31165245084808285	0.6679897638271833	Venom vs Saline	3 h	Not significant	14.76	9	1199
Q8CHT0	-0.11	0.2840338541508594	0.6449704338657272	Venom vs Saline	3 h	Not significant	76.69	97	562
Q9Z2P8	0.15	0.3079808398719266	0.6636614124016965	Venom vs Saline	3 h	Not significant	38.24	2	102
Q9D7J9	0.07	0.2829221790872345	0.6438051364118402	Venom vs Saline	3 h	Not significant	40	9	300
Q9JK48	-0.07	0.29027515366073725	0.6481428057473844	Venom vs Saline	3 h	Not significant	27.4	10	365
P62320	-0.12	0.32426857999619063	0.6781933919030766	Venom vs Saline	3 h	Not significant	57.94	6	126
Q8R000	-0.13	0.2797386525393599	0.6420745992482311	Venom vs Saline	3 h	Not significant	8.53	2	340
Q9R0E1	-0.09	0.28253	0.64327	Venom vs Saline	3 h	Not significant	39.68	17	741
D3Z7X0	0.17	0.2949321163321244	0.6511981210161564	Venom vs Saline	3 h	Not significant	46.49	7	555
Q8CD92	-0.1	0.2866178903631096	0.64623	Venom vs Saline	3 h	Not significant	6.26	4	847
Q8R1G2	-0.08	0.295753	0.651994	Venom vs Saline	3 h	Not significant	69.8	18	245
Q9JIK9	0.13	0.28679719852742497	0.64623	Venom vs Saline	3 h	Not significant	58.26	10	218
Q3TQB2	-0.1	0.28327847917129245	0.643929	Venom vs Saline	3 h	Not significant	15.61	5	487
O09126	0.19	0.2880618177204703	0.6469664987460922	Venom vs Saline	3 h	Not significant	10.45	5	861
Q9QUH0	-0.11	0.30220895483882315	0.6576021014350999	Venom vs Saline	3 h	Not significant	46.73	6	107
P09470	0.12	0.2805971370765084	0.6425519559457451	Venom vs Saline	3 h	Not significant	41.62	38	1312
Q6P4T2	0.06	0.2808027346540244	0.6425519559457451	Venom vs Saline	3 h	Not significant	36.24	49	2136
A2AJ15	0.16	0.2850232983662514	0.6453595522985991	Venom vs Saline	3 h	Not significant	17.17	6	658
P23881	-0.11	0.3012597003108198	0.6570605604223205	Venom vs Saline	3 h	Not significant	9.8	2	347
Q9QZW0	-0.08	0.2931632346521745	0.6498162906477126	Venom vs Saline	3 h	Not significant	15.94	9	1129
Q8BGA9	-0.05	0.28443292530295583	0.6451075316956217	Venom vs Saline	3 h	Not significant	23.56	10	433
Q08509	0.07	0.2822441183333868	0.6430672935921897	Venom vs Saline	3 h	Not significant	28.5	18	821
Q923B1	0.13	0.28228393405243096	0.6430672935921897	Venom vs Saline	3 h	Not significant	6.73	2	550
Q9CQE8	-0.12	0.30231073169001293	0.6576021014350999	Venom vs Saline	3 h	Not significant	63.93	9	244
Q91WN3	0.08	0.3148004900402445	0.6714005608064685	Venom vs Saline	3 h	Not significant	7.32	5	478
Q5U4E2	0.09	0.3191770018138836	0.6743004805329064	Venom vs Saline	3 h	Not significant	5.87	3	545
Q93092	-0.07	0.3055708807990591	0.6622319194460032	Venom vs Saline	3 h	Not significant	35.31	22	337
Q8K2Q7	0.11	0.30219527636598154	0.6576021014350999	Venom vs Saline	3 h	Not significant	13.38	2	411
Q9Z108	0.08	0.29458092893743265	0.6511621613209521	Venom vs Saline	3 h	Not significant	23.41	8	487
O08966	-0.12	0.2832909604041488	0.643929	Venom vs Saline	3 h	Not significant	13.85	11	556
Q8BKE6	-0.1	0.288576	0.6469664987460922	Venom vs Saline	3 h	Not significant	12.34	3	462
P47791	-0.17	0.32456196441914154	0.6782050591286874	Venom vs Saline	3 h	Not significant	29.6	8	500
P12815	0.06	0.3031216091940514	0.658775	Venom vs Saline	3 h	Not significant	66.49	15	191
Q6ZQ38	0.05	0.28443950250055977	0.6451075316956217	Venom vs Saline	3 h	Not significant	35.85	44	1230
P15105	-0.09	0.2885098745246355	0.6469664987460922	Venom vs Saline	3 h	Not significant	71.58	51	373
O55060	0.1	0.3165943385057872	0.6725987606430002	Venom vs Saline	3 h	Not significant	65	13	240
Q8BFS6	0.09	0.3059302352195452	0.6626600970170583	Venom vs Saline	3 h	Not significant	41.99	11	312
Q9D379	0.07	0.2883464731733564	0.6469664987460922	Venom vs Saline	3 h	Not significant	24.18	9	455
Q9EPL9	0.21	0.2975468552034306	0.6539009810778954	Venom vs Saline	3 h	Not significant	43	27	700
Q9DCM0	-0.23	0.2926498776452252	0.6496985901543861	Venom vs Saline	3 h	Not significant	71.65	26	254
Q8R5I6	-0.1	0.29337202616893127	0.6498162906477126	Venom vs Saline	3 h	Not significant	27.06	1	218
P62077	-0.24	0.2949695251392451	0.6511981210161564	Venom vs Saline	3 h	Not significant	25.3	3	83
P16330	0.09	0.2868554024476342	0.64623	Venom vs Saline	3 h	Not significant	12.38	5	420
P70695	-0.13	0.30457741701890606	0.6607781250579657	Venom vs Saline	3 h	Not significant	30.68	6	339
Q9Z0Z4	-0.09	0.2873790087188877	0.6467606701717385	Venom vs Saline	3 h	Not significant	8.56	8	1157
Q9D855	0.16	0.2995880088491568	0.655509	Venom vs Saline	3 h	Not significant	73.87	21	111
Q9DBT5	-0.06	0.31437262239342895	0.6714005608064685	Venom vs Saline	3 h	Not significant	14.16	8	798
Q62095	0.11	0.2993038001306802	0.655509	Venom vs Saline	3 h	Not significant	32.98	3	658
Q80U19	0.11	0.2884856559128128	0.6469664987460922	Venom vs Saline	3 h	Not significant	12.74	8	1115
B2RXS4	0.06	0.3153471675640462	0.6716911067822846	Venom vs Saline	3 h	Not significant	20.36	26	1842
Q8BTM8	-0.06	0.31592018411236217	0.6718092385479038	Venom vs Saline	3 h	Not significant	47.11	93	2647
P53811	0.07	0.329846	0.6822893935454925	Venom vs Saline	3 h	Not significant	29.15	5	271
Q9QXE0	-0.12	0.3264017447216909	0.6786505311573838	Venom vs Saline	3 h	Not significant	25.3	13	581
Q03958	-0.11	0.2975721167986129	0.6539009810778954	Venom vs Saline	3 h	Not significant	37.8	3	127
Q9JL15	-0.12	0.32533121416434474	0.6782050591286874	Venom vs Saline	3 h	Not significant	5.7	1	316
Q8C2E7	-0.05	0.34899894894805694	0.696466	Venom vs Saline	3 h	Not significant	37.36	29	1159
Q9QXY9	0.07	0.3021208024462914	0.6576021014350999	Venom vs Saline	3 h	Not significant	22.85	5	372
Q91WK1	0.08	0.3141921757117141	0.6714005608064685	Venom vs Saline	3 h	Not significant	45.41	6	207
Q8VI36	0.09	0.31681111262537914	0.67271	Venom vs Saline	3 h	Not significant	22.5	7	591
Q6AW69	0.05	0.3136830528922388	0.6714005608064685	Venom vs Saline	3 h	Not significant	44.38	41	1298
Q8VC42	0.07	0.30854169164369794	0.6636614124016965	Venom vs Saline	3 h	Not significant	10.96	6	657
Q8CG71	0.09	0.3068115086342601	0.6636614124016965	Venom vs Saline	3 h	Not significant	20.34	8	703
D3Z7P3	0.11	0.29507414858544584	0.6511981210161564	Venom vs Saline	3 h	Not significant	21.07	11	674
Q8VEH5	0.08	0.3160586920609889	0.6718092385479038	Venom vs Saline	3 h	Not significant	17.82	6	606
Q8VHK9	0.06	0.308419	0.6636614124016965	Venom vs Saline	3 h	Not significant	25.67	14	1001
Q99LI7	-0.04	0.29200873763420115	0.6487626353398075	Venom vs Saline	3 h	Not significant	22.87	9	717
Q80UE6	0.13	0.29206989735512817	0.6487626353398075	Venom vs Saline	3 h	Not significant	3.68	3	1222
Q8BML9	-0.06	0.3220026647782919	0.6760240466078338	Venom vs Saline	3 h	Not significant	44.52	22	775
Q9Z2A0	0.1	0.2932914997008556	0.6498162906477126	Venom vs Saline	3 h	Not significant	19.68	9	559
P63001	0.09	0.3089572623195352	0.6639501293078782	Venom vs Saline	3 h	Not significant	73.96	5	192
Q8VDG7	-0.06	0.29773567619879754	0.6539009810778954	Venom vs Saline	3 h	Not significant	33.85	12	390
Q8K4R4	-0.1	0.3044661315308043	0.6607781250579657	Venom vs Saline	3 h	Not significant	7.53	1	332
O70252	0.06	0.31740846771001846	0.6729137513203455	Venom vs Saline	3 h	Not significant	63.17	11	315
Q91W89	0.04	0.3010492044000987	0.6570605604223205	Venom vs Saline	3 h	Not significant	27.33	16	1039
P50429	-0.09	0.33118363935050044	0.6824856805745931	Venom vs Saline	3 h	Not significant	34.64	17	534
Q8VDP4	-0.06	0.30798246966626086	0.6636614124016965	Venom vs Saline	3 h	Not significant	20.39	15	922
Q9Z2I2	-0.14	0.31460483875558576	0.6714005608064685	Venom vs Saline	3 h	Not significant	32.41	2	108
Q8BX90	-0.07	0.32986999366982384	0.6822893935454925	Venom vs Saline	3 h	Not significant	4.42	4	1198
Q91YN9	-0.1	0.30716886933773324	0.6636614124016965	Venom vs Saline	3 h	Not significant	27.62	3	210
Q9D7A8	0.11	0.31419967316435554	0.6714005608064685	Venom vs Saline	3 h	Not significant	35.46	6	282
O35593	0.09	0.3202741575318862	0.6752626552603458	Venom vs Saline	3 h	Not significant	51.29	9	310
Q8CHQ9	-0.14	0.3095027643795123	0.6644252216449069	Venom vs Saline	3 h	Not significant	14.71	1	238
Q8VEG4	-0.1	0.31530233277379416	0.6716911067822846	Venom vs Saline	3 h	Not significant	7.54	6	650
P56480	-0.07	0.3650628691516628	0.7066623402860164	Venom vs Saline	3 h	Not significant	82.99	154	529
Q9CR13	-0.07	0.29830777237650463	0.6543523778672525	Venom vs Saline	3 h	Not significant	40.71	5	113
Q8K114	0.06	0.33428150004501844	0.6832420280361254	Venom vs Saline	3 h	Not significant	6.23	3	658
Q8BGF7	-0.18	0.2985802232016345	0.6543523778672525	Venom vs Saline	3 h	Not significant	1.42	1	1200
Q8BWY3	0.07	0.31799727998869903	0.6730364940603475	Venom vs Saline	3 h	Not significant	26.77	8	437
P08752	0.07	0.3623698515188436	0.7057481277945639	Venom vs Saline	3 h	Not significant	32.96	7	355
P56380	0.1	0.32032112772725874	0.6752626552603458	Venom vs Saline	3 h	Not significant	61.22	6	147
O35728	-0.27	0.32493027958931064	0.6782050591286874	Venom vs Saline	3 h	Not significant	20.12	2	507
P14733	0.09	0.2995224747260811	0.655509	Venom vs Saline	3 h	Not significant	43.88	21	588
Q8BX80	0.08	0.299817	0.6556592998412507	Venom vs Saline	3 h	Not significant	13.49	7	734
Q9D8I3	0.07	0.3175640335210517	0.6729137513203455	Venom vs Saline	3 h	Not significant	50	5	148
Q3B7Z2	0.04	0.35582542207935053	0.7026322578485676	Venom vs Saline	3 h	Not significant	31.3	18	805
P41317	-0.16	0.3422767820743915	0.6909638735222807	Venom vs Saline	3 h	Not significant	9.84	1	244
Q9CQU0	-0.11	0.3008347279102672	0.6570605604223205	Venom vs Saline	3 h	Not significant	33.53	7	170
Q3UHX2	-0.14	0.3196416687825315	0.6746795683817778	Venom vs Saline	3 h	Not significant	36.46	4	181
E9Q6E5	0.13	0.3297534790471398	0.6822893935454925	Venom vs Saline	3 h	Not significant	16.63	6	511
P35922	0.07	0.32300141875882193	0.6767334072819102	Venom vs Saline	3 h	Not significant	27.2	9	614
Q61739	-0.06	0.3068421499004795	0.6636614124016965	Venom vs Saline	3 h	Not significant	34.37	28	1091
Q8VDC0	0.08	0.3192062089241468	0.6743004805329064	Venom vs Saline	3 h	Not significant	22.06	11	902
P26883	-0.09	0.3210462674007324	0.6754795295272467	Venom vs Saline	3 h	Not significant	75.93	12	108
Q9QZD8	0.21	0.3031713799708589	0.658775	Venom vs Saline	3 h	Not significant	60.28	32	287
Q9D2Z8	-0.08	0.3314991742925706	0.6824856805745931	Venom vs Saline	3 h	Not significant	16.36	11	642
O54990	-0.2	0.3048641059818403	0.6610499619383896	Venom vs Saline	3 h	Not significant	9	4	867
Q9Z1T6	-0.08	0.3112899691764559	0.667562	Venom vs Saline	3 h	Not significant	5.34	8	2097
Q9CSB4	0.07	0.3336953021335829	0.6826631460105392	Venom vs Saline	3 h	Not significant	11.22	9	1203
P27808	-0.06	0.3362306828358456	0.6855156181660644	Venom vs Saline	3 h	Not significant	26.17	7	447
Q3UQ84	0.04	0.3543628943772704	0.7011611074845714	Venom vs Saline	3 h	Not significant	12.59	7	723
Q9DBN4	-0.24	0.30751540655436505	0.6636614124016965	Venom vs Saline	3 h	Not significant	28.71	6	303
Q9D0Q7	0.07	0.32137487505258355	0.6754795295272467	Venom vs Saline	3 h	Not significant	48.69	9	306
P60824	0.18	0.3139762383386837	0.6714005608064685	Venom vs Saline	3 h	Not significant	39.53	2	172
O08738	0.09	0.3197150982004469	0.6746795683817778	Venom vs Saline	3 h	Not significant	27.54	7	276
Q9JL26	-0.06	0.3323998753770193	0.6825416618146947	Venom vs Saline	3 h	Not significant	14.9	12	1094
P61161	0.08	0.31488292903057274	0.6714005608064685	Venom vs Saline	3 h	Not significant	58.88	20	394
P48722	-0.06	0.3157573419358659	0.6718092385479038	Venom vs Saline	3 h	Not significant	30.43	16	838
P60122	0.07	0.3233321374974025	0.6770799770906752	Venom vs Saline	3 h	Not significant	32.24	7	456
Q924W7	0.07	0.3380760004057962	0.687841	Venom vs Saline	3 h	Not significant	1.76	2	1134
Q9EQX4	0.1	0.3177421064090267	0.6729429513192211	Venom vs Saline	3 h	Not significant	31.33	3	150
P97372	-0.16	0.3337358742099179	0.6826631460105392	Venom vs Saline	3 h	Not significant	25.52	5	239
Q7TPS5	-0.11	0.3304839249985979	0.6822893935454925	Venom vs Saline	3 h	Not significant	2.07	2	1016
Q9D826	-0.15	0.328343	0.6809583844957338	Venom vs Saline	3 h	Not significant	49.23	27	390
Q8K354	0.11	0.31811490539571113	0.6730364940603475	Venom vs Saline	3 h	Not significant	24.55	2	277
Q3TIR3	0.11	0.3081644475470665	0.6636614124016965	Venom vs Saline	3 h	Not significant	24.91	7	530
P47856	-0.1	0.3317603201033368	0.6824856805745931	Venom vs Saline	3 h	Not significant	22.53	9	697
P62305	0.15	0.33179740218385334	0.6824856805745931	Venom vs Saline	3 h	Not significant	58.7	3	92
Q68FD5	0.07	0.3394129082946052	0.6885095339124091	Venom vs Saline	3 h	Not significant	66.45	149	1675
E9QAE3	0.08	0.30858668938834816	0.6636614124016965	Venom vs Saline	3 h	Not significant	7.36	6	1848
Q8K0U4	-0.06	0.30866088638311323	0.6636614124016965	Venom vs Saline	3 h	Not significant	23.26	9	675
Q8BTS4	0.09	0.3236379601221896	0.6773740851612103	Venom vs Saline	3 h	Not significant	30.78	8	510
P62892	-0.12	0.33354189460635875	0.6826631460105392	Venom vs Saline	3 h	Not significant	37.25	3	51
P48410	0.07	0.3429637080615844	0.6912907828168056	Venom vs Saline	3 h	Not significant	14.13	6	736
Q9DBH0	0.07	0.309384	0.6644252216449069	Venom vs Saline	3 h	Not significant	14.02	6	870
Q9DBR7	-0.11	0.31755116006619005	0.6729137513203455	Venom vs Saline	3 h	Not significant	19.24	16	1029
Q9DD18	-0.13	0.3255251821892089	0.6782050591286874	Venom vs Saline	3 h	Not significant	40.19	6	209
Q8VDQ1	-0.06	0.3228122296228997	0.6767130364917289	Venom vs Saline	3 h	Not significant	18.23	8	351
Q9WTL7	0.08	0.3466437729543041	0.6953246297849314	Venom vs Saline	3 h	Not significant	33.77	7	231
Q8BFR6	-0.09	0.32156390501552046	0.6754795295272467	Venom vs Saline	3 h	Not significant	5.6	1	268
P35290	-0.11	0.32548322545067865	0.6782050591286874	Venom vs Saline	3 h	Not significant	11.33	2	203
Q61586	-0.09	0.31088103874184014	0.6670344340945926	Venom vs Saline	3 h	Not significant	13.18	7	827
F8VPN4	-0.05	0.35638355352857176	0.7028151349316466	Venom vs Saline	3 h	Not significant	31.59	32	1532
P63037	-0.08	0.32520916479978235	0.6782050591286874	Venom vs Saline	3 h	Not significant	58.19	16	397
Q9CQW2	-0.04	0.3310848940851812	0.6824856805745931	Venom vs Saline	3 h	Not significant	55.91	7	186
P62814	-0.08	0.32152757623052486	0.6754795295272467	Venom vs Saline	3 h	Not significant	81.8	39	511
Q80UM3	-0.05	0.3143893457172228	0.6714005608064685	Venom vs Saline	3 h	Not significant	29.36	18	865
P35283	-0.11	0.32225996131792145	0.6762176237490811	Venom vs Saline	3 h	Not significant	27.98	4	243
O70404	-0.06	0.33332028253770485	0.6826631460105392	Venom vs Saline	3 h	Not significant	40.59	2	101
Q99L20	0.13	0.32800889446205184	0.6806101477794146	Venom vs Saline	3 h	Not significant	72.2	4	241
Q9ESB3	0.1	0.33019415293634746	0.6822893935454925	Venom vs Saline	3 h	Not significant	25.9	10	525
Q99LX0	-0.09	0.36301368246094895	0.7057481277945639	Venom vs Saline	3 h	Not significant	76.72	20	189
P98197	0.1	0.3215783893013015	0.6754795295272467	Venom vs Saline	3 h	Not significant	19.71	15	1187
Q9Z1A1	-0.06	0.344452	0.6929633720606218	Venom vs Saline	3 h	Not significant	26.2	8	397
P83093	0.15	0.3157405725436936	0.6718092385479038	Venom vs Saline	3 h	Not significant	3.22	2	746
P38647	0.05	0.36383927895583296	0.705795	Venom vs Saline	3 h	Not significant	74.52	99	679
Q8CGB6	0.07	0.3489682353332607	0.696466	Venom vs Saline	3 h	Not significant	17.93	17	1400
Q8CHG3	-0.05	0.37538189286103607	0.7134868831363359	Venom vs Saline	3 h	Not significant	20.73	17	1679
Q9Z1G4	0.07	0.316998	0.6727586938593874	Venom vs Saline	3 h	Not significant	20.14	12	839
[truncated: 47,153 more rows]
