# Supplementary material for: Signatures of the Systemic Effects of a Snake Venom and Antivenom: Multiomics Profiling of the Kidney Pathology
Source: Mol Cell Proteomics. 2025 Jun 27;24(8):101023. doi: 10.1016/j.mcpro.2025.101023 (PMC12336009; doi:10.1016/j.mcpro.2025.101023)
Supplement: Supplementl Table S3 [file mmc4.xlsx]

## Sheet: Supp. S3
Supplementary table S3. Peptides identified as not differentiallyin the analysis of mouse kidney samples after saline, B. jararaca venom or anti-Botrhops antivenom injection. The statistical analysis was performed using Limma R-package. Peptides identified as low variance (σ < 0.05) across the different TMT channels in the analysis of the kidney samples.
spectrum	spectrum_file	peptide	modified_peptide	prev_aa	next_aa	peptide_length	charge	retention	observed_mass	calibrated_observed_mass	observed_m_z	calibrated_observed_m_z	calculated_peptide_mass	calculated_m_z	delta_mass	spectral_sim	rt_score	expectation	hyperscore	nextscore	probability	number_of_enzymatic_termini	number_of_missed_cleavages	protein_start	protein_end	intensity	assigned_modifications	observed_modifications	purity	is_unique	protein	protein_id	entry_name	gene	protein_description	mapped_genes	mapped_proteins	quan_usage	na_41	ss3kn1	na_43	ss3kn2	na_45	ss3kn3	na_47	ss3kn4	na_49	na_50	na_51
AFAC-46.02151.02151.3	I:\Serrano\DFG\N_terminomics\Kidney_data\TMT_Kidney_3h_cryopreserved\peptidomics_3h_Unespecific\interact-AFAC-46.pep.xml	DSKSQGR	n[305]DSKSQGR	N	R	7	3	1202.12	1384.79	1384.79	462.606	462.604	1384.79	462.604	-0.0006	0.5773	1.4413	0.01723	16.597	11.221	0.8337	0	0	796	802	1.9186e+06	3K(304.2071), N-term(304.2071)	NA	0.98	TRUE	sp|Q8CCP0|NEMF_MOUSE	Q8CCP0	NEMF_MOUSE	Nemf	Nuclear export mediator factor Nemf	NA	NA	FALSE	50025.1	93378.7	67029.1	70015.5	62949.9	56540.5	57099.7	55236.5	63475.8	73277.8	71884
AFAC-46.03833.03833.3	I:\Serrano\DFG\N_terminomics\Kidney_data\TMT_Kidney_3h_cryopreserved\peptidomics_3h_Unespecific\interact-AFAC-46.pep.xml	GQGEPAKVR	n[305]GQGEPAKVR	N	C	9	3	1864.16	1548.93	1548.92	517.316	517.314	1548.92	517.315	-0.0014	0.6115	0.0043	0.002419	24.101	14.326	0.9863	0	0	50	58	2354102	7K(304.2071), N-term(304.2071)	NA	0.94	TRUE	sp|Q9QUR7|PIN1_MOUSE	Q9QUR7	PIN1_MOUSE	Pin1	Peptidyl-prolyl cis-trans isomerase NIMA-interacting 1	NA	NA	TRUE	48903.7	78160.9	62677.4	64895.9	55729.3	46826.2	53596.2	56714.3	53721.5	66347.9	57759.1
AFAC-46.04262.04262.3	I:\Serrano\DFG\N_terminomics\Kidney_data\TMT_Kidney_3h_cryopreserved\peptidomics_3h_Unespecific\interact-AFAC-46.pep.xml	SKNLEDR	n[305]SKNLEDR	N	E	7	3	2029.99	1468.85	1468.85	490.625	490.623	1468.85	490.624	-0.0014	0.6287	0.7083	0.0193	19.65	14.184	0.9314	0	0	235	241	2.19687e+06	2K(304.2071), N-term(304.2071)	NA	0.82	TRUE	sp|Q99PL8|S19A3_MOUSE	Q99PL8	S19A3_MOUSE	Slc19a3	Thiamine transporter 2	NA	NA	TRUE	37693.1	54269.6	39555	41445.7	36427.8	32630.3	38693.8	35665	37651.5	37358.4	36719.5
AFAC-46.05063.05063.2	I:\Serrano\DFG\N_terminomics\Kidney_data\TMT_Kidney_3h_cryopreserved\peptidomics_3h_Unespecific\interact-AFAC-46.pep.xml	GTLAVSR	n[305]GTLAVSR	N	A	7	2	2346.05	1006.61	1006.61	504.313	504.311	1006.61	504.312	-0.0027	0.4369	11.6624	0.01963	26.568	20.192	0.8393	0	0	317	323	68867.6	N-term(304.2071)	NA	0.74	FALSE	sp|Q8CGA0|PPM1F_MOUSE	Q8CGA0	PPM1F_MOUSE	Ppm1f	Protein phosphatase 1F	Ppm1m	sp|Q8BU27|PPM1M_MOUSE	FALSE	4407.07	7890.27	5521.45	5917.36	4442	4942.07	4379.97	5016.32	5334.62	5424.25	5575.14
AFAC-46.07469.07469.3	I:\Serrano\DFG\N_terminomics\Kidney_data\TMT_Kidney_3h_cryopreserved\peptidomics_3h_Unespecific\interact-AFAC-46.pep.xml	KENSNESFISR	n[305]KENSNESFISR	N	L	11	3	3290.94	1918.05	1918.04	640.356	640.354	1918.04	640.354	-0.0013	0.5819	2.4814	3.279e-5	30.723	15.548	1	0	0	43	53	406680	1K(304.2071), N-term(304.2071)	NA	0.55	TRUE	sp|Q810B6|ANFY1_MOUSE	Q810B6	ANFY1_MOUSE	Ankfy1	Rabankyrin-5	NA	NA	TRUE	19661.3	28905.1	21533	24099.1	19454.7	14840.3	18909.2	23848.2	18656.7	22073.4	20557.4
AFAC-46.09212.09212.3	I:\Serrano\DFG\N_terminomics\Kidney_data\TMT_Kidney_3h_cryopreserved\peptidomics_3h_Unespecific\interact-AFAC-46.pep.xml	KTGTAEMSSILEER	n[305]KTGTAEM[147]SSILEER	Q	I	14	3	3973.47	2175.18	2175.17	726.066	726.064	2175.17	726.064	-0.0009	0.6841	0.9117	5.225e-4	32.249	19.628	1	0	0	45	58	101934	1K(304.2071), 7M(15.9949), N-term(304.2071)	NA	0.94	TRUE	sp|Q03265|ATPA_MOUSE	Q03265	ATPA_MOUSE	Atp5f1a	ATP synthase subunit alpha, mitochondrial	NA	NA	TRUE	7144.5	10286.1	8953.7	10364.5	7898.1	7463.65	8009.5	7105	10352.1	10359	11723
AFAC-46.10229.10229.6	I:\Serrano\DFG\N_terminomics\Kidney_data\TMT_Kidney_3h_cryopreserved\peptidomics_3h_Unespecific\interact-AFAC-46.pep.xml	SSYAHGGLDSNGKPADAVYGQKEIHR	n[305]SSYAHGGLDSNGKPADAVYGQKEIHR	N	K	26	6	4360.19	3669.94	3669.94	612.664	612.663	3668.95	612.499	0.9875	0.7184	9.3128	1.011e-11	59.447	18.907	1	0	0	38	63	78801.9	13K(304.2071), 22K(304.2071), N-term(304.2071)	NA	0.91	TRUE	sp|P97855|G3BP1_MOUSE	P97855	G3BP1_MOUSE	G3bp1	Ras GTPase-activating protein-binding protein 1	NA	NA	TRUE	4344.82	6265.74	5551.57	5263.76	4914.35	4730.07	4777.75	4156.23	6000.51	6037.61	5864.69
AFAC-46.10237.10237.6	I:\Serrano\DFG\N_terminomics\Kidney_data\TMT_Kidney_3h_cryopreserved\peptidomics_3h_Unespecific\interact-AFAC-46.pep.xml	SSYAHGGLDSNGKPADAVYGQKEIHR	n[305]SSYAHGGLDSNGKPADAVYGQKEIHR	N	K	26	6	4363.52	3668.94	3668.93	612.498	612.496	3668.95	612.499	-0.0141	0.671	9.3684	6.477e-10	57.097	23.209	1	0	0	38	63	0	13K(304.2071), 22K(304.2071), N-term(304.2071)	NA	0.9	TRUE	sp|P97855|G3BP1_MOUSE	P97855	G3BP1_MOUSE	G3bp1	Ras GTPase-activating protein-binding protein 1	NA	NA	TRUE	4306.65	6294.3	6358.07	5787.91	4606.12	4280.79	4401.97	4619.17	5605.4	5421.48	5432.34
AFAC-46.10314.10314.3	I:\Serrano\DFG\N_terminomics\Kidney_data\TMT_Kidney_3h_cryopreserved\peptidomics_3h_Unespecific\interact-AFAC-46.pep.xml	LGTTAKEEMER	n[305]LGTTAKEEMER	P	F	11	3	4394.28	1872.03	1872.03	625.019	625.016	1872.03	625.016	1e-4	0.5973	28.1298	9.43e-4	26.707	17.412	0.9996	0	0	30	40	978369	6K(304.2071), N-term(304.2071)	NA	0.74	TRUE	sp|Q9CZB0|C560_MOUSE	Q9CZB0	C560_MOUSE	Sdhc	Succinate dehydrogenase cytochrome b560 subunit, mitochondrial	NA	NA	TRUE	10946.8	19583.1	14601.7	16746.5	13920.5	12346.8	13502.1	13723.9	16468.1	16882.8	16917.9
AFAC-46.10760.10760.3	I:\Serrano\DFG\N_terminomics\Kidney_data\TMT_Kidney_3h_cryopreserved\peptidomics_3h_Unespecific\interact-AFAC-46.pep.xml	SEPEIPKGIR	n[305]SEPEIPKGIR	A	A	10	3	4568.11	1733.04	1733.04	578.688	578.686	1733.03	578.685	0.0034	0.6611	7.1229	4.919e-4	27.517	12.3	0.9951	0	0	8	17	1912902	7K(304.2071), N-term(304.2071)	NA	0.61	TRUE	sp|Q9WTP6|KAD2_MOUSE	Q9WTP6	KAD2_MOUSE	Ak2	Adenylate kinase 2, mitochondrial	NA	NA	TRUE	24457.6	38534.8	26851.6	31762.8	25058.1	24677	25864.4	27023.2	32141.2	28971.6	33564.1
AFAC-46.10901.10901.5	I:\Serrano\DFG\N_terminomics\Kidney_data\TMT_Kidney_3h_cryopreserved\peptidomics_3h_Unespecific\interact-AFAC-46.pep.xml	GVQVSPSGEKITHTGQVYDEKDYR	n[305]GVQVSPSGEKITHTGQVYDEKDYR	F	R	24	5	4622	3604.93	3604.93	721.994	721.993	3604.93	721.993	-0.0034	0.6683	6.7552	4.236e-10	56.095	21.627	1	0	0	21	44	1.47522e+06	10K(304.2071), 21K(304.2071), N-term(304.2071)	NA	0.88	TRUE	sp|P52503|NDUS6_MOUSE	P52503	NDUS6_MOUSE	Ndufs6	NADH dehydrogenase [ubiquinone] iron-sulfur protein 6, mitochondrial	NA	NA	TRUE	9938.94	15025.3	11469	9910.25	9954.23	10161.6	12060	10630	12804.7	11995.2	12664.1
AFAC-46.11690.11690.2	I:\Serrano\DFG\N_terminomics\Kidney_data\TMT_Kidney_3h_cryopreserved\peptidomics_3h_Unespecific\interact-AFAC-46.pep.xml	GLDVTSLR	n[305]GLDVTSLR	N	P	8	2	4926.74	1163.69	1163.68	582.851	582.849	1163.68	582.849	6e-4	0.6278	2.6431	0.05251	27.267	21.137	0.9839	0	0	1782	1789	155575	N-term(304.2071)	NA	0.88	TRUE	sp|Q8BTM8|FLNA_MOUSE	Q8BTM8	FLNA_MOUSE	Flna	Filamin-A	NA	NA	TRUE	5621.71	9448.2	8149.81	8391.79	7103.66	6308.51	6871.44	7342.88	7672.19	7652.72	7710.71
AFAC-46.11695.11695.2	I:\Serrano\DFG\N_terminomics\Kidney_data\TMT_Kidney_3h_cryopreserved\peptidomics_3h_Unespecific\interact-AFAC-46.pep.xml	GLLSDPVR	n[305]GLLSDPVR	M	R	8	2	4928.87	1159.69	1159.69	580.852	580.851	1159.69	580.851	-0.0008	0.6143	1.9488	0.2359	16.862	16.862	0.982	0	0	2	9	3.18877e+06	N-term(304.2071)	NA	0.73	TRUE	sp|Q9WTK3|GPAA1_MOUSE	Q9WTK3	GPAA1_MOUSE	Gpaa1	Glycosylphosphatidylinositol anchor attachment 1 protein	NA	NA	TRUE	9673.3	16848.7	12333.9	13219.8	12033	10139.2	10419	10042.2	13026.3	12669.2	13617.4
AFAC-46.13023.13023.3	I:\Serrano\DFG\N_terminomics\Kidney_data\TMT_Kidney_3h_cryopreserved\peptidomics_3h_Unespecific\interact-AFAC-46.pep.xml	KTGTAEMSSILEER	n[305]KTGTAEMSSILEER	Q	I	14	3	5450.3	2159.18	2159.17	720.732	720.732	2159.18	720.732	-0.0017	0.5472	7.6475	7.623e-11	62.165	17.714	1	0	0	45	58	479849	1K(304.2071), N-term(304.2071)	NA	0.8	TRUE	sp|Q03265|ATPA_MOUSE	Q03265	ATPA_MOUSE	Atp5f1a	ATP synthase subunit alpha, mitochondrial	NA	NA	TRUE	12158.1	17971	15474.2	16374.6	13150.3	12572.5	13880.5	13197.9	18184.8	17548.8	19808.5
AFAC-46.13117.13117.2	I:\Serrano\DFG\N_terminomics\Kidney_data\TMT_Kidney_3h_cryopreserved\peptidomics_3h_Unespecific\interact-AFAC-46.pep.xml	KTGTAEMSSILEER	n[305]KTGTAEMSSILEER	Q	I	14	2	5486.06	2159.18	2159.18	1080.6	1080.6	2159.18	1080.59	0.0014	0.9338	8.2435	1.028e-11	46.144	14.708	1	0	0	45	58	766811	1K(304.2071), N-term(304.2071)	NA	1	TRUE	sp|Q03265|ATPA_MOUSE	Q03265	ATPA_MOUSE	Atp5f1a	ATP synthase subunit alpha, mitochondrial	NA	NA	TRUE	14725.9	21386.8	18537.4	19702	16515	14666.9	16624.2	16237.4	22321.1	20818.5	23658.1
AFAC-46.13267.13267.5	I:\Serrano\DFG\N_terminomics\Kidney_data\TMT_Kidney_3h_cryopreserved\peptidomics_3h_Unespecific\interact-AFAC-46.pep.xml	SSSSTSQETPSEKKEETDPLQDKSISLYQR	n[305]SSSSTSQETPSEKKEETDPLQDKSISLYQR	L	F	30	5	5544.97	4600.45	4600.45	921.096	921.096	4601.45	921.296	-1	0.8382	11.7145	4.067e-7	46.567	20.074	1	0	0	97	126	428039	13K(304.2071), 14K(304.2071), 23K(304.2071), N-term(304.2071)	NA	0.99	TRUE	sp|Q8BGY7|F210A_MOUSE	Q8BGY7	F210A_MOUSE	Fam210a	Protein FAM210A	NA	NA	TRUE	110409	164722	124219	133343	110071	112127	123811	113838	141802	139761	144683
AFAC-46.13489.13489.3	I:\Serrano\DFG\N_terminomics\Kidney_data\TMT_Kidney_3h_cryopreserved\peptidomics_3h_Unespecific\interact-AFAC-46.pep.xml	KTGTAEMSSILEER	n[305]KTGTAEMSSILEER	Q	I	14	3	5628.34	2159.18	2159.17	720.734	720.731	2159.18	720.732	-0.0031	0.5822	10.6148	1.136e-6	36.843	16.938	0.9999	0	0	45	58	807394	1K(304.2071), N-term(304.2071)	NA	0.93	TRUE	sp|Q03265|ATPA_MOUSE	Q03265	ATPA_MOUSE	Atp5f1a	ATP synthase subunit alpha, mitochondrial	NA	NA	TRUE	9790.78	14598.9	12797.9	14807.5	10058.2	10649.9	10609.2	10717.2	14749.4	14325.2	15883.1
AFAC-46.13802.13802.3	I:\Serrano\DFG\N_terminomics\Kidney_data\TMT_Kidney_3h_cryopreserved\peptidomics_3h_Unespecific\interact-AFAC-46.pep.xml	KTGTAEMSSILEER	n[305]KTGTAEMSSILEER	Q	I	14	3	5748.31	2159.18	2159.18	720.734	720.733	2159.18	720.732	0.0019	0.5224	12.6144	5.685e-8	39.529	16.292	1	0	0	45	58	115126	1K(304.2071), N-term(304.2071)	NA	0.86	TRUE	sp|Q03265|ATPA_MOUSE	Q03265	ATPA_MOUSE	Atp5f1a	ATP synthase subunit alpha, mitochondrial	NA	NA	TRUE	5838.58	8452.97	7195.8	8032.53	5573.26	6053.51	6113.74	5925.64	8417.09	7683.87	8629.19
AFAC-46.14065.14065.3	I:\Serrano\DFG\N_terminomics\Kidney_data\TMT_Kidney_3h_cryopreserved\peptidomics_3h_Unespecific\interact-AFAC-46.pep.xml	AWDNVKWSEEQAAAAER	n[305]AWDNVKWSEEQAAAAER	N	K	17	3	5850.19	2568.32	2568.32	857.115	857.114	2568.32	857.114	-0.0009	0.7993	5.6789	1.341e-8	49.279	18.27	1	0	0	36	52	0	6K(304.2071), N-term(304.2071)	NA	0.92	TRUE	sp|Q8BMK1|METL2_MOUSE	Q8BMK1	METL2_MOUSE	Mettl2	Methyltransferase-like protein 2	NA	NA	TRUE	7696.14	13231.5	10134.9	11945.5	9043.78	9255.46	8737.2	9147.44	9460.54	10747.2	10724.6
AFAC-46.14447.14447.3	I:\Serrano\DFG\N_terminomics\Kidney_data\TMT_Kidney_3h_cryopreserved\peptidomics_3h_Unespecific\interact-AFAC-46.pep.xml	KSQDVGFWEGEVVR	n[305]KSQDVGFWEGEVVR	Q	E	14	3	5995.76	2243.23	2243.22	748.75	748.748	2243.22	748.747	0.0031	0.6076	1.6576	0.07615	21.693	17.059	0.9877	0	0	719	732	205327	1K(304.2071), N-term(304.2071)	NA	0.89	TRUE	sp|Q9ERG0|LIMA1_MOUSE	Q9ERG0	LIMA1_MOUSE	Lima1	LIM domain and actin-binding protein 1	NA	NA	TRUE	6185.61	9312.87	8080.98	8248.78	6016.82	5422.57	5942.2	7194.2	7734.18	7201.53	8261.43
AFAC-46.14995.14995.3	I:\Serrano\DFG\N_terminomics\Kidney_data\TMT_Kidney_3h_cryopreserved\peptidomics_3h_Unespecific\interact-AFAC-46.pep.xml	KTGTAEMSSILEER	n[305]KTGTAEMSSILEER	Q	I	14	3	6203.84	2159.17	2159.17	720.731	720.732	2159.18	720.732	-0.0002	0.5464	20.2065	3.326e-6	37.531	16.554	1	0	0	45	58	148028	1K(304.2071), N-term(304.2071)	NA	0.78	TRUE	sp|Q03265|ATPA_MOUSE	Q03265	ATPA_MOUSE	Atp5f1a	ATP synthase subunit alpha, mitochondrial	NA	NA	TRUE	4146.39	6546.42	6001.37	6101.24	4852.72	4677.88	5105.76	4882.52	6576.94	6353.03	7172.19
AFAC-46.15350.15350.3	I:\Serrano\DFG\N_terminomics\Kidney_data\TMT_Kidney_3h_cryopreserved\peptidomics_3h_Unespecific\interact-AFAC-46.pep.xml	FVEDLNESFKDNR	n[305]FVEDLNESFKDNR	G	K	13	3	6344.4	2220.17	2220.17	741.064	741.063	2220.17	741.063	0.0012	0.4207	22.2124	0.01135	21.836	14.01	0.9428	0	0	30	42	84517	10K(304.2071), N-term(304.2071)	NA	0.69	TRUE	sp|Q8BXZ1|TMX3_MOUSE	Q8BXZ1	TMX3_MOUSE	Tmx3	Protein disulfide-isomerase TMX3	NA	NA	TRUE	6238.96	10355.3	8283.27	9243.75	7555.18	7274.38	6627.11	7158.19	9196.07	9262.98	9111.54
AFAC-46.15842.15842.2	I:\Serrano\DFG\N_terminomics\Kidney_data\TMT_Kidney_3h_cryopreserved\peptidomics_3h_Unespecific\interact-AFAC-46.pep.xml	PQFQTWEEFSR	n[305]PQFQTWEEFSR	M	A	11	2	6538.43	1757.87	1757.87	879.943	879.943	1757.87	879.942	0.0013	0.7747	3.0555	8.818e-5	36.835	36.835	1	0	0	2	12	1.12463e+06	N-term(304.2071)	NA	0.69	TRUE	sp|P49962|SRP09_MOUSE	P49962	SRP09_MOUSE	Srp9	Signal recognition particle 9 kDa protein	NA	NA	TRUE	14198.6	20037.5	18303.9	19448	17663.8	15984.8	15418.7	16553.8	19296.3	19671.4	19406.5
AFAC-46.16520.16520.2	I:\Serrano\DFG\N_terminomics\Kidney_data\TMT_Kidney_3h_cryopreserved\peptidomics_3h_Unespecific\interact-AFAC-46.pep.xml	PIMVDDIMR	n[305]PIMVDDIMR	M	L	9	2	6805.26	1392.75	1392.74	697.381	697.378	1392.74	697.379	-0.0008	0.5307	8.0156	3.376e-5	33.612	33.612	0.9999	0	0	2	10	1.33776e+06	N-term(304.2071)	NA	0.88	TRUE	sp|Q8WUR0|CS012_MOUSE	Q8WUR0	CS012_MOUSE	NA	Protein C19orf12 homolog	NA	NA	TRUE	10987.9	16502.5	11723	13649.6	10999.2	12148.3	10593.1	10176.1	12905.1	13282.8	14489.7
AFAC-46.16954.16954.3	I:\Serrano\DFG\N_terminomics\Kidney_data\TMT_Kidney_3h_cryopreserved\peptidomics_3h_Unespecific\interact-AFAC-46.pep.xml	VSEPTTVPFDVRPGGVVHSF	n[305]VSEPTTVPFDVRPGGVVHSF	A	S	20	3	6976.61	2430.29	2430.29	811.104	811.103	2430.29	811.103	0.0014	0.4263	7.4583	3.463e-8	56.498	21.718	1	0	0	25	44	160209	N-term(304.2071)	NA	0.66	TRUE	sp|Q9CPT4|MYDGF_MOUSE	Q9CPT4	MYDGF_MOUSE	Mydgf	Myeloid-derived growth factor	NA	NA	TRUE	6654.24	11378.8	8789.99	9276.76	8203.67	7075.48	7607.88	7379.12	8551	8627.06	9922.8
AFAC-46.17151.17151.2	I:\Serrano\DFG\N_terminomics\Kidney_data\TMT_Kidney_3h_cryopreserved\peptidomics_3h_Unespecific\interact-AFAC-46.pep.xml	DQDSLISGILR	n[305]DQDSLISGILR	N	V	11	2	7053.54	1519.86	1519.86	760.937	760.936	1519.85	760.934	0.0042	0.6583	7.43	2.538e-4	35.58	20.588	0.9994	0	0	29	39	305273	N-term(304.2071)	NA	0.48	TRUE	sp|Q9CXF4|TBC15_MOUSE	Q9CXF4	TBC15_MOUSE	Tbc1d15	TBC1 domain family member 15	NA	NA	FALSE	11817.1	18983.5	16111.9	17631.6	13476.6	11384	12514.6	14870.1	13196.8	14638.3	15146.5
AFAC-46.17215.17215.3	I:\Serrano\DFG\N_terminomics\Kidney_data\TMT_Kidney_3h_cryopreserved\peptidomics_3h_Unespecific\interact-AFAC-46.pep.xml	EADLFDSGDIFPKSR	n[305]EADLFDSGDIFPKSR	N	G	15	3	7079.12	2304.23	2304.23	769.085	769.083	2304.22	769.082	0.0031	0.6598	2.6743	3.388e-7	32.137	15.089	0.9999	0	0	1121	1135	211851	13K(304.2071), N-term(304.2071)	NA	0.73	TRUE	sp|Q6PGL7|WASC2_MOUSE	Q6PGL7	WASC2_MOUSE	Washc2	WASH complex subunit 2	NA	NA	TRUE	14643.2	25234.1	18907	21543.5	15882.9	17780.4	19107.5	17359.8	19244	19493.1	18440.2
AFAC-46.18062.18062.3	I:\Serrano\DFG\N_terminomics\Kidney_data\TMT_Kidney_3h_cryopreserved\peptidomics_3h_Unespecific\interact-AFAC-46.pep.xml	SSSGNPLVYLDVGADGQPLGR	n[305]SSSGNPLVYLDVGADGQPLGR	N	V	21	3	7415.16	2405.26	2405.25	802.759	802.757	2405.25	802.758	-0.0004	0.744	0.9054	4.591e-10	47.752	16.635	1	0	0	40	60	334664	N-term(304.2071)	NA	0.83	TRUE	sp|Q99KR7|PPIF_MOUSE	Q99KR7	PPIF_MOUSE	Ppif	Peptidyl-prolyl cis-trans isomerase F, mitochondrial	NA	NA	TRUE	3262.8	5085.22	3859.78	4635.72	3756.46	3145.69	3104.13	3170.27	4523.67	4395.97	4451.56
AFAC-46.18078.18078.2	I:\Serrano\DFG\N_terminomics\Kidney_data\TMT_Kidney_3h_cryopreserved\peptidomics_3h_Unespecific\interact-AFAC-46.pep.xml	SSSGNPLVYLDVGADGQPLGR	n[305]SSSGNPLVYLDVGADGQPLGR	N	V	21	2	7421.55	2405.26	2405.26	1203.64	1203.64	2405.25	1203.63	0.0056	0.7215	1.0119	6.3e-13	60.305	18.921	1	0	0	40	60	61102.8	N-term(304.2071)	NA	1	TRUE	sp|Q99KR7|PPIF_MOUSE	Q99KR7	PPIF_MOUSE	Ppif	Peptidyl-prolyl cis-trans isomerase F, mitochondrial	NA	NA	TRUE	2303.17	2898.88	2841.52	3557.57	2464.86	2209.46	2529.54	2455.62	3254.81	3371.8	3379.35
AFAC-46.18283.18283.2	I:\Serrano\DFG\N_terminomics\Kidney_data\TMT_Kidney_3h_cryopreserved\peptidomics_3h_Unespecific\interact-AFAC-46.pep.xml	SSSGNPLVYLDVGADGQPLGR	n[305]SSSGNPLVYLDVGADGQPLGR	N	V	21	2	7502.63	2405.26	2405.26	1203.64	1203.64	2405.25	1203.63	0.008	0.7919	2.3632	2.2e-13	66.377	19.34	1	0	0	40	60	79734.3	N-term(304.2071)	NA	0.93	TRUE	sp|Q99KR7|PPIF_MOUSE	Q99KR7	PPIF_MOUSE	Ppif	Peptidyl-prolyl cis-trans isomerase F, mitochondrial	NA	NA	TRUE	2210.31	2592.72	3039.93	3452.66	2477.02	2254.28	2621.84	2691.96	3057.11	3273.77	3291.76
AFAC-46.21127.21127.2	I:\Serrano\DFG\N_terminomics\Kidney_data\TMT_Kidney_3h_cryopreserved\peptidomics_3h_Unespecific\interact-AFAC-46.pep.xml	SPDALSSWEELLR	n[305]SPDALSSWEELLR	N	R	13	2	8639.26	1805.95	1805.95	903.984	903.982	1805.95	903.981	9e-4	0.6789	2.7505	2.3e-5	38.794	24.005	1	0	0	563	575	53854.3	N-term(304.2071)	NA	0.73	TRUE	sp|Q3TVI8|PBIP1_MOUSE	Q3TVI8	PBIP1_MOUSE	Pbxip1	Pre-B-cell leukemia transcription factor-interacting protein 1	NA	NA	TRUE	4629.44	6911.17	6495.31	6257.51	5613.34	5052.92	5489.3	4617.75	5537.46	5765.58	6509.7
AFAC-46.21304.21304.5	I:\Serrano\DFG\N_terminomics\Kidney_data\TMT_Kidney_3h_cryopreserved\peptidomics_3h_Unespecific\interact-AFAC-46.pep.xml	NSNYEEGDEYFDKNLALFEEEMDTRPKVSSLLNR	n[305]NSNYEEGDEYFDKNLALFEEEMDTRPKVSSLLNR	N	M	34	5	8710.73	4965.49	4965.5	994.105	994.107	4964.5	993.906	1.0034	0.8286	0.3674	1.797e-9	48.47	20.23	1	0	0	119	152	0	13K(304.2071), 27K(304.2071), N-term(304.2071)	NA	0.83	FALSE	sp|Q924N4|S12A6_MOUSE	Q924N4	S12A6_MOUSE	Slc12a6	Solute carrier family 12 member 6	Gm21985	tr|Q6P6P5|Q6P6P5_MOUSE	TRUE	1935.4	3453.91	2434.99	2522.98	2312.22	2157.93	1952.78	2083.23	2422.45	2106.89	2333.25
AFAC-46.22741.22741.3	I:\Serrano\DFG\N_terminomics\Kidney_data\TMT_Kidney_3h_cryopreserved\peptidomics_3h_Unespecific\interact-AFAC-46.pep.xml	DEYENLFNMVVEIPR	n[305]DEYENLFNMVVEIPR	N	W	15	3	9283.67	2171.1	2171.1	724.706	724.706	2171.09	724.704	0.008	0.7938	5.0914	1.278e-7	45.508	19.006	1	0	0	81	95	135884	N-term(304.2071)	NA	0.88	TRUE	sp|Q91VM9|IPYR2_MOUSE	Q91VM9	IPYR2_MOUSE	Ppa2	Inorganic pyrophosphatase 2, mitochondrial	NA	NA	TRUE	2397	4154.05	3583.17	3515.04	3052.64	3206.16	2487.85	3166.52	3136.43	3320.32	3818.27
AFAC-46.23446.23446.3	I:\Serrano\DFG\N_terminomics\Kidney_data\TMT_Kidney_3h_cryopreserved\peptidomics_3h_Unespecific\interact-AFAC-46.pep.xml	SEAAADREDDPNFFKMVEGFFDR	n[305]SEAAADREDDPNFFKMVEGFFDR	Y	G	23	3	9561.48	3300.61	3300.61	1101.21	1101.21	3300.6	1101.21	0.0097	0.8515	4.6578	2.124e-10	50.281	18.983	1	0	0	54	76	469001	15K(304.2071), N-term(304.2071)	NA	0.74	TRUE	sp|P26443|DHE3_MOUSE	P26443	DHE3_MOUSE	Glud1	Glutamate dehydrogenase 1, mitochondrial	NA	NA	TRUE	13953.3	18994	17974.6	17353.4	13901.8	13123.5	15260.6	13472.2	19181	17560.1	21642.7
AFAC-46.23661.23661.4	I:\Serrano\DFG\N_terminomics\Kidney_data\TMT_Kidney_3h_cryopreserved\peptidomics_3h_Unespecific\interact-AFAC-46.pep.xml	SEAAADREDDPNFFKMVEGFFDR	n[305]SEAAADREDDPNFFKM[147]VEGFFDR	Y	G	23	4	9647.6	3316.62	3316.59	830.162	830.156	3316.6	830.156	-0.0017	0.5115	15.7229	1.125e-5	34.326	18.621	0.9999	0	0	54	76	48168.6	15K(304.2071), 16M(15.9949), N-term(304.2071)	NA	0.93	TRUE	sp|P26443|DHE3_MOUSE	P26443	DHE3_MOUSE	Glud1	Glutamate dehydrogenase 1, mitochondrial	NA	NA	TRUE	2368.94	3377.56	2972.81	3068.81	2274.31	2265.81	2163.71	2093.01	3220.9	2772.84	3071.11
AFAC-46.26730.26730.4	I:\Serrano\DFG\N_terminomics\Kidney_data\TMT_Kidney_3h_cryopreserved\peptidomics_3h_Unespecific\interact-AFAC-46.pep.xml	SEAAADREDDPNFFKMVEGFFDR	n[305]SEAAADREDDPNFFKMVEGFFDR	Y	G	23	4	10909.6	3300.61	3300.6	826.16	826.158	3300.6	826.157	0.0014	0.7543	27.1266	5.234e-8	40.608	19.562	0.9999	0	0	54	76	20843.1	15K(304.2071), N-term(304.2071)	NA	1	TRUE	sp|P26443|DHE3_MOUSE	P26443	DHE3_MOUSE	Glud1	Glutamate dehydrogenase 1, mitochondrial	NA	NA	TRUE	4130.39	6053.8433000000005	4819.87	5813.71	4031.81	3911.84	4399.26	4162.59	5274.03	4586.16	6061.27
AFAC-46.26818.26818.3	I:\Serrano\DFG\N_terminomics\Kidney_data\TMT_Kidney_3h_cryopreserved\peptidomics_3h_Unespecific\interact-AFAC-46.pep.xml	KTGTAEMSSILEER	n[305]KTGTAEMSSILEER	Q	I	14	3	10946.6	2159.18	2159.17	720.734	720.732	2159.18	720.732	-0.0004	0.492	99.2524	0.006318	22.242	16.648	0.8706	0	0	45	58	20732.6	1K(304.2071), N-term(304.2071)	NA	0.93	TRUE	sp|Q03265|ATPA_MOUSE	Q03265	ATPA_MOUSE	Atp5f1a	ATP synthase subunit alpha, mitochondrial	NA	NA	FALSE	1805.04	2693.04	2104.52	2376.87	1751.93	1794.17	1933.29	1818.26	2383.8	2447.99	2733.34
AFAC-47.04513.04513.3	I:\Serrano\DFG\N_terminomics\Kidney_data\TMT_Kidney_3h_cryopreserved\peptidomics_3h_Unespecific\interact-AFAC-47.pep.xml	DSPSQSPPVKR	n[305]DSPSQSPPVKR	N	P	11	3	2158.29	1804.02	1804.02	602.347	602.347	1805.03	602.684	-1.0084	0.706	1.9255	2.112e-6	34.313	13.278	1	0	0	262	272	619778	10K(304.2071), N-term(304.2071)	NA	0.98	TRUE	sp|Q9QXG4|ACSA_MOUSE	Q9QXG4	ACSA_MOUSE	Acss2	Acetyl-coenzyme A synthetase, cytoplasmic	NA	NA	TRUE	34010.3	54311	40210.4	46986.3	35523.4	34096.6	38111.8	39622.4	42172.7	46860.8	45112.1
AFAC-47.04546.04546.3	I:\Serrano\DFG\N_terminomics\Kidney_data\TMT_Kidney_3h_cryopreserved\peptidomics_3h_Unespecific\interact-AFAC-47.pep.xml	DSPSQSPPVKR	n[305]DSPSQSPPVKR	N	P	11	3	2171.49	1805.03	1805.03	602.684	602.683	1805.03	602.684	-0.0034	0.7386	2.1454	2.819e-8	36.426	13.786	1	0	0	262	272	763888	10K(304.2071), N-term(304.2071)	NA	0.97	TRUE	sp|Q9QXG4|ACSA_MOUSE	Q9QXG4	ACSA_MOUSE	Acss2	Acetyl-coenzyme A synthetase, cytoplasmic	NA	NA	TRUE	37810	60784.3	48934.5	55452.3	40132.8	37996.7	43557.9	47250.2	47624.3	56644.9	51301.1
AFAC-47.05100.05100.2	I:\Serrano\DFG\N_terminomics\Kidney_data\TMT_Kidney_3h_cryopreserved\peptidomics_3h_Unespecific\interact-AFAC-47.pep.xml	NMPVTAR	n[305]NMPVTAR	N	V	7	2	2398.3	1091.61	1091.61	546.813	546.811	1091.61	546.811	-0.0013	0.8133	10.3359	0.001529	27.231	18.817	0.9788	0	0	126	132	843043	N-term(304.2071)	NA	0.86	TRUE	sp|O08709|PRDX6_MOUSE	O08709	PRDX6_MOUSE	Prdx6	Peroxiredoxin-6	NA	NA	TRUE	5296.43	7848.78	5806.37	6211.28	5859.72	5565.05	5398.02	7183.54	7038.64	8960.39	6120.22
AFAC-47.05413.05413.2	I:\Serrano\DFG\N_terminomics\Kidney_data\TMT_Kidney_3h_cryopreserved\peptidomics_3h_Unespecific\interact-AFAC-47.pep.xml	PYANQPTVR	n[305]PYANQPTVR	M	I	9	2	2526.23	1348.75	1348.74	675.38	675.378	1348.74	675.378	-0.0001	0.7931	4.604	0.001308	28.196	28.196	0.9976	0	0	2	10	157674	N-term(304.2071)	NA	0.61	TRUE	sp|P97760|RPB3_MOUSE	P97760	RPB3_MOUSE	Polr2c	DNA-directed RNA polymerase II subunit RPB3	NA	NA	TRUE	3791.43	5296.76	4934.95	4730.15	3889.53	3764.74	3691.63	3714.8904000000002	4676.75	4425.57	4371.68
AFAC-47.05853.05853.2	I:\Serrano\DFG\N_terminomics\Kidney_data\TMT_Kidney_3h_cryopreserved\peptidomics_3h_Unespecific\interact-AFAC-47.pep.xml	SVQESLER	n[305]SVQESLER	M	K	8	2	2708.22	1250.68	1250.69	626.348	626.35	1250.68	626.347	0.007	0.5344	8.2341	0.04338	24.956	18.421	0.942	0	0	469	476	47461.4	N-term(304.2071)	NA	0.67	TRUE	sp|P26443|DHE3_MOUSE	P26443	DHE3_MOUSE	Glud1	Glutamate dehydrogenase 1, mitochondrial	NA	NA	TRUE	2890.53	3154.94	3147.21	3331.63	2555.98	2465.53	2748.7	2685.5	3342.17	3213.62	3977.28
AFAC-47.06106.06106.2	I:\Serrano\DFG\N_terminomics\Kidney_data\TMT_Kidney_3h_cryopreserved\peptidomics_3h_Unespecific\interact-AFAC-47.pep.xml	CSNIAYPR	n[305]CSNIAYPR	G	L	8	2	2813.37	1283.66	1283.66	642.839	642.837	1283.66	642.838	-0.0028	0.7208	11.2565	0.00142	30.82	16.466	0.9988	0	0	359	366	167496	1C(57.0214), N-term(304.2071)	NA	0.83	FALSE	sp|Q923I7|SC5A2_MOUSE	Q923I7	SC5A2_MOUSE	Slc5a2	Sodium/glucose cotransporter 2	Slc5a3	sp|Q9JKZ2|SC5A3_MOUSE	TRUE	8762.91	12158.3	9359.95	10421.1	7319.87	8393.28	10047.2	8491.04	11546.5	9379.07	11269.4
AFAC-47.06288.06288.3	I:\Serrano\DFG\N_terminomics\Kidney_data\TMT_Kidney_3h_cryopreserved\peptidomics_3h_Unespecific\interact-AFAC-47.pep.xml	DPGSKVVADR	n[305]DPGSKVVADR	Q	Y	10	3	2887.24	1650.96	1650.95	551.326	551.325	1650.95	551.326	-0.0009	0.4246	8.1174	0.00232	24.553	15.652	0.9868	0	0	22	31	140171	5K(304.2071), N-term(304.2071)	NA	0.76	TRUE	sp|O08543|EFNA5_MOUSE	O08543	EFNA5_MOUSE	Efna5	Ephrin-A5	NA	NA	TRUE	5999.76	10212.3	6931.44	7515.68	5461.71	5780.78	5459.46	6639.53	7442.24	7222.72	7589.47
AFAC-47.07280.07280.3	I:\Serrano\DFG\N_terminomics\Kidney_data\TMT_Kidney_3h_cryopreserved\peptidomics_3h_Unespecific\interact-AFAC-47.pep.xml	AHEFTVYR	n[305]AHEFTVYR	A	M	8	3	3294.35	1325.71	1325.71	442.911	442.909	1325.71	442.909	2e-4	0.5124	5.6765	6.282e-5	28.474	14.706	0.9986	0	0	43	50	5.54011e+06	N-term(304.2071)	NA	0.87	TRUE	sp|Q8VCM8|NCLN_MOUSE	Q8VCM8	NCLN_MOUSE	Ncln	Nicalin	NA	NA	TRUE	5764.75	8936.89	6227.47	7442.04	5945.88	5960.37	5306.27	5394.85	6987.39	7156.98	6528.95
AFAC-47.08497.08497.3	I:\Serrano\DFG\N_terminomics\Kidney_data\TMT_Kidney_3h_cryopreserved\peptidomics_3h_Unespecific\interact-AFAC-47.pep.xml	AADTQVSETLKR	n[305]AADTQVSETLKR	M	F	12	3	3788.57	1926.1	1926.1	643.042	643.041	1926.1	643.042	-0.0008	0.6673	12.9749	3.986e-5	31.353	31.353	0.9993	0	0	2	13	324258	11K(304.2071), N-term(304.2071)	NA	0.74	TRUE	sp|E9PVA8|GCN1_MOUSE	E9PVA8	GCN1_MOUSE	Gcn1	eIF-2-alpha kinase activator GCN1	NA	NA	TRUE	9281.56	17327.7	11974.4	13533.6	12125.7	11908.7	11377.9	11021.8	12564.8	13493.1	14049.9
AFAC-47.08654.08654.3	I:\Serrano\DFG\N_terminomics\Kidney_data\TMT_Kidney_3h_cryopreserved\peptidomics_3h_Unespecific\interact-AFAC-47.pep.xml	KTGTAEMSSILEER	n[305]KTGTAEM[147]SSILEER	Q	I	14	3	3851.46	2175.18	2175.17	726.066	726.064	2175.17	726.064	-0.0012	0.6907	0.2013	3.231e-5	37.092	18.965	1	0	0	45	58	15300633	1K(304.2071), 7M(15.9949), N-term(304.2071)	NA	0.99	TRUE	sp|Q03265|ATPA_MOUSE	Q03265	ATPA_MOUSE	Atp5f1a	ATP synthase subunit alpha, mitochondrial	NA	NA	TRUE	50873.4	72840.1	57826.5	67098.9	56470.9	50125.4	55527.1	53810.1	74518.7	69109.7	72289.8
AFAC-47.09759.09759.3	I:\Serrano\DFG\N_terminomics\Kidney_data\TMT_Kidney_3h_cryopreserved\peptidomics_3h_Unespecific\interact-AFAC-47.pep.xml	ELHVSVPPR	n[305]ELHVSVPPR	A	V	9	3	4293.64	1337.77	1337.77	446.93	446.929	1336.78	446.6	0.9865	0.5977	7.1113	1.47	17.042	15.166	0.9846	0	0	26	34	25107	N-term(304.2071)	NA	0.86	TRUE	sp|Q9R069|BCAM_MOUSE	Q9R069	BCAM_MOUSE	Bcam	Basal cell adhesion molecule	NA	NA	TRUE	1674.01	2511.92	2008.86	2052.14	1582.61	1612.21	1568.63	1414.61	2205.34	2011.55	1922.09
AFAC-47.09776.09776.2	I:\Serrano\DFG\N_terminomics\Kidney_data\TMT_Kidney_3h_cryopreserved\peptidomics_3h_Unespecific\interact-AFAC-47.pep.xml	STAADLLR	n[305]STAADLLR	M	Q	8	2	4300.67	1149.67	1149.67	575.842	575.841	1149.67	575.841	2e-4	0.4553	5.5152	0.09369	22.727	16.676	0.9578	0	0	1255	1262	251145	N-term(304.2071)	NA	0.51	TRUE	sp|Q8CGB6|TNS2_MOUSE	Q8CGB6	TNS2_MOUSE	Tns2	Tensin-2	NA	NA	TRUE	4583.19	6848.62	4852.81	5188.17	4282.59	3739	5085.01	4762.95	5154.77	5429.46	6233.17
AFAC-47.10599.10599.4	I:\Serrano\DFG\N_terminomics\Kidney_data\TMT_Kidney_3h_cryopreserved\peptidomics_3h_Unespecific\interact-AFAC-47.pep.xml	SHTDVKVPDFSDYR	n[305]SHTDVKVPDFSDYR	F	R	14	4	4628.48	2273.2	2273.2	569.307	569.307	2273.19	569.306	0.0048	0.5487	6.9572	9.628e-7	39.458	16.286	1	0	0	79	92	4.19543e+06	6K(304.2071), N-term(304.2071)	NA	0.89	TRUE	sp|Q9CR68|UCRI_MOUSE	Q9CR68	UCRI_MOUSE	Uqcrfs1	Cytochrome b-c1 complex subunit Rieske, mitochondrial	NA	NA	TRUE	14220.2	21690.4	18725.2	18604.4	15098.6	15769.1	16256.5	15814.2	20261.4	20007.3	20928.4
AFAC-47.11268.11268.3	I:\Serrano\DFG\N_terminomics\Kidney_data\TMT_Kidney_3h_cryopreserved\peptidomics_3h_Unespecific\interact-AFAC-47.pep.xml	SHTDVKVPDFSDYR	n[305]SHTDVKVPDFSDYR	F	R	14	3	4893.01	2273.2	2273.2	758.74	758.739	2273.19	758.739	0.0022	0.7082	2.5485	0.01439	30.744	22.475	0.9929	0	0	79	92	51765.1	6K(304.2071), N-term(304.2071)	NA	0.93	TRUE	sp|Q9CR68|UCRI_MOUSE	Q9CR68	UCRI_MOUSE	Uqcrfs1	Cytochrome b-c1 complex subunit Rieske, mitochondrial	NA	NA	TRUE	2289.51	3764.55	3086.66	3242.79	2502.32	2353.1	2523.92	2410.76	3110.29	3391.52	3447.28
AFAC-47.14288.14288.3	I:\Serrano\DFG\N_terminomics\Kidney_data\TMT_Kidney_3h_cryopreserved\peptidomics_3h_Unespecific\interact-AFAC-47.pep.xml	VSEPTTVPFDVRPGGVVH	n[305]VSEPTTVPFDVRPGGVVH	A	S	18	3	6103.01	2196.19	2196.18	733.071	733.068	2196.19	733.069	-0.0031	0.479	3.9837	7.164e-9	56.624	28.766	1	0	0	25	42	278310	N-term(304.2071)	NA	0.63	TRUE	sp|Q9CPT4|MYDGF_MOUSE	Q9CPT4	MYDGF_MOUSE	Mydgf	Myeloid-derived growth factor	NA	NA	TRUE	5788.03	10141.5	7509.89	8731.89	6677.56	6525.92	6613.49	6112.71	7732.86	7582.64	8475.77
AFAC-47.15354.15354.3	I:\Serrano\DFG\N_terminomics\Kidney_data\TMT_Kidney_3h_cryopreserved\peptidomics_3h_Unespecific\interact-AFAC-47.pep.xml	LPDTSIPGGSTPTVQVTPQLETR	n[305]LPDTSIPGGSTPTVQVTPQLETR	N	N	23	3	6533.06	2697.46	2697.45	900.161	900.158	2697.45	900.158	9e-4	0.8399	3.4327	0.001105	40.694	24.36	0.9995	0	0	2710	2732	1.07945e+06	N-term(304.2071)	NA	0.95	TRUE	sp|Q05793|PGBM_MOUSE	Q05793	PGBM_MOUSE	Hspg2	Basement membrane-specific heparan sulfate proteoglycan core protein	NA	NA	TRUE	1454.61	2355.23	1947.6	2274.0154000000002	1741.04	1423.11	1854.91	1642.71	1979.44	2042.77	2163.75
AFAC-47.17827.17827.2	I:\Serrano\DFG\N_terminomics\Kidney_data\TMT_Kidney_3h_cryopreserved\peptidomics_3h_Unespecific\interact-AFAC-47.pep.xml	PGGLLLGDEAPNFEANTTIGR	n[305]PGGLLLGDEAPNFEANTTIGR	M	I	21	2	7531.62	2445.29	2445.29	1223.65	1223.65	2445.28	1223.65	0.0061	0.9353	5.119	2.289e-8	51.492	51.492	1	0	0	2	22	34959.6	N-term(304.2071)	NA	1	TRUE	sp|O08709|PRDX6_MOUSE	O08709	PRDX6_MOUSE	Prdx6	Peroxiredoxin-6	NA	NA	TRUE	2225.11	3291.72	2869.95	2846.21	2469.51	2430.44	2411.22	2423.88	3103.11	3083.96	2901.62
AFAC-47.21944.21944.2	I:\Serrano\DFG\N_terminomics\Kidney_data\TMT_Kidney_3h_cryopreserved\peptidomics_3h_Unespecific\interact-AFAC-47.pep.xml	VNPTVFFDITADDEPLGR	n[305]VNPTVFFDITADDEPLGR	M	V	18	2	9210.93	2310.17	2310.18	1156.09	1156.1	2309.19	1155.6	0.996	0.6811	13.1422	0.001763	28.321	28.321	0.9629	0	0	2	19	32539.8	N-term(304.2071)	NA	0.91	FALSE	sp|P17742|PPIA_MOUSE	P17742	PPIA_MOUSE	Ppia	Peptidyl-prolyl cis-trans isomerase A	Gm12728	tr|V9GX31|V9GX31_MOUSE	TRUE	1979.28	3401.48	2447.44	2647.92	2409.07	2466.99	1939.4	2120.64	2286.25	2524.66	2643.92
AFAC-47.23267.23267.3	I:\Serrano\DFG\N_terminomics\Kidney_data\TMT_Kidney_3h_cryopreserved\peptidomics_3h_Unespecific\interact-AFAC-47.pep.xml	GQNDLMGTAEDFADQFLR	n[305]GQNDLMGTAEDFADQFLR	M	V	18	3	9751.13	2331.11	2331.12	778.045	778.049	2331.11	778.045	0.0124	0.7612	1.175	3.781e-8	52.836	52.836	1	0	0	2	19	61990.2	N-term(304.2071)	NA	0.88	TRUE	sp|Q64310|SURF4_MOUSE	Q64310	SURF4_MOUSE	Surf4	Surfeit locus protein 4	NA	NA	TRUE	1669.19	3118.51	2082.11	2468.84	2208.13	2120.28	2109.5	1785.75	2370.91	2087.92	2453.92
AFAC-47.23961.23961.3	I:\Serrano\DFG\N_terminomics\Kidney_data\TMT_Kidney_3h_cryopreserved\peptidomics_3h_Unespecific\interact-AFAC-47.pep.xml	GQNDLMGTAEDFADQFLR	n[305]GQNDLMGTAEDFADQFLR	M	V	18	3	10030.6	2331.12	2331.13	778.047	778.049	2331.11	778.045	0.0139	0.8228	5.8337	1.41e-8	44.015	44.015	1	0	0	2	19	0	N-term(304.2071)	NA	0.75	TRUE	sp|Q64310|SURF4_MOUSE	Q64310	SURF4_MOUSE	Surf4	Surfeit locus protein 4	NA	NA	TRUE	1859.82	2559.98	2436.94	2448.28	1969.25	1680.64	1784.08	1600.12	2019.38	2401	2491.85
AFAC-48.03495.03495.3	I:\Serrano\DFG\N_terminomics\Kidney_data\TMT_Kidney_3h_cryopreserved\peptidomics_3h_Unespecific\interact-AFAC-48.pep.xml	VVYQAHHVSR	n[305]VVYQAHHVSR	N	N	10	3	1768.83	1498.84	1498.83	500.62	500.618	1498.83	500.618	1e-4	0.7528	5.0286	9.09e-7	35.993	15.676	1	0	0	19	28	248277	N-term(304.2071)	NA	0.7	TRUE	sp|O88428|PAPS2_MOUSE	O88428	PAPS2_MOUSE	Papss2	Bifunctional 3'-phosphoadenosine 5'-phosphosulfate synthase 2	NA	NA	TRUE	5627.7	10275.6	7809.53	7950.71	6865.88	7193.24	7483.8	7075.93	7820.37	8897.51	7704.63
AFAC-48.03980.03980.3	I:\Serrano\DFG\N_terminomics\Kidney_data\TMT_Kidney_3h_cryopreserved\peptidomics_3h_Unespecific\interact-AFAC-48.pep.xml	KDVPTGSR	n[305]KDVPTGSR	N	R	8	3	1963.9	1466.87	1466.87	489.965	489.964	1466.87	489.964	-0.0002	0.3734	0.5182	3.103	17.126	15.54	0.9457	0	0	95	102	524393	1K(304.2071), N-term(304.2071)	NA	0.67	TRUE	sp|P41593|PTH1R_MOUSE	P41593	PTH1R_MOUSE	Pth1r	Parathyroid hormone/parathyroid hormone-related peptide receptor	NA	NA	TRUE	13851.6	18973.9	16202.2	17154.1	13121	10972.9	14193.6	16453.4	12940.7	16049.2	14752.8
AFAC-48.05072.05072.4	I:\Serrano\DFG\N_terminomics\Kidney_data\TMT_Kidney_3h_cryopreserved\peptidomics_3h_Unespecific\interact-AFAC-48.pep.xml	LHHAVIPH	n[305]LHHAVIPH	Q	G	8	4	2409.18	1226.72	1226.72	307.688	307.687	1226.72	307.688	-0.0025	0.4088	5.4372	1.636e-5	27.31	12.608	0.9998	0	0	36	43	1.27728e+06	N-term(304.2071)	NA	0.99	TRUE	sp|Q9DC69|NDUA9_MOUSE	Q9DC69	NDUA9_MOUSE	Ndufa9	NADH dehydrogenase [ubiquinone] 1 alpha subcomplex subunit 9, mitochondrial	NA	NA	TRUE	4148.02	7186.63	5454.99	5162.81	5163.7	4664.96	5628	5172.17	5477.55	6929.68	5664.08
AFAC-48.05967.05967.4	I:\Serrano\DFG\N_terminomics\Kidney_data\TMT_Kidney_3h_cryopreserved\peptidomics_3h_Unespecific\interact-AFAC-48.pep.xml	QSGKNVMVEPHR	n[305]QSGKNVMVEPHR	N	H	12	4	2775.1	1989.11	1989.11	498.286	498.284	1989.11	498.284	0.0011	0.7284	3.91	9.591e-8	50.271	21.636	1	0	0	87	98	571646	4K(304.2071), N-term(304.2071)	NA	0.9	TRUE	sp|P35550|FBRL_MOUSE	P35550	FBRL_MOUSE	Fbl	rRNA 2'-O-methyltransferase fibrillarin	NA	NA	TRUE	4647.21	6544.46	6031.17	6701.73	5926.91	4592.55	4895.82	4926.97	4929.42	6216.25	6570.81
AFAC-48.06124.06124.4	I:\Serrano\DFG\N_terminomics\Kidney_data\TMT_Kidney_3h_cryopreserved\peptidomics_3h_Unespecific\interact-AFAC-48.pep.xml	GHQQLYWSHPR	n[305]GHQQLYWSHPR	M	K	11	4	2839.4	1711.89	1711.88	428.979	428.978	1711.89	428.979	-0.0031	0.7324	9.6193	6.988e-5	39.212	39.212	1	0	0	2	12	108672	N-term(304.2071)	NA	0.62	TRUE	sp|P62274|RS29_MOUSE	P62274	RS29_MOUSE	Rps29	40S ribosomal protein S29	NA	NA	TRUE	2147.33	3483.88	2642.38	2200.12	1891.74	2127.53	1940.16	2037.19	2664.61	2242.1	2281.37
AFAC-48.07178.07178.4	I:\Serrano\DFG\N_terminomics\Kidney_data\TMT_Kidney_3h_cryopreserved\peptidomics_3h_Unespecific\interact-AFAC-48.pep.xml	DKKPGPGMNGAVEPCAQPR	n[305]DKKPGPGM[147]NGAVEPCAQPR	N	L	19	4	3267.65	2937.56	2937.56	735.398	735.398	2936.58	735.152	0.9843	0.6638	6.6921	0.02074	27.124	19.291	0.9997	0	0	116	134	114007	15C(57.0214), 2K(304.2071), 3K(304.2071), 8M(15.9949), N-term(304.2071)	NA	0.96	TRUE	sp|Q9JIL4|NHRF3_MOUSE	Q9JIL4	NHRF3_MOUSE	Pdzk1	Na(+)/H(+) exchange regulatory cofactor NHE-RF3	NA	NA	TRUE	5357.16	6609.15	5735.34	6235.48	4511.06	4458.5	5517.46	5341.51	5393.2	6522.57	5981.73
AFAC-48.08771.08771.4	I:\Serrano\DFG\N_terminomics\Kidney_data\TMT_Kidney_3h_cryopreserved\peptidomics_3h_Unespecific\interact-AFAC-48.pep.xml	DKKPGPGMNGAVEPCAQPR	n[305]DKKPGPGMNGAVEPCAQPR	N	L	19	4	3915.56	2921.57	2921.57	731.4	731.399	2920.58	731.153	0.9848	0.6437	13.5601	0.0116	23.149	14.607	0.9902	0	0	116	134	528696	15C(57.0214), 2K(304.2071), 3K(304.2071), N-term(304.2071)	NA	1	TRUE	sp|Q9JIL4|NHRF3_MOUSE	Q9JIL4	NHRF3_MOUSE	Pdzk1	Na(+)/H(+) exchange regulatory cofactor NHE-RF3	NA	NA	TRUE	2931.29	3993.66	3601.42	3757.65	2765.65	2971.65	3404.83	3682.68	3516.24	3572.98	3505.48
AFAC-48.09920.09920.3	I:\Serrano\DFG\N_terminomics\Kidney_data\TMT_Kidney_3h_cryopreserved\peptidomics_3h_Unespecific\interact-AFAC-48.pep.xml	QLVEHFTQR	n[305]QLVEHFTQR	N	D	9	3	4381.56	1460.81	1460.81	487.943	487.943	1460.81	487.943	0.0012	0.7844	10.3631	3.29e-4	34.079	18.926	0.9999	0	0	2113	2121	139341	N-term(304.2071)	NA	0.93	TRUE	sp|Q8VHY0|CSPG4_MOUSE	Q8VHY0	CSPG4_MOUSE	Cspg4	Chondroitin sulfate proteoglycan 4	NA	NA	TRUE	3473.91	5539.77	4088.59	4171.03	3569.04	3090.93	3370.13	3748.41	3696.76	3748.75	4021.57
AFAC-48.10488.10488.3	I:\Serrano\DFG\N_terminomics\Kidney_data\TMT_Kidney_3h_cryopreserved\peptidomics_3h_Unespecific\interact-AFAC-48.pep.xml	SKDSEGSWFR	n[305]SKDSEGSWFR	Y	S	10	3	4609.56	1805.97	1805.96	602.996	602.994	1805.96	602.992	0.0058	0.4174	2.6534	4.171e-5	33.617	18.411	0.9999	0	0	36	45	817132	2K(304.2071), N-term(304.2071)	NA	0.93	TRUE	sp|O55125|NIPS1_MOUSE	O55125	NIPS1_MOUSE	Nipsnap1	Protein NipSnap homolog 1	NA	NA	TRUE	31011.8	52481.8	37494.3	42316.1	34232.8	30588.3	35005.9	32494.4	40982.7	42664.1	43221
AFAC-48.10615.10615.4	I:\Serrano\DFG\N_terminomics\Kidney_data\TMT_Kidney_3h_cryopreserved\peptidomics_3h_Unespecific\interact-AFAC-48.pep.xml	IVHNYSEAEIKVR	n[305]IVHNYSEAEIKVR	N	E	13	4	4660.89	2165.25	2165.25	542.32	542.319	2165.24	542.318	9e-4	0.7324	16.7549	1.653e-8	41.68	17.821	1	0	0	13	25	1.80906e+06	11K(304.2071), N-term(304.2071)	NA	0.86	FALSE	sp|Q80VP1|EPN1_MOUSE	Q80VP1	EPN1_MOUSE	Epn1	Epsin-1	Epn3	sp|Q91W69|EPN3_MOUSE	TRUE	9307.91	15153.3	10851.8	12326.9	9621.39	8537.39	10800.4	11129.5	11056.4	12760.7	11655.8
AFAC-48.10725.10725.2	I:\Serrano\DFG\N_terminomics\Kidney_data\TMT_Kidney_3h_cryopreserved\peptidomics_3h_Unespecific\interact-AFAC-48.pep.xml	MDPDFVER	n[305]MDPDFVER	N	R	8	2	4705.12	1311.65	1311.64	656.831	656.83	1311.65	656.83	-0.0006	0.7273	5.1071	1.456	19.847	19.374	0.9941	0	0	146	153	221828	N-term(304.2071)	NA	0.83	TRUE	sp|Q91YJ2|SNX4_MOUSE	Q91YJ2	SNX4_MOUSE	Snx4	Sorting nexin-4	NA	NA	TRUE	11647	20113.4	15124.4	16252.3	14093	12361.5	13498.8	14214.6	13813.7	15823.9	15363.4
AFAC-48.11975.11975.3	I:\Serrano\DFG\N_terminomics\Kidney_data\TMT_Kidney_3h_cryopreserved\peptidomics_3h_Unespecific\interact-AFAC-48.pep.xml	PGVTVKDVNQQEFVR	n[305]PGVTVKDVNQQEFVR	M	A	15	3	5203.62	2323.32	2323.31	775.447	775.445	2323.31	775.445	-0.0007	0.7868	5.0759	7.488e-9	40.789	40.789	1	0	0	2	16	12358155	6K(304.2071), N-term(304.2071)	NA	0.96	TRUE	sp|Q9CZX8|RS19_MOUSE	Q9CZX8	RS19_MOUSE	Rps19	40S ribosomal protein S19	NA	NA	TRUE	83340.7	137236	107354	110494	107627	94763.7	95118.8	98905.6	111638	117106	104072
AFAC-48.12038.12038.2	I:\Serrano\DFG\N_terminomics\Kidney_data\TMT_Kidney_3h_cryopreserved\peptidomics_3h_Unespecific\interact-AFAC-48.pep.xml	PGVTVKDVNQQEFVR	n[305]PGVTVKDVNQQEFVR	M	A	15	2	5228.2	2323.32	2323.32	1162.67	1162.66	2323.31	1162.66	0.0012	0.7668	5.4856	5.506e-6	30.884	30.884	0.9997	0	0	2	16	57448.6	6K(304.2071), N-term(304.2071)	NA	1	TRUE	sp|Q9CZX8|RS19_MOUSE	Q9CZX8	RS19_MOUSE	Rps19	40S ribosomal protein S19	NA	NA	TRUE	2643.07	4187.14	3328.99	3669.5	2603.43	2507.85	3059.82	2574.63	3571.66	3317.88	3182.45
AFAC-48.12864.12864.2	I:\Serrano\DFG\N_terminomics\Kidney_data\TMT_Kidney_3h_cryopreserved\peptidomics_3h_Unespecific\interact-AFAC-48.pep.xml	VNFTVDQIR	n[305]VNFTVDQIR	M	A	9	2	5549.22	1394.78	1394.78	698.399	698.397	1394.78	698.399	-0.0039	0.5816	0.9111	5.61e-5	36.083	36.083	0.9998	0	0	2	10	1.27647e+06	N-term(304.2071)	NA	0.75	TRUE	sp|P58252|EF2_MOUSE	P58252	EF2_MOUSE	Eef2	Elongation factor 2	NA	NA	TRUE	18111.4	32860.6	23275	24078.3	21657.7	20098.9	19881.4	20626.5	23776.4	27310.8	24554.3
AFAC-48.13275.13275.3	I:\Serrano\DFG\N_terminomics\Kidney_data\TMT_Kidney_3h_cryopreserved\peptidomics_3h_Unespecific\interact-AFAC-48.pep.xml	VGVKPVGSDPDFQPELSGAGSR	n[305]VGVKPVGSDPDFQPELSGAGSR	M	L	22	3	5709.42	2806.53	2806.52	936.516	936.514	2806.51	936.511	0.0075	0.7526	6.2034	0	58.53	58.53	1	0	0	2	23	54983.7	4K(304.2071), N-term(304.2071)	NA	0.89	TRUE	sp|Q8CDN6|TXNL1_MOUSE	Q8CDN6	TXNL1_MOUSE	Txnl1	Thioredoxin-like protein 1	NA	NA	TRUE	5071.8	8303.73	6758.65	7015.94	5641.08	5732.01	5241	5528.25	6944.85	7280.82	7532.32
AFAC-48.13558.13558.4	I:\Serrano\DFG\N_terminomics\Kidney_data\TMT_Kidney_3h_cryopreserved\peptidomics_3h_Unespecific\interact-AFAC-48.pep.xml	EMKMKYDESDNVLIR	n[305]EMKMKYDESDNVLIR	F	A	15	4	5820.23	2785.55	2785.56	697.395	697.398	2782.52	696.637	3.0463	0.4982	9.8328	0.003551	27.163	18.278	0.9965	0	0	260	274	78119.5	3K(304.2071), 5K(304.2071), N-term(304.2071)	NA	0.45	TRUE	sp|O35857|TIM44_MOUSE	O35857	TIM44_MOUSE	Timm44	Mitochondrial import inner membrane translocase subunit TIM44	NA	NA	FALSE	5564.25	8544.28	6052.72	6593.11	5004.76	5290.77	5487.97	4808.3	6135.49	5997.24	6597.38
AFAC-48.14791.14791.2	I:\Serrano\DFG\N_terminomics\Kidney_data\TMT_Kidney_3h_cryopreserved\peptidomics_3h_Unespecific\interact-AFAC-48.pep.xml	SDVLELTDENFESR	n[305]SDVLELTDENFESR	A	V	14	2	6304.25	1956.97	1956.96	979.491	979.488	1956.96	979.487	0.0014	0.7461	4.3407	3.226e-9	51.329	17.556	1	0	0	25	38	86325.5	N-term(304.2071)	NA	1	TRUE	sp|P27773|PDIA3_MOUSE	P27773	PDIA3_MOUSE	Pdia3	Protein disulfide-isomerase A3	NA	NA	TRUE	3858.49	6416.26	4687.8	5001.79	3999.33	3898.2	3677.98	4149.15	4511.68	4477.63	4501.15
AFAC-48.14834.14834.3	I:\Serrano\DFG\N_terminomics\Kidney_data\TMT_Kidney_3h_cryopreserved\peptidomics_3h_Unespecific\interact-AFAC-48.pep.xml	LLSAAYVDSHQWEAR	n[305]LLSAAYVDSHQWEAR	C	E	15	3	6321.52	2049.05	2049.06	684.025	684.026	2049.06	684.027	-0.0051	0.6666	12.7607	1.586e-10	55.736	18.803	1	0	0	29	43	824190	N-term(304.2071)	NA	0.81	TRUE	sp|Q8BK72|RT27_MOUSE	Q8BK72	RT27_MOUSE	Mrps27	28S ribosomal protein S27, mitochondrial	NA	NA	TRUE	5183.47	8687.85	5828.72	7152.77	5820.27	6339.06	5632.56	5994.12	7336	7116.4	7116.98
AFAC-48.14931.14931.3	I:\Serrano\DFG\N_terminomics\Kidney_data\TMT_Kidney_3h_cryopreserved\peptidomics_3h_Unespecific\interact-AFAC-48.pep.xml	LLSAAYVDSHQWEAR	n[305]LLSAAYVDSHQWEAR	C	E	15	3	6360.68	2049.06	2049.06	684.027	684.026	2049.06	684.027	-0.0048	0.6429	13.4133	8.34e-12	57.691	18.499	1	0	0	29	43	614243	N-term(304.2071)	NA	0.84	TRUE	sp|Q8BK72|RT27_MOUSE	Q8BK72	RT27_MOUSE	Mrps27	28S ribosomal protein S27, mitochondrial	NA	NA	TRUE	4834.87	7762.77	5591.75	6378.54	4741.52	4521.54	5293.09	4572.78	5683.01	6108.07	6361.57
AFAC-48.15069.15069.3	I:\Serrano\DFG\N_terminomics\Kidney_data\TMT_Kidney_3h_cryopreserved\peptidomics_3h_Unespecific\interact-AFAC-48.pep.xml	LLSAAYVDSHQWEAR	n[305]LLSAAYVDSHQWEAR	C	E	15	3	6415.8	2049.06	2049.06	684.028	684.026	2049.06	684.027	-0.0046	0.6012	14.3321	9.517e-7	40.895	19.236	1	0	0	29	43	63468.2	N-term(304.2071)	NA	0.54	TRUE	sp|Q8BK72|RT27_MOUSE	Q8BK72	RT27_MOUSE	Mrps27	28S ribosomal protein S27, mitochondrial	NA	NA	TRUE	3266.13	5378.25	3569.45	4752.97	3332.26	3476.06	3891.61	3444.11	4189.57	4118.89	4523.88
AFAC-48.16300.16300.4	I:\Serrano\DFG\N_terminomics\Kidney_data\TMT_Kidney_3h_cryopreserved\peptidomics_3h_Unespecific\interact-AFAC-48.pep.xml	WAKGHYTEGAELVDSVLDVVR	n[305]WAKGHYTEGAELVDSVLDVVR	N	K	21	4	6910.71	2951.61	2951.6	738.91	738.908	2951.6	738.907	9e-4	0.7049	17.5036	9.431e-11	62.35	22.648	1	0	0	101	121	406735	3K(304.2071), N-term(304.2071)	NA	0.66	FALSE	sp|P68372|TBB4B_MOUSE	P68372	TBB4B_MOUSE	Tubb4b	Tubulin beta-4B chain	Tubb2a, Tubb2b, Tubb3, Tubb5, Tubb6	sp|P99024|TBB5_MOUSE, sp|Q7TMM9|TBB2A_MOUSE, sp|Q922F4|TBB6_MOUSE, sp|Q9CWF2|TBB2B_MOUSE, sp|Q9ERD7|TBB3_MOUSE	TRUE	5122.07	9168.09	6735.31	7064.97	5832.65	5146.29	5839.88	6090.06	7624.51	7371.12	6924.72
AFAC-48.17155.17155.4	I:\Serrano\DFG\N_terminomics\Kidney_data\TMT_Kidney_3h_cryopreserved\peptidomics_3h_Unespecific\interact-AFAC-48.pep.xml	AAAKVDIEFDYDGPLMKTEVPGPR	n[305]AAAKVDIEFDYDGPLMKTEVPGPR	Q	S	24	4	7255.29	3530.93	3530.92	883.74	883.737	3530.93	883.739	-0.0078	0.7286	7.1632	4.51e-12	57.246	21.888	1	0	0	31	54	28877.4	17K(304.2071), 4K(304.2071), N-term(304.2071)	NA	0.81	TRUE	sp|P61922|GABT_MOUSE	P61922	GABT_MOUSE	Abat	4-aminobutyrate aminotransferase, mitochondrial	NA	NA	TRUE	8837.16	8266.21	9793.04	11681.9	8077.59	7230.38	8184.66	7830.63	9960.49	9097.83	11868.7
AFAC-48.17559.17559.4	I:\Serrano\DFG\N_terminomics\Kidney_data\TMT_Kidney_3h_cryopreserved\peptidomics_3h_Unespecific\interact-AFAC-48.pep.xml	AAAKVDIEFDYDGPLMKTEVPGPR	n[305]AAAKVDIEFDYDGPLMKTEVPGPR	Q	S	24	4	7417.68	3530.94	3530.92	883.742	883.738	3530.93	883.739	-0.0046	0.6586	9.8698	1.088e-5	32.411	21.863	1	0	0	31	54	56213.3	17K(304.2071), 4K(304.2071), N-term(304.2071)	NA	0.89	TRUE	sp|P61922|GABT_MOUSE	P61922	GABT_MOUSE	Abat	4-aminobutyrate aminotransferase, mitochondrial	NA	NA	TRUE	4990.5	5123.41	5724.55	6299.43	4420.03	3863.55	5129.9683000000005	3772.15	5132.37	4470.86	6237.51
AFAC-48.17696.17696.4	I:\Serrano\DFG\N_terminomics\Kidney_data\TMT_Kidney_3h_cryopreserved\peptidomics_3h_Unespecific\interact-AFAC-48.pep.xml	NWAKGHYTEGAELVDSVLDVVR	n[305]NWAKGHYTEGAELVDSVLDVVR	N	K	22	4	7472.88	3065.66	3065.68	767.422	767.426	3065.64	767.418	0.0324	0.7683	13.9708	5.538e-11	62.576	22.254	1	0	0	100	121	111313	4K(304.2071), N-term(304.2071)	NA	0.52	FALSE	sp|P68372|TBB4B_MOUSE	P68372	TBB4B_MOUSE	Tubb4b	Tubulin beta-4B chain	Tubb2a, Tubb2b, Tubb3, Tubb5, Tubb6	sp|P99024|TBB5_MOUSE, sp|Q7TMM9|TBB2A_MOUSE, sp|Q922F4|TBB6_MOUSE, sp|Q9CWF2|TBB2B_MOUSE, sp|Q9ERD7|TBB3_MOUSE	TRUE	3597.63	5496.68	4764.88	4786.49	3573.54	3842.54	3676.39	3934.09	4360.56	4845.39	4803.76
AFAC-48.18782.18782.3	I:\Serrano\DFG\N_terminomics\Kidney_data\TMT_Kidney_3h_cryopreserved\peptidomics_3h_Unespecific\interact-AFAC-48.pep.xml	VPYQDLPHLVNADGQYLFCR	n[305]VPYQDLPHLVNADGQYLFCR	N	Y	20	3	7910.27	2708.36	2708.36	903.794	903.795	2708.37	903.797	-0.0075	0.7523	5.3149	0.2457	23.589	19.907	0.9391	0	0	14	33	27302.1	19C(57.0214), N-term(304.2071)	NA	1	TRUE	sp|O35678|MGLL_MOUSE	O35678	MGLL_MOUSE	Mgll	Monoglyceride lipase	NA	NA	TRUE	1673.8	2519.06	2093.41	2161.76	1706.03	1942.75	1431.22	1707.22	2102.87	2013.59	2063.47
AFAC-48.19869.19869.4	I:\Serrano\DFG\N_terminomics\Kidney_data\TMT_Kidney_3h_cryopreserved\peptidomics_3h_Unespecific\interact-AFAC-48.pep.xml	EGNIFPNPEATFVKEITYR	n[305]EGNIFPNPEATFVKEITYR	N	A	19	4	8351.07	2832.53	2832.54	709.141	709.141	2832.53	709.14	0.0063	0.6025	0.5163	0.08668	22.412	15.752	0.9928	0	0	583	601	0	14K(304.2071), N-term(304.2071)	NA	0.76	TRUE	sp|Q920B9|SP16H_MOUSE	Q920B9	SP16H_MOUSE	Supt16h	FACT complex subunit SPT16	NA	NA	TRUE	922.909	1661.39	1123.84	1237.76	1039.12	946.65	1224.27	1044.83	1161.9	1198.87	1093.15
AFAC-48.20080.20080.2	I:\Serrano\DFG\N_terminomics\Kidney_data\TMT_Kidney_3h_cryopreserved\peptidomics_3h_Unespecific\interact-AFAC-48.pep.xml	GPPPIQDGEFTFLLPAGR	n[305]GPPPIQDGEFTFLLPAGR	A	K	18	2	8436.1	2215.2	2215.2	1108.61	1108.61	2215.2	1108.61	0.0068	0.8296	1.7686	2.829e-9	50.834	19.373	1	0	0	25	42	99941.3	N-term(304.2071)	NA	1	TRUE	sp|Q3V009|TMED1_MOUSE	Q3V009	TMED1_MOUSE	Tmed1	Transmembrane emp24 domain-containing protein 1	NA	NA	TRUE	4906.57	7973.26	5825.12	5789.44	5028.39	4518.03	5122.13	4936.52	5604.97	5825.79	6211.28
AFAC-48.21411.21411.4	I:\Serrano\DFG\N_terminomics\Kidney_data\TMT_Kidney_3h_cryopreserved\peptidomics_3h_Unespecific\interact-AFAC-48.pep.xml	AEAVGRAKQIVWNGPVGVFEWEAFAR	n[305]AEAVGRAKQIVWNGPVGVFEWEAFAR	Y	G	26	4	8974.77	3496.92	3496.91	875.238	875.234	3494.91	874.734	2	0.6734	4.1155	2.242	20.461	17.77	0.9775	0	0	325	350	61998.7	8K(304.2071), N-term(304.2071)	NA	0.53	TRUE	sp|P09411|PGK1_MOUSE	P09411	PGK1_MOUSE	Pgk1	Phosphoglycerate kinase 1	NA	NA	TRUE	2479.75	4034.33	3485.17	3567.27	2603.87	2993.53	2917.35	2541.65	3568.13	3472.43	3334.42
AFAC-48.21724.21724.5	I:\Serrano\DFG\N_terminomics\Kidney_data\TMT_Kidney_3h_cryopreserved\peptidomics_3h_Unespecific\interact-AFAC-48.pep.xml	EEAQEIDCNDEAVFQAVDFSLKQFNPGVKSGNQYMLHR	n[305]EEAQEIDCNDEAVFQAVDFSLKQFNPGVKSGNQYMLHR	G	V	38	5	9101.26	5326.68	5326.67	1066.34	1066.34	5325.66	1066.14	1.0102	0.7538	0.9348	1.78e-12	64.341	20.571	1	0	0	21	58	25144.5	22K(304.2071), 29K(304.2071), 8C(57.0214), N-term(304.2071)	NA	0.89	TRUE	sp|O08677|KNG1_MOUSE	O08677	KNG1_MOUSE	Kng1	Kininogen-1	NA	NA	TRUE	1612.45	2270.86	2282.21	2138.78	2326.82	1824.24	1890.02	1927.71	2639.77	2298.34	2283.82
AFAC-48.21916.21916.6	I:\Serrano\DFG\N_terminomics\Kidney_data\TMT_Kidney_3h_cryopreserved\peptidomics_3h_Unespecific\interact-AFAC-48.pep.xml	GAIKRAYLPDFESGSNNPVREVDLGLKYLMQPDGLAVDWVGR	n[305]GAIKRAYLPDFESGSNNPVREVDLGLKYLMQPDGLAVDWVGR	F	H	42	6	9179.72	5556.88	5556.93	927.153	927.162	5558	927.34	-1.0659	0.6846	17.113	0.06063	28.422	25.494	0.9978	0	0	4115	4156	79599.9	27K(304.2071), 4K(304.2071), N-term(304.2071)	NA	1	TRUE	sp|A2ARV4|LRP2_MOUSE	A2ARV4	LRP2_MOUSE	Lrp2	Low-density lipoprotein receptor-related protein 2	NA	NA	TRUE	1353.13	1932.46	1437.3	1650.09	1236	1272.23	1466.66	1695.6	1876.26	1717.31	1979.87
AFAC-48.22790.22790.5	I:\Serrano\DFG\N_terminomics\Kidney_data\TMT_Kidney_3h_cryopreserved\peptidomics_3h_Unespecific\interact-AFAC-48.pep.xml	ATQPPHVVFVLADDLGWNDLGFHGSVIR	n[305]ATQPPHVVFVLADDLGWNDLGFHGSVIR	G	T	28	5	9533.25	3364.77	3364.77	673.961	673.961	3363.77	673.761	0.9975	0.7942	6.0519	2.771e-6	42.426	20.646	0.9999	0	0	42	69	19946.4	N-term(304.2071)	NA	0.65	TRUE	sp|P50429|ARSB_MOUSE	P50429	ARSB_MOUSE	Arsb	Arylsulfatase B	NA	NA	TRUE	1207.42	1786.14	1346.68	1966.52	1448.42	1324.45	1377.9	1211.79	1657.34	1504.95	1468.59
AFAC-48.23562.23562.4	I:\Serrano\DFG\N_terminomics\Kidney_data\TMT_Kidney_3h_cryopreserved\peptidomics_3h_Unespecific\interact-AFAC-48.pep.xml	SEAAADREDDPNFFKMVEGFFDR	n[305]SEAAADREDDPNFFKMVEGFFDR	Y	G	23	4	9847.35	3300.6	3300.6	826.157	826.156	3300.6	826.157	-0.0051	0.756	8.6043	1.384e-7	40.011	16.172	1	0	0	54	76	123218	15K(304.2071), N-term(304.2071)	NA	0.64	TRUE	sp|P26443|DHE3_MOUSE	P26443	DHE3_MOUSE	Glud1	Glutamate dehydrogenase 1, mitochondrial	NA	NA	TRUE	9817.87	13956.9	12905.6	13630.9	10697.3	10027.3	10480.9	10079.1	14470.2	13166	15272.8
AFAC-48.23827.23827.5	I:\Serrano\DFG\N_terminomics\Kidney_data\TMT_Kidney_3h_cryopreserved\peptidomics_3h_Unespecific\interact-AFAC-48.pep.xml	GGHEADAQILELNQQLLDLKLTVDGLEKER	n[305]GGHEADAQILELNQQLLDLKLTVDGLEKER	N	D	30	5	9954.72	4257.39	4257.38	852.485	852.483	4257.38	852.483	9e-4	0.7172	15.9397	1.27e-12	66.314	19.055	1	0	0	194	223	349298	20K(304.2071), 28K(304.2071), N-term(304.2071)	NA	0.83	TRUE	sp|Q6PER3|MARE3_MOUSE	Q6PER3	MARE3_MOUSE	Mapre3	Microtubule-associated protein RP/EB family member 3	NA	NA	TRUE	3488.25	5241.95	5015.65	4692.92	3827.55	4041.56	4072.06	3759.39	4855.48	5159.37	5123.71
AFAC-48.25142.25142.5	I:\Serrano\DFG\N_terminomics\Kidney_data\TMT_Kidney_3h_cryopreserved\peptidomics_3h_Unespecific\interact-AFAC-48.pep.xml	VPKHVMDVVDEELSKLALLDNHSSEFNVTR	n[305]VPKHVM[147]DVVDEELSKLALLDNHSSEFNVTR	V	N	30	5	10486.3	4352.33	4352.34	871.474	871.475	4349.35	870.878	2.9868	0.8752	32.8471	5.609e-4	30.607	18.368	0.9984	0	0	419	448	56731.4	15K(304.2071), 3K(304.2071), 6M(15.9949), N-term(304.2071)	NA	0.84	TRUE	sp|Q8CGK3|LONM_MOUSE	Q8CGK3	LONM_MOUSE	Lonp1	Lon protease homolog, mitochondrial	NA	NA	TRUE	4327.3	4610.48	4347.98	4969.78	3370.09	3229.48	3600.62	3274.92	4755.16	4640.47	5119.2808000000005
AFAC-48.26251.26251.4	I:\Serrano\DFG\N_terminomics\Kidney_data\TMT_Kidney_3h_cryopreserved\peptidomics_3h_Unespecific\interact-AFAC-48.pep.xml	GHQQLYWSHPR	n[305]GHQQLYWSHPR	M	K	11	4	10947.4	1711.89	1711.89	428.98	428.979	1711.89	428.979	0.0013	0.6572	125.515	0.001874	21.819	21.819	0.9048	0	0	2	12	6882.01	N-term(304.2071)	NA	0.63	TRUE	sp|P62274|RS29_MOUSE	P62274	RS29_MOUSE	Rps29	40S ribosomal protein S29	NA	NA	TRUE	275.923	426.995	312.653	388.43	255.727	322.837	320.098	277.969	298.612	395.138	328.105
AFAC-49.03765.03765.3	I:\Serrano\DFG\N_terminomics\Kidney_data\TMT_Kidney_3h_cryopreserved\peptidomics_3h_Unespecific\interact-AFAC-49.pep.xml	AAAATAATKGNGGGSGR	n[305]AAAATAATKGNGGGSGR	A	V	17	3	1897.85	2026.11	2026.11	676.377	676.376	2025.12	676.048	0.9852	0.1838	10.9006	0.003305	26.31	14.937	0.9863	0	0	3	19	83173.2	9K(304.2071), N-term(304.2071)	NA	1	TRUE	sp|Q9D3B1|HACD2_MOUSE	Q9D3B1	HACD2_MOUSE	Hacd2	Very-long-chain (3R)-3-hydroxyacyl-CoA dehydratase 2	NA	NA	TRUE	3088.68	4523.43	3526.24	4117.14	3540.6	3768.34	3115.82	3312.35	3452.4	3662.33	3750
AFAC-49.06512.06512.2	I:\Serrano\DFG\N_terminomics\Kidney_data\TMT_Kidney_3h_cryopreserved\peptidomics_3h_Unespecific\interact-AFAC-49.pep.xml	VCGGFACSR	n[305]VCGGFACSR	M	N	9	2	3006.55	1316.63	1316.63	659.321	659.322	1316.63	659.322	-0.0003	0.5717	6.6704	0.007894	21.836	21.836	0.9919	0	0	2	10	10643.4	2C(57.0214), 7C(57.0214), N-term(304.2071)	NA	0.72	TRUE	sp|Q9CQ88|TSN31_MOUSE	Q9CQ88	TSN31_MOUSE	Tspan31	Tetraspanin-31	NA	NA	TRUE	1395.74	2178.95	1852.89	1857.31	1545.1	1692.38	1773.17	1719.73	1928.68	2026.21	1884.37
AFAC-49.07584.07584.3	I:\Serrano\DFG\N_terminomics\Kidney_data\TMT_Kidney_3h_cryopreserved\peptidomics_3h_Unespecific\interact-AFAC-49.pep.xml	PKPHSEAGTAF	n[305]PKPHSEAGTAF	M	I	11	3	3443.18	1748.97	1748.97	583.999	583.997	1748.97	583.997	0	0.5607	4.2325	5.42e-4	29.788	29.788	0.9985	0	0	2	12	1.77667e+06	2K(304.2071), N-term(304.2071)	NA	0.8	TRUE	sp|P52480|KPYM_MOUSE	P52480	KPYM_MOUSE	Pkm	Pyruvate kinase PKM	NA	NA	TRUE	4984.81	8510.13	6298.76	6642.99	6627.71	5463.83	5422.3	5891.61	7211.97	7159.98	7117.08
AFAC-49.08166.08166.5	I:\Serrano\DFG\N_terminomics\Kidney_data\TMT_Kidney_3h_cryopreserved\peptidomics_3h_Unespecific\interact-AFAC-49.pep.xml	ATLKDHTEGLSDKEQR	n[305]ATLKDHTEGLSDKEQR	Q	F	16	5	3679.71	2740.53	2740.53	549.114	549.114	2739.53	548.914	1.0009	0.5196	18.8679	7.746e-8	33.8	14.116	0.9992	0	0	66	81	614836	13K(304.2071), 4K(304.2071), N-term(304.2071)	NA	0.83	TRUE	sp|Q8C7H1|MMAA_MOUSE	Q8C7H1	MMAA_MOUSE	Mmaa	Methylmalonic aciduria type A homolog, mitochondrial	NA	NA	TRUE	2902.91	3334.99	3478.84	4057.66	3653.64	2485.22	2815.28	2821.46	3714.09	4279.01	3568.57
AFAC-49.08168.08168.5	I:\Serrano\DFG\N_terminomics\Kidney_data\TMT_Kidney_3h_cryopreserved\peptidomics_3h_Unespecific\interact-AFAC-49.pep.xml	ATLKDHTEGLSDKEQR	n[305]ATLKDHTEGLSDKEQR	Q	F	16	5	3680.66	2739.53	2739.53	548.914	548.914	2739.53	548.914	-0.0007	0.5596	18.8837	1.701e-9	45.376	17.642	1	0	0	66	81	498660	13K(304.2071), 4K(304.2071), N-term(304.2071)	NA	0.92	TRUE	sp|Q8C7H1|MMAA_MOUSE	Q8C7H1	MMAA_MOUSE	Mmaa	Methylmalonic aciduria type A homolog, mitochondrial	NA	NA	TRUE	5872.15	6298.35	7050.8	8172.73	7003.05	6351.58	5846.71	6101.02	7994.32	8074.67	8055.54
AFAC-49.09863.09863.3	I:\Serrano\DFG\N_terminomics\Kidney_data\TMT_Kidney_3h_cryopreserved\peptidomics_3h_Unespecific\interact-AFAC-49.pep.xml	LGTTAKEEMER	n[305]LGTTAKEEMER	P	F	11	3	4372.53	1872.03	1872.03	625.018	625.016	1872.03	625.016	3e-4	0.5774	25.7585	1.55e-4	29.188	18.462	0.9979	0	0	30	40	594935	6K(304.2071), N-term(304.2071)	NA	0.86	TRUE	sp|Q9CZB0|C560_MOUSE	Q9CZB0	C560_MOUSE	Sdhc	Succinate dehydrogenase cytochrome b560 subunit, mitochondrial	NA	NA	TRUE	29391.7	47576.3	38647.2	43570.7	33012.7	33454.6	35794.9	35088.8	41924.6	45696.8	44793.3
AFAC-49.10457.10457.3	I:\Serrano\DFG\N_terminomics\Kidney_data\TMT_Kidney_3h_cryopreserved\peptidomics_3h_Unespecific\interact-AFAC-49.pep.xml	TPVKEDWNVR	n[305]TPVKEDWNVR	N	I	10	3	4613.64	1851.05	1851.05	618.025	618.024	1851.05	618.024	-0.0012	0.5868	10.0058	2.423e-5	29.905	15.733	0.9998	0	0	558	567	688819	4K(304.2071), N-term(304.2071)	NA	0.91	TRUE	sp|Q9ESZ8|GTF2I_MOUSE	Q9ESZ8	GTF2I_MOUSE	Gtf2i	General transcription factor II-I	NA	NA	TRUE	16129.4	27353.1	20212.5	20463.9	20321.4	17192.8	17785.5	17391.6	23271.5	22516	21484.2
AFAC-49.10544.10544.3	I:\Serrano\DFG\N_terminomics\Kidney_data\TMT_Kidney_3h_cryopreserved\peptidomics_3h_Unespecific\interact-AFAC-49.pep.xml	IVHSYPCDWR	n[305]IVHSYPCDWR	N	T	10	3	4647.86	1635.82	1635.82	546.281	546.279	1635.82	546.279	4e-4	0.7243	6.5916	2.649e-6	31.186	14.833	1	0	0	459	468	134265	7C(57.0214), N-term(304.2071)	NA	0.45	TRUE	sp|Q8BIJ6|SYIM_MOUSE	Q8BIJ6	SYIM_MOUSE	Iars2	Isoleucine--tRNA ligase, mitochondrial	NA	NA	FALSE	4343.65	5941.86	5098.9	6748.87	4157.28	4368.46	4731.37	4894.03	5118.61	6531.73	5838.05
AFAC-49.11125.11125.3	I:\Serrano\DFG\N_terminomics\Kidney_data\TMT_Kidney_3h_cryopreserved\peptidomics_3h_Unespecific\interact-AFAC-49.pep.xml	SFHAFQTAEGIR	n[305]SFHAFQTAEGIR	N	K	12	3	4885.07	1666.88	1666.88	556.634	556.633	1666.88	556.632	0.0017	0.6406	0.7423	9.819e-6	42.11	17.65	0.9999	0	0	96	107	91696.6	N-term(304.2071)	NA	0.63	TRUE	sp|Q9QXN5|MIOX_MOUSE	Q9QXN5	MIOX_MOUSE	Miox	Inositol oxygenase	NA	NA	TRUE	2189.43	3250.05	2962.64	3068.12	2368.29	2856.05	2981.07	3793.97	3543.07	3878.46	2949.49
AFAC-49.12706.12706.3	I:\Serrano\DFG\N_terminomics\Kidney_data\TMT_Kidney_3h_cryopreserved\peptidomics_3h_Unespecific\interact-AFAC-49.pep.xml	HAPFETDISTLTR	n[305]HAPFETDISTLTR	N	F	13	3	5528.19	1790.95	1790.95	597.992	597.991	1790.95	597.99	0.0029	0.7069	1.5524	7.602e-7	41.416	18.291	1	0	0	4	16	160745	N-term(304.2071)	NA	0.74	TRUE	sp|Q9QXD6|F16P1_MOUSE	Q9QXD6	F16P1_MOUSE	Fbp1	Fructose-1,6-bisphosphatase 1	NA	NA	TRUE	4706.13	8402.18	6022.16	6406.67	5332.18	5286.75	4611.36	5028.83	6347.2	6209.19	6081.99
AFAC-49.12807.12807.2	I:\Serrano\DFG\N_terminomics\Kidney_data\TMT_Kidney_3h_cryopreserved\peptidomics_3h_Unespecific\interact-AFAC-49.pep.xml	VNFTVDQIR	n[305]VNFTVDQIR	M	A	9	2	5567.66	1394.79	1394.78	698.4	698.399	1394.78	698.399	-0.0004	0.5577	0.0062	3.176e-5	33.029	33.029	0.9999	0	0	2	10	15433716	N-term(304.2071)	NA	0.94	TRUE	sp|P58252|EF2_MOUSE	P58252	EF2_MOUSE	Eef2	Elongation factor 2	NA	NA	TRUE	35747.6	59001.8	44448.1	47212.2	45778.9	42129.2	41146	41446.7	47848.6	48175.7	50895.8
AFAC-49.13138.13138.3	I:\Serrano\DFG\N_terminomics\Kidney_data\TMT_Kidney_3h_cryopreserved\peptidomics_3h_Unespecific\interact-AFAC-49.pep.xml	VGVKPVGSDPDFQPELSGAGSR	n[305]VGVKPVGSDPDFQPELSGAGSR	M	L	22	3	5701.53	2806.51	2806.51	936.511	936.511	2806.51	936.511	4e-4	0.7769	7.1546	2.37e-12	58.418	58.418	1	0	0	2	23	1.1177e+06	4K(304.2071), N-term(304.2071)	NA	0.96	TRUE	sp|Q8CDN6|TXNL1_MOUSE	Q8CDN6	TXNL1_MOUSE	Txnl1	Thioredoxin-like protein 1	NA	NA	TRUE	8593.2	13709	11878.7	12970.9	10151.3	10632.8	9477.69	9569.41	12298.8	13797.5	12590.1
AFAC-49.13612.13612.2	I:\Serrano\DFG\N_terminomics\Kidney_data\TMT_Kidney_3h_cryopreserved\peptidomics_3h_Unespecific\interact-AFAC-49.pep.xml	SDVLELTDENFESR	n[305]SDVLELTDENFESR	A	V	14	2	5889.54	1956.96	1956.96	979.488	979.49	1956.96	979.487	0.005	0.7045	9.1617	1.578e-6	38.04	16.336	1	0	0	25	38	0	N-term(304.2071)	NA	1	TRUE	sp|P27773|PDIA3_MOUSE	P27773	PDIA3_MOUSE	Pdia3	Protein disulfide-isomerase A3	NA	NA	TRUE	1595.38	2452.47	1767.85	2122.66	1761.86	1742.85	1449.22	1603.57	2019.87	1991.4	2283.84
AFAC-49.13684.13684.3	I:\Serrano\DFG\N_terminomics\Kidney_data\TMT_Kidney_3h_cryopreserved\peptidomics_3h_Unespecific\interact-AFAC-49.pep.xml	PAYHSSLMDPDTKLIGN	n[305]PAYHSSLMDPDTKLIGN	M	M	17	3	5917.7	2466.3	2466.31	823.109	823.109	2466.31	823.11	-0.0014	0.543	4.9416	8.22e-7	51.335	51.335	0.9999	0	0	2	18	1.05875e+06	13K(304.2071), N-term(304.2071)	NA	1	TRUE	sp|Q9JM76|ARPC3_MOUSE	Q9JM76	ARPC3_MOUSE	Arpc3	Actin-related protein 2/3 complex subunit 3	NA	NA	TRUE	15038.9	26724.3	20336.8	22845.9	17426.1	18813.6	16982.4	18449.4	23256.9	22583.3	22854.1
AFAC-49.14554.14554.2	I:\Serrano\DFG\N_terminomics\Kidney_data\TMT_Kidney_3h_cryopreserved\peptidomics_3h_Unespecific\interact-AFAC-49.pep.xml	SDVLELTDENFESR	n[305]SDVLELTDENFESR	A	V	14	2	6260.67	1956.96	1956.96	979.487	979.489	1956.96	979.487	0.0037	0.7423	2.9762	1.22e-9	56.415	20.743	1	0	0	25	38	237487	N-term(304.2071)	NA	1	TRUE	sp|P27773|PDIA3_MOUSE	P27773	PDIA3_MOUSE	Pdia3	Protein disulfide-isomerase A3	NA	NA	TRUE	8630.4	15352	10371.8	12030.4	9836	9806.35	9979.45	8764.63	11828.4	10992.5	12193.1
AFAC-49.15633.15633.5	I:\Serrano\DFG\N_terminomics\Kidney_data\TMT_Kidney_3h_cryopreserved\peptidomics_3h_Unespecific\interact-AFAC-49.pep.xml	GSEAAQLLEAADFAAHKHR	n[305]GSEAAQLLEAADFAAHKHR	M	Q	19	5	6694.09	2629.43	2629.43	526.894	526.893	2629.42	526.892	0.0041	0.6561	18.3272	1.442e-8	53.89	53.89	1	0	0	2	20	0	17K(304.2071), N-term(304.2071)	NA	0.97	TRUE	sp|Q9D114|MESH1_MOUSE	Q9D114	MESH1_MOUSE	Hddc3	Guanosine-3',5'-bis(diphosphate) 3'-pyrophosphohydrolase MESH1	NA	NA	TRUE	2070.93	3146.86	2631.82	2920.31	2211.72	2275.63	2543.01	2594.26	2924.49	2675.85	3280.97
AFAC-49.17642.17642.4	I:\Serrano\DFG\N_terminomics\Kidney_data\TMT_Kidney_3h_cryopreserved\peptidomics_3h_Unespecific\interact-AFAC-49.pep.xml	NWAKGHYTEGAELVDSVLDVVR	n[305]NWAKGHYTEGAELVDSVLDVVR	N	K	22	4	7496.2	3065.64	3065.65	767.418	767.419	3065.64	767.418	0.0039	0.73740000000000006	13.2167	9.848e-6	44.55	23.557	0.9996	0	0	100	121	35522.5	4K(304.2071), N-term(304.2071)	NA	0.58	FALSE	sp|P68372|TBB4B_MOUSE	P68372	TBB4B_MOUSE	Tubb4b	Tubulin beta-4B chain	Tubb2a, Tubb2b, Tubb3, Tubb5, Tubb6	sp|P99024|TBB5_MOUSE, sp|Q7TMM9|TBB2A_MOUSE, sp|Q922F4|TBB6_MOUSE, sp|Q9CWF2|TBB2B_MOUSE, sp|Q9ERD7|TBB3_MOUSE	TRUE	1521.84	2622.47	1865.62	2143.31	1530.32	1845.01	1612.83	1651.31	2033.4	1977.17	2350.04
AFAC-49.18222.18222.5	I:\Serrano\DFG\N_terminomics\Kidney_data\TMT_Kidney_3h_cryopreserved\peptidomics_3h_Unespecific\interact-AFAC-49.pep.xml	PFERPEAEAMCTSFKENPTTFMGHYLHEVAR	n[305]PFERPEAEAMCTSFKENPTTFMGHYLHEVAR	P	R	31	5	7729.38	4289.09	4289.1	858.826	858.827	4290.09	859.026	-0.996	0.8396	12.2054	0.1169	28.334	24.796	0.9994	0	0	138	168	30768.5	11C(57.0214), 15K(304.2071), N-term(304.2071)	NA	0.75	TRUE	sp|P07724|ALBU_MOUSE	P07724	ALBU_MOUSE	Alb	Serum albumin	NA	NA	TRUE	1507.66	1983.69	1711.59	1754.27	1704.24	1501.36	1388.36	1392.94	1697.25	1783.27	1225.14
AFAC-49.19679.19679.5	I:\Serrano\DFG\N_terminomics\Kidney_data\TMT_Kidney_3h_cryopreserved\peptidomics_3h_Unespecific\interact-AFAC-49.pep.xml	QIGAKFWEVISDEHGIDPTGTYHGDSDLQLDR	n[305]QIGAKFWEVISDEHGIDPTGTYHGDSDLQLDR	N	I	32	5	8318.85	4208.11	4208.12	842.63	842.631	4207.11	842.429	1.0073	0.9554	12.8641	0	77.737	66.897	1	0	0	15	46	46834.7	5K(304.2071), N-term(304.2071)	NA	0.88	TRUE	sp|P99024|TBB5_MOUSE	P99024	TBB5_MOUSE	Tubb5	Tubulin beta-5 chain	NA	NA	TRUE	1896	2817.46	2362.12	2910.52	2425.33	1896.76	2316.06	2260.12	2365.76	2330.19	2578.72
AFAC-49.19872.19872.3	I:\Serrano\DFG\N_terminomics\Kidney_data\TMT_Kidney_3h_cryopreserved\peptidomics_3h_Unespecific\interact-AFAC-49.pep.xml	SSFLTDGASAMLIMSEDR	n[305]SSFLTDGASAMLIMSEDR	N	A	18	3	8397.51	2234.09	2234.09	745.705	745.705	2234.09	745.703	0.0048	0.7457	1.1538	5.595e-8	49.612	20.731	0.9998	0	0	309	326	51443.6	N-term(304.2071)	NA	0.76	TRUE	sp|Q99JY0|ECHB_MOUSE	Q99JY0	ECHB_MOUSE	Hadhb	Trifunctional enzyme subunit beta, mitochondrial	NA	NA	TRUE	1230.85	1704.15	1370.47	1546.14	1234.03	1032.81	1190.91	1169.71	1475.39	1871.06	1399.8
AFAC-49.20313.20313.3	I:\Serrano\DFG\N_terminomics\Kidney_data\TMT_Kidney_3h_cryopreserved\peptidomics_3h_Unespecific\interact-AFAC-49.pep.xml	PVDFNGYWKMLSNENFEEYLR	n[305]PVDFNGYWKM[147]LSNENFEEYLR	M	A	21	3	8576.38	3275.61	3275.61	1092.88	1092.88	3274.63	1092.55	0.9887	0.7754	11.2	0.004602	26.035	26.035	0.9858	0	0	2	22	58642.8	10M(15.9949), 9K(304.2071), N-term(304.2071)	NA	0.93	TRUE	sp|Q00915|RET1_MOUSE	Q00915	RET1_MOUSE	Rbp1	Retinol-binding protein 1	NA	NA	TRUE	2270.66	4028.88	3038.15	3360.89	2828.46	2564.61	3150.4	2439.9	3104.22	3270.9	3663.69
AFAC-49.20794.20794.4	I:\Serrano\DFG\N_terminomics\Kidney_data\TMT_Kidney_3h_cryopreserved\peptidomics_3h_Unespecific\interact-AFAC-49.pep.xml	LVDADDVFTKEEQIFLLHR	n[305]LVDADDVFTKEEQIFLLHR	A	A	19	4	8771.81	2895.61	2895.6	724.91	724.908	2895.6	724.907	0.0039	0.6959	12.919	1.716e-5	39.258	18.241	1	0	0	25	43	37400.9	10K(304.2071), N-term(304.2071)	NA	0.62	TRUE	sp|P41593|PTH1R_MOUSE	P41593	PTH1R_MOUSE	Pth1r	Parathyroid hormone/parathyroid hormone-related peptide receptor	NA	NA	TRUE	1864.65	3024.25	2360.29	2575.14	1706.5	2126.81	1998.05	1987.34	2332.49	2355.17	2587.32
AFAC-49.21222.21222.3	I:\Serrano\DFG\N_terminomics\Kidney_data\TMT_Kidney_3h_cryopreserved\peptidomics_3h_Unespecific\interact-AFAC-49.pep.xml	VNPTVFFDITADDEPLGR	n[305]VNPTVFFDITADDEPLGR	M	V	18	3	8944.71	2309.19	2309.19	770.737	770.739	2309.19	770.736	0.0073	0.8388	10.9225	1.655e-6	38.861	38.861	0.9988	0	0	2	19	974844	N-term(304.2071)	NA	0.88	FALSE	sp|P17742|PPIA_MOUSE	P17742	PPIA_MOUSE	Ppia	Peptidyl-prolyl cis-trans isomerase A	Gm12728	tr|V9GX31|V9GX31_MOUSE	TRUE	1220.21	1756.83	1130.69	1101.78	1282.83	1132.32	1259.4	1228.6	1506.08	1570.89	1388.01
AFAC-49.21256.21256.2	I:\Serrano\DFG\N_terminomics\Kidney_data\TMT_Kidney_3h_cryopreserved\peptidomics_3h_Unespecific\interact-AFAC-49.pep.xml	VNPTVFFDITADDEPLGR	n[305]VNPTVFFDITADDEPLGR	M	V	18	2	8958.8	2309.19	2309.19	1155.6	1155.6	2309.19	1155.6	0.0019	0.7156	11.1573	1.487e-9	48.735	48.735	1	0	0	2	19	71852.9	N-term(304.2071)	NA	0.95	FALSE	sp|P17742|PPIA_MOUSE	P17742	PPIA_MOUSE	Ppia	Peptidyl-prolyl cis-trans isomerase A	Gm12728	tr|V9GX31|V9GX31_MOUSE	TRUE	4978.18	7717.62	5821	6707.7	4943.37	4791.2	5235.93	5192.23	5803.85	5921.03	6446.45
AFAC-49.21267.21267.4	I:\Serrano\DFG\N_terminomics\Kidney_data\TMT_Kidney_3h_cryopreserved\peptidomics_3h_Unespecific\interact-AFAC-49.pep.xml	VDDMADTCGTICHAADKLLSAGATR	n[305]VDDMADTCGTICHAADKLLSAGATR	L	V	25	4	8963.15	3257.67	3257.66	815.425	815.423	3256.61	815.161	1.049	0.7123	25.3969	0.01248	27.636	19.924	0.9837	0	0	219	243	33318.7	12C(57.0214), 17K(304.2071), 8C(57.0214), N-term(304.2071)	NA	0.66	FALSE	sp|Q9D7G0|PRPS1_MOUSE	Q9D7G0	PRPS1_MOUSE	Prps1	Ribose-phosphate pyrophosphokinase 1	Prps1l3	tr|G3UXL2|G3UXL2_MOUSE	TRUE	2254.39	3164.87	2351.8	3104.07	2349.97	2424.8	2363.36	2215.95	2524.58	2495.33	2912.42
AFAC-49.22301.22301.3	I:\Serrano\DFG\N_terminomics\Kidney_data\TMT_Kidney_3h_cryopreserved\peptidomics_3h_Unespecific\interact-AFAC-49.pep.xml	ILAKGAEEMETVIPVDVMR	n[305]ILAKGAEEMETVIPVDVMR	V	R	19	3	9386.65	2709.47	2709.47	904.164	904.165	2708.51	903.844	0.9638	0.6653	36.8161	2.386	23.107	22.158	0.9477	0	0	9	27	76282.3	4K(304.2071), N-term(304.2071)	NA	0.75	TRUE	sp|Q99LX0|PARK7_MOUSE	Q99LX0	PARK7_MOUSE	Park7	Protein/nucleic acid deglycase DJ-1	NA	NA	TRUE	4032.42	6043.5	5521	5383.39	3994.91	4490	4141.61	4034.71	5415.53	5060.47	5453.07
AFAC-50.02181.02181.3	I:\Serrano\DFG\N_terminomics\Kidney_data\TMT_Kidney_3h_cryopreserved\peptidomics_3h_Unespecific\interact-AFAC-50.pep.xml	GATGHSSSLDAR	n[305]GATGHSSSLDAR	N	E	12	3	1230.07	1461.75	1461.75	488.259	488.257	1461.75	488.257	-0.0011	0.6523	10.9846	5.61e-10	47.718	16.048	1	0	0	67	78	31252.9	N-term(304.2071)	NA	0.73	TRUE	sp|Q64373|B2CL1_MOUSE	Q64373	B2CL1_MOUSE	Bcl2l1	Bcl-2-like protein 1	NA	NA	TRUE	1853.33	3423.99	2572.49	2618.84	2238.81	2139.25	2225.9	2112.04	2358.15	2537.51	2509.03
AFAC-50.06290.06290.4	I:\Serrano\DFG\N_terminomics\Kidney_data\TMT_Kidney_3h_cryopreserved\peptidomics_3h_Unespecific\interact-AFAC-50.pep.xml	TTSKPSHLVDAH	n[305]TTSKPSHLVDAH	N	T	12	4	2897.94	1900.07	1900.06	476.024	476.023	1900.07	476.024	-0.0033	0.7776	10.2572	1.841e-4	28.5	13.851	0.9999	0	0	260	271	24726.5	4K(304.2071), N-term(304.2071)	NA	0.69	TRUE	sp|Q60973|RBBP7_MOUSE	Q60973	RBBP7_MOUSE	Rbbp7	Histone-binding protein RBBP7	NA	NA	TRUE	1206.58	1798.61	1750.97	1619.58	1454.82	1411.78	1285.35	1668.1	1689.32	1488.09	1339.78
AFAC-50.07195.07195.5	I:\Serrano\DFG\N_terminomics\Kidney_data\TMT_Kidney_3h_cryopreserved\peptidomics_3h_Unespecific\interact-AFAC-50.pep.xml	SGPGAAAAAESKPAAGESKPTGGQQGR	n[305]SGPGAAAAAESKPAAGESKPTGGQQGR	N	Q	27	5	3271.38	3349.82	3349.82	670.971	670.97	3349.82	670.97	0	0.6312	12.6159	0.01405	30.32	20.534	0.9969	0	0	255	281	22763.7	12K(304.2071), 19K(304.2071), N-term(304.2071)	NA	0.93	TRUE	sp|Q9D706|RPAP3_MOUSE	Q9D706	RPAP3_MOUSE	Rpap3	RNA polymerase II-associated protein 3	NA	NA	TRUE	751.067	1178.11	803.025	979.691	757.354	768.321	873.798	775.752	811.155	884.522	1022.31
AFAC-50.08194.08194.3	I:\Serrano\DFG\N_terminomics\Kidney_data\TMT_Kidney_3h_cryopreserved\peptidomics_3h_Unespecific\interact-AFAC-50.pep.xml	VGYDAKADVR	n[305]VGYDAKADVR	M	S	10	3	3682.4	1700.97	1700.97	567.998	567.998	1700.97	567.997	6e-4	0.4566	11.7951	0.002876	21.581	21.581	0.9981	0	0	2	11	1.19144e+06	6K(304.2071), N-term(304.2071)	NA	0.93	TRUE	sp|Q9DAM5|TPC_MOUSE	Q9DAM5	TPC_MOUSE	Slc25a19	Mitochondrial thiamine pyrophosphate carrier	NA	NA	TRUE	9995.96	14134.4	13309.3	14021.3	12957.2	9884.41	11130.2	10520.1	12057.1	14014	12801.6
AFAC-50.08264.08264.3	I:\Serrano\DFG\N_terminomics\Kidney_data\TMT_Kidney_3h_cryopreserved\peptidomics_3h_Unespecific\interact-AFAC-50.pep.xml	CVHGGQCIPGQWR	n[305]CVHGGQCIPGQWR	T	C	13	3	3711.04	1857.91	1857.91	620.311	620.309	1857.9	620.309	2e-4	0.7437	9.1412	1.515e-7	43.627	19.457	1	0	0	1073	1085	40269.7	1C(57.0214), 7C(57.0214), N-term(304.2071)	NA	0.64	TRUE	sp|A2ARV4|LRP2_MOUSE	A2ARV4	LRP2_MOUSE	Lrp2	Low-density lipoprotein receptor-related protein 2	NA	NA	TRUE	3371.86	5169.65	4295.15	4531.15	4216.33	3690.55	4155.11	3794.77	4487.88	5226.44	4775.3
AFAC-50.08970.08970.4	I:\Serrano\DFG\N_terminomics\Kidney_data\TMT_Kidney_3h_cryopreserved\peptidomics_3h_Unespecific\interact-AFAC-50.pep.xml	YDDPHKTPASPVVHIR	n[305]YDDPHKTPASPVVHIR	N	G	16	4	3999.69	2439.36	2439.36	610.847	610.846	2439.35	610.845	0.0031	0.5745	6.6239	2.616e-6	39.248	17.723	1	0	0	89	104	571206	6K(304.2071), N-term(304.2071)	NA	0.77	TRUE	sp|Q8R081|HNRPL_MOUSE	Q8R081	HNRPL_MOUSE	Hnrnpl	Heterogeneous nuclear ribonucleoprotein L	NA	NA	TRUE	9833.11	15995.2	12647.4	14819	11538.7	11354.3	10868.8	12379.2	11733.7	13761.9	12181.2
AFAC-50.08976.08976.3	I:\Serrano\DFG\N_terminomics\Kidney_data\TMT_Kidney_3h_cryopreserved\peptidomics_3h_Unespecific\interact-AFAC-50.pep.xml	YDDPHKTPASPVVHIR	n[305]YDDPHKTPASPVVHIR	N	G	16	3	4002.07	2439.35	2439.35	814.125	814.125	2439.35	814.125	0.0017	0.5707	6.6636	1.866e-8	45.782	19.359	1	0	0	89	104	74354.6	6K(304.2071), N-term(304.2071)	NA	1	TRUE	sp|Q8R081|HNRPL_MOUSE	Q8R081	HNRPL_MOUSE	Hnrnpl	Heterogeneous nuclear ribonucleoprotein L	NA	NA	TRUE	4888.07	7540.68	6839.63	6859.63	5983.16	4865.9	5133.06	5949.88	5633.35	7300.06	6552.05
AFAC-50.09340.09340.4	I:\Serrano\DFG\N_terminomics\Kidney_data\TMT_Kidney_3h_cryopreserved\peptidomics_3h_Unespecific\interact-AFAC-50.pep.xml	SSTSAVPQITTHYTVHPR	n[305]SSTSAVPQITTHYTVHPR	C	E	18	4	4147.89	2285.21	2285.21	572.311	572.31	2285.21	572.309	4e-4	0.7044	8.4209	3.187e-8	51.051	22.439	1	0	0	33	50	1.93191e+06	N-term(304.2071)	NA	0.97	TRUE	sp|Q921G7|ETFD_MOUSE	Q921G7	ETFD_MOUSE	Etfdh	Electron transfer flavoprotein-ubiquinone oxidoreductase, mitochondrial	NA	NA	TRUE	2037.97	3590.68	2773.68	2723.39	2322.58	2213.26	2277.38	2648.89	2704.41	2925.83	2952.97
AFAC-50.09453.09453.2	I:\Serrano\DFG\N_terminomics\Kidney_data\TMT_Kidney_3h_cryopreserved\peptidomics_3h_Unespecific\interact-AFAC-50.pep.xml	PVWGGGN	n[305]PVWGGGN	M	K	7	2	4194.15	989.528	989.525	495.771	495.77	989.525	495.77	-0.0004	0.687	4.5386	0.0342	23.887	23.887	0.9582	0	0	2	8	52802.3	N-term(304.2071)	NA	0.64	TRUE	sp|P97314|CSRP2_MOUSE	P97314	CSRP2_MOUSE	Csrp2	Cysteine and glycine-rich protein 2	NA	NA	TRUE	1507.38	2432.33	1775.29	1762.3	1779.17	1861.97	1800.98	1705.8	1955.08	2090.79	1696.82
AFAC-50.10032.10032.3	I:\Serrano\DFG\N_terminomics\Kidney_data\TMT_Kidney_3h_cryopreserved\peptidomics_3h_Unespecific\interact-AFAC-50.pep.xml	LHNFDQPLR	n[305]LHNFDQPLR	N	V	9	3	4427.91	1442.8	1442.79	481.94	481.938	1442.8	481.939	-0.0024	0.584	8.0151	6.504e-4	28.827	17.326	0.9998	0	0	429	437	124115	N-term(304.2071)	NA	0.86	TRUE	sp|Q8R1B4|EIF3C_MOUSE	Q8R1B4	EIF3C_MOUSE	Eif3c	Eukaryotic translation initiation factor 3 subunit C	NA	NA	TRUE	1497.77	1968.68	2096.68	1584.9	1643.46	1275.97	1187.34	1753.37	1453.87	1689.26	1554.5
AFAC-50.10148.10148.3	I:\Serrano\DFG\N_terminomics\Kidney_data\TMT_Kidney_3h_cryopreserved\peptidomics_3h_Unespecific\interact-AFAC-50.pep.xml	LGTTAKEEMER	n[305]LGTTAKEEMER	P	F	11	3	4474.62	1872.03	1872.03	625.017	625.016	1872.03	625.016	-0.0001	0.5822	28.1847	7.691e-5	24.982	12.992	0.9993	0	0	30	40	1.82425e+06	6K(304.2071), N-term(304.2071)	NA	0.98	TRUE	sp|Q9CZB0|C560_MOUSE	Q9CZB0	C560_MOUSE	Sdhc	Succinate dehydrogenase cytochrome b560 subunit, mitochondrial	NA	NA	TRUE	30383.9	47736.3	34519.5	40109.5	34744.4	32959.1	35829.1	35590	40165.2	44887.2	43077.6
AFAC-50.13210.13210.2	I:\Serrano\DFG\N_terminomics\Kidney_data\TMT_Kidney_3h_cryopreserved\peptidomics_3h_Unespecific\interact-AFAC-50.pep.xml	VNFTVDQIR	n[305]VNFTVDQIR	M	A	9	2	5716.38	1394.79	1394.78	698.4	698.399	1394.78	698.399	-0.0013	0.5801	2.7285	3.002e-4	33.377	33.377	0.9998	0	0	2	10	4.43925e+06	N-term(304.2071)	NA	0.98	TRUE	sp|P58252|EF2_MOUSE	P58252	EF2_MOUSE	Eef2	Elongation factor 2	NA	NA	TRUE	91496.8	164642	127428	124905	113895	105936	102332	103704	125445	128730	130944
AFAC-50.13276.13276.2	I:\Serrano\DFG\N_terminomics\Kidney_data\TMT_Kidney_3h_cryopreserved\peptidomics_3h_Unespecific\interact-AFAC-50.pep.xml	NEFSILR	n[305]NEFSILR	G	S	7	2	5742.96	1181.68	1181.67	591.846	591.844	1181.67	591.844	0.0011	0.6764	1.5726	0.006337	31.405	22.259	0.9935	0	0	18	24	215944	N-term(304.2071)	NA	0.7	TRUE	sp|Q9CYN9|RENR_MOUSE	Q9CYN9	RENR_MOUSE	Atp6ap2	Renin receptor	NA	NA	TRUE	8393.12	12442	9780.88	10995	8462.09	8832.57	7882.66	7962.08	10027.9	10316	12553.2
AFAC-50.13806.13806.2	I:\Serrano\DFG\N_terminomics\Kidney_data\TMT_Kidney_3h_cryopreserved\peptidomics_3h_Unespecific\interact-AFAC-50.pep.xml	SDVLELTDENFESR	n[305]SDVLELTDENFESR	A	V	14	2	5958.2183000000005	1956.96	1956.96	979.489	979.489	1956.96	979.487	0.0026	0.7055	9.4368	4.345e-9	50.225	17.257	1	0	0	25	38	148368	N-term(304.2071)	NA	0.96	TRUE	sp|P27773|PDIA3_MOUSE	P27773	PDIA3_MOUSE	Pdia3	Protein disulfide-isomerase A3	NA	NA	TRUE	9099.55	15445.5	11926.6	12645.9	11121.8	10805.7	9422.92	9853.31	11668.5	12508.2	12674.7
AFAC-50.13876.13876.3	I:\Serrano\DFG\N_terminomics\Kidney_data\TMT_Kidney_3h_cryopreserved\peptidomics_3h_Unespecific\interact-AFAC-50.pep.xml	EYEVLPNGCEAHWEVVER	n[305]EYEVLPNGCEAHWEVVER	N	I	18	3	5985.95	2520.19	2520.19	841.072	841.072	2519.21	840.743	0.9858	0.5458	2.41	3.62e-9	43.16	16.549	1	0	0	196	213	27332.5	9C(57.0214), N-term(304.2071)	NA	0.89	TRUE	sp|Q8R3D1|TBC13_MOUSE	Q8R3D1	TBC13_MOUSE	Tbc1d13	TBC1 domain family member 13	NA	NA	TRUE	1399.71	2193.55	1888.27	1671.14	1553.58	1236.88	1476.38	1272.02	1682.92	1637.96	1752.11
AFAC-50.14666.14666.3	I:\Serrano\DFG\N_terminomics\Kidney_data\TMT_Kidney_3h_cryopreserved\peptidomics_3h_Unespecific\interact-AFAC-50.pep.xml	SDVLELTDENFESR	n[305]SDVLELTDENFESR	A	V	14	3	6299.88	1956.96	1956.96	653.327	653.328	1956.96	653.327	0.0022	0.8775	3.7423	2.925e-5	38.628	19.857	1	0	0	25	38	7.80155e+06	N-term(304.2071)	NA	0.83	TRUE	sp|P27773|PDIA3_MOUSE	P27773	PDIA3_MOUSE	Pdia3	Protein disulfide-isomerase A3	NA	NA	TRUE	3464.61	6005.13	4850.01	4942.01	4170.6	4282.98	4092.81	3733.96	4525.03	4367.93	4521.88
AFAC-50.14668.14668.2	I:\Serrano\DFG\N_terminomics\Kidney_data\TMT_Kidney_3h_cryopreserved\peptidomics_3h_Unespecific\interact-AFAC-50.pep.xml	SDVLELTDENFESR	n[305]SDVLELTDENFESR	A	V	14	2	6300.61	1956.96	1956.96	979.489	979.488	1956.96	979.487	9e-4	0.7474	3.7302	8.299e-9	50.816	20.511	1	0	0	25	38	2.60468e+06	N-term(304.2071)	NA	1	TRUE	sp|P27773|PDIA3_MOUSE	P27773	PDIA3_MOUSE	Pdia3	Protein disulfide-isomerase A3	NA	NA	TRUE	15580.9	27819.6	18049.8	20319	19184.2	17218	16198.1	16839.5	19276.5	21049.2	19270.1
AFAC-50.15492.15492.4	I:\Serrano\DFG\N_terminomics\Kidney_data\TMT_Kidney_3h_cryopreserved\peptidomics_3h_Unespecific\interact-AFAC-50.pep.xml	SYDEKYLIATSEQPIAALHR	n[305]SYDEKYLIATSEQPIAALHR	N	D	20	4	6631.35	2912.6	2912.59	729.156	729.155	2912.59	729.154	0.0029	0.8114	4.5222	4.912e-9	53.964	20.479	1	0	0	262	281	467447	5K(304.2071), N-term(304.2071)	NA	0.69	TRUE	sp|P26638|SYSC_MOUSE	P26638	SYSC_MOUSE	Sars	Serine--tRNA ligase, cytoplasmic	NA	NA	TRUE	5627.03	8434.25	8043.95	7714.54	6162.96	5639.62	6426.7	7426.35	5633.26	7124.81	5890.13
AFAC-50.15853.15853.2	I:\Serrano\DFG\N_terminomics\Kidney_data\TMT_Kidney_3h_cryopreserved\peptidomics_3h_Unespecific\interact-AFAC-50.pep.xml	VLAELYVSDR	n[305]VLAELYVSDR	M	E	10	2	6776.84	1467.83	1467.82	734.92	734.918	1467.83	734.92	-0.004	0.7247	18.8798	2.39e-4	35.588	19.36	1	0	0	13	22	1148415	N-term(304.2071)	NA	0.9	TRUE	sp|Q8BP47|SYNC_MOUSE	Q8BP47	SYNC_MOUSE	Nars	Asparagine--tRNA ligase, cytoplasmic	NA	NA	TRUE	26309.7	43051.2	33496.2	35761	28829.3	27369.8	28403.4	24824.8	36581.6	37284.9	37451
AFAC-50.16120.16120.3	I:\Serrano\DFG\N_terminomics\Kidney_data\TMT_Kidney_3h_cryopreserved\peptidomics_3h_Unespecific\interact-AFAC-50.pep.xml	TFAVDTDSGFLVATR	n[305]TFAVDTDSGFLVATR	N	T	15	3	6883.95	1903	1903	635.341	635.34	1903	635.341	-0.0022	0.752	0.4479	0.008959	23.014	15.385	0.9994	0	0	70	84	121153	N-term(304.2071)	NA	0.74	TRUE	sp|O88338|CAD16_MOUSE	O88338	CAD16_MOUSE	Cdh16	Cadherin-16	NA	NA	TRUE	1638.43	2604.57	1821.84	1918.03	1857.03	1563.54	1750.55	1570.41	1832.46	2147.26	1958.16
AFAC-50.18196.18196.5	I:\Serrano\DFG\N_terminomics\Kidney_data\TMT_Kidney_3h_cryopreserved\peptidomics_3h_Unespecific\interact-AFAC-50.pep.xml	HPVEPLPLGSDHLLPSASIQDAQQWLHR	n[305]HPVEPLPLGSDHLLPSASIQDAQQWLHR	N	N	28	5	7724.21	3444.83	3444.82	689.974	689.972	3444.82	689.972	2e-4	0.8583	2.0242	7.983e-10	61.412	21.807	1	0	0	293	320	119995	N-term(304.2071)	NA	0.95	TRUE	sp|Q3UNW5|TF2L1_MOUSE	Q3UNW5	TF2L1_MOUSE	Tfcp2l1	Transcription factor CP2-like protein 1	NA	NA	TRUE	1323.61	1889.85	1634.42	1876.33	1515.74	1390.1	1387.26	1400.74	1561.06	1794.6	1808.45
AFAC-50.18342.18342.5	I:\Serrano\DFG\N_terminomics\Kidney_data\TMT_Kidney_3h_cryopreserved\peptidomics_3h_Unespecific\interact-AFAC-50.pep.xml	SAKVSDAISTQYPVVDHEFDAVVVGAGGAGLR	n[305]SAKVSDAISTQYPVVDHEFDAVVVGAGGAGLR	A	A	32	5	7783.98	3822.04	3822.03	765.416	765.413	3823.04	765.615	-1.0085	0.8173	3.269	1.558e-4	34.83	17.918	0.9999	0	0	44	75	14056.2	3K(304.2071), N-term(304.2071)	NA	0.77	TRUE	sp|Q8K2B3|SDHA_MOUSE	Q8K2B3	SDHA_MOUSE	Sdha	Succinate dehydrogenase [ubiquinone] flavoprotein subunit, mitochondrial	NA	NA	TRUE	920.371	1486.4	1291.44	1112.02	1207.39	970.21	984.79	1150.58	1143.8	1088.53	1188.64
AFAC-50.19117.19117.3	I:\Serrano\DFG\N_terminomics\Kidney_data\TMT_Kidney_3h_cryopreserved\peptidomics_3h_Unespecific\interact-AFAC-50.pep.xml	PAVDKLLLEEALQDSPQAR	n[305]PAVDKLLLEEALQDSPQAR	M	S	19	3	8100.79	2700.53	2700.54	901.185	901.187	2700.53	901.184	0.01	0.7308	14.0867	1.193e-11	57.652	57.652	1	0	0	2	20	182805	5K(304.2071), N-term(304.2071)	NA	0.96	TRUE	sp|Q8K3G9|DP13B_MOUSE	Q8K3G9	DP13B_MOUSE	Appl2	DCC-interacting protein 13-beta	NA	NA	TRUE	19227.4	26723.4	22657.7	26888	17749.3	18139.6	20259.5	19552.9	23427.7	23654.9	22651.2
AFAC-50.20935.20935.2	I:\Serrano\DFG\N_terminomics\Kidney_data\TMT_Kidney_3h_cryopreserved\peptidomics_3h_Unespecific\interact-AFAC-50.pep.xml	VNPTVFFDITADDEPLGR	n[305]VNPTVFFDITADDEPLGR	M	V	18	2	8838.88	2309.19	2309.22	1155.6	1155.62	2309.19	1155.6	0.0307	0.7141	8.0742	9.111e-9	51.548	51.548	1	0	0	2	19	0	N-term(304.2071)	NA	0.96	FALSE	sp|P17742|PPIA_MOUSE	P17742	PPIA_MOUSE	Ppia	Peptidyl-prolyl cis-trans isomerase A	Gm12728	tr|V9GX31|V9GX31_MOUSE	TRUE	14030.7	23501	17253.4	18709.4	16357	15449	15440.8	15111.7	18324.5	19114.7	19782
AFAC-50.21040.21040.2	I:\Serrano\DFG\N_terminomics\Kidney_data\TMT_Kidney_3h_cryopreserved\peptidomics_3h_Unespecific\interact-AFAC-50.pep.xml	VNPTVFFDITADDEPLGR	n[305]VNPTVFFDITADDEPLGR	M	V	18	2	8881.49	2309.19	2309.22	1155.6	1155.62	2309.19	1155.6	0.0332	0.7486	8.7844	1.269e-9	48.967	48.967	1	0	0	2	19	0	N-term(304.2071)	NA	0.71	FALSE	sp|P17742|PPIA_MOUSE	P17742	PPIA_MOUSE	Ppia	Peptidyl-prolyl cis-trans isomerase A	Gm12728	tr|V9GX31|V9GX31_MOUSE	TRUE	3288.22	6116.61	4292.11	5078.69	3765.82	3610.86	3709.42	3648.51	4145.89	4685.97	4885.93
AFAC-51.02121.02121.2	I:\Serrano\DFG\N_terminomics\Kidney_data\TMT_Kidney_3h_cryopreserved\peptidomics_3h_Unespecific\interact-AFAC-51.pep.xml	GGTKEQR	n[305]GGTKEQR	M	I	7	2	1195.11	1382.81	1382.82	692.414	692.416	1382.81	692.413	0.0052	0.7336	5.3582	2.195	14.453	13.359	0.8873	0	0	45	51	239723	4K(304.2071), N-term(304.2071)	NA	0.99	TRUE	sp|O88587|COMT_MOUSE	O88587	COMT_MOUSE	Comt	Catechol O-methyltransferase	NA	NA	FALSE	21197.2	36196.6	26762	28822.8	23305.1	25993.8	22710.5	22389.5	28286.3	28025.9	28328.4
AFAC-51.02403.02403.2	I:\Serrano\DFG\N_terminomics\Kidney_data\TMT_Kidney_3h_cryopreserved\peptidomics_3h_Unespecific\interact-AFAC-51.pep.xml	TGAEGKR	n[305]TGAEGKR	A	K	7	2	1312.39	1325.79	1325.79	663.905	663.904	1325.79	663.903	0.0024	0.6469	4.6067	0.05203	20.366	14.7	0.8672	0	0	21	27	137964	6K(304.2071), N-term(304.2071)	NA	0.72	TRUE	sp|P45878|FKBP2_MOUSE	P45878	FKBP2_MOUSE	Fkbp2	Peptidyl-prolyl cis-trans isomerase FKBP2	NA	NA	FALSE	7050.94	10186.2	8199.29	8693.87	8684.25	7315.44	7148.88	7731.83	9058.93	10462.5	9841.35
AFAC-51.03510.03510.4	I:\Serrano\DFG\N_terminomics\Kidney_data\TMT_Kidney_3h_cryopreserved\peptidomics_3h_Unespecific\interact-AFAC-51.pep.xml	KPSPDAGPHGQDR	n[305]KPSPDAGPHGQDR	G	V	13	4	1771.05	1969.07	1969.06	493.274	493.273	1969.06	493.273	0.0013	0.8669	2.9773	6.61e-8	37.814	16.972	1	0	0	21	33	396031	1K(304.2071), N-term(304.2071)	NA	0.78	TRUE	sp|Q8BH97|RCN3_MOUSE	Q8BH97	RCN3_MOUSE	Rcn3	Reticulocalbin-3	NA	NA	TRUE	6791.32	10859.2	9190.98	10009.2	10919.9	10054.4	7935.86	9201.36	8843.54	9697.26	12406.6
AFAC-51.03518.03518.3	I:\Serrano\DFG\N_terminomics\Kidney_data\TMT_Kidney_3h_cryopreserved\peptidomics_3h_Unespecific\interact-AFAC-51.pep.xml	KPSPDAGPHGQDR	n[305]KPSPDAGPHGQDR	G	V	13	3	1774.27	1969.06	1969.06	657.36	657.362	1969.06	657.361	7e-4	0.5729	3.031	6.637e-4	23.286	14.471	0.9995	0	0	21	33	11008.9	1K(304.2071), N-term(304.2071)	NA	0.69	TRUE	sp|Q8BH97|RCN3_MOUSE	Q8BH97	RCN3_MOUSE	Rcn3	Reticulocalbin-3	NA	NA	TRUE	2225.39	3564.94	2863.68	3198.76	3141.43	3072.76	2465.51	2679.26	3182.71	3091.22	4299.69
AFAC-51.05313.05313.2	I:\Serrano\DFG\N_terminomics\Kidney_data\TMT_Kidney_3h_cryopreserved\peptidomics_3h_Unespecific\interact-AFAC-51.pep.xml	APLGASPR	n[305]APLGASPR	M	L	8	2	2522.23	1071.64	1071.63	536.827	536.825	1071.64	536.825	-0.0009	0.4393	5.3383	0.001964	33.364	33.364	0.9886	0	0	2	9	119102	N-term(304.2071)	NA	0.86	TRUE	sp|Q9D1G2|PMVK_MOUSE	Q9D1G2	PMVK_MOUSE	Pmvk	Phosphomevalonate kinase	NA	NA	TRUE	6537.77	9167.49	6504.46	8751.54	8885.71	6512.52	5916.56	7940.56	7799.34	7404.93	8707.89
AFAC-51.06719.06719.3	I:\Serrano\DFG\N_terminomics\Kidney_data\TMT_Kidney_3h_cryopreserved\peptidomics_3h_Unespecific\interact-AFAC-51.pep.xml	PGAAAKGSELSER	n[305]PGAAAKGSELSER	M	I	13	3	3104.58	1880.06	1880.06	627.695	627.694	1880.06	627.694	-0.0009	0.7669	11.7418	2.436e-6	33.383	33.383	1	0	0	2	14	531669	6K(304.2071), N-term(304.2071)	NA	0.73	TRUE	sp|Q99LD9|EI2BB_MOUSE	Q99LD9	EI2BB_MOUSE	Eif2b2	Translation initiation factor eIF-2B subunit beta	NA	NA	TRUE	13233.6	20578.8	17164	18901.6	17474.1	14765.7	14477.2	14890.1	16966.3	17013.5	16864.9
AFAC-51.08047.08047.3	I:\Serrano\DFG\N_terminomics\Kidney_data\TMT_Kidney_3h_cryopreserved\peptidomics_3h_Unespecific\interact-AFAC-51.pep.xml	VGYDAKADVR	n[305]VGYDAKADVR	M	S	10	3	3648.13	1700.97	1700.97	567.998	567.997	1700.97	567.997	2e-4	0.5037	12.2728	1.467e-4	23.348	23.348	0.9988	0	0	2	11	914084	6K(304.2071), N-term(304.2071)	NA	0.81	TRUE	sp|Q9DAM5|TPC_MOUSE	Q9DAM5	TPC_MOUSE	Slc25a19	Mitochondrial thiamine pyrophosphate carrier	NA	NA	TRUE	12064.2	15842.1	14376.4	16149.4	14485.6	11413.6	12741.1	11027.8	13619.8	15309.2	13888.2
AFAC-51.09032.09032.3	I:\Serrano\DFG\N_terminomics\Kidney_data\TMT_Kidney_3h_cryopreserved\peptidomics_3h_Unespecific\interact-AFAC-51.pep.xml	VHNGAGGALFVHR	n[305]VHNGAGGALFVHR	A	D	13	3	4051.42	1638.89	1638.89	547.305	547.303	1637.91	546.976	0.9815	0.6558	6.8554	3.884e-7	34.283	14.439	1	0	0	29	41	32099	N-term(304.2071)	NA	0.48	TRUE	sp|Q9D6J6|NDUV2_MOUSE	Q9D6J6	NDUV2_MOUSE	Ndufv2	NADH dehydrogenase [ubiquinone] flavoprotein 2, mitochondrial	NA	NA	FALSE	2057.15	2907.09	1934.56	2611.85	1723.32	1966.39	1794.09	1774.07	2347.4	2155.88	2455.31
AFAC-51.09093.09093.5	I:\Serrano\DFG\N_terminomics\Kidney_data\TMT_Kidney_3h_cryopreserved\peptidomics_3h_Unespecific\interact-AFAC-51.pep.xml	YDDPHKTPASPVVHIR	n[305]YDDPHKTPASPVVHIR	N	G	16	5	4076.22	2439.36	2439.35	488.879	488.878	2439.35	488.878	0.0024	0.8283	4.2927	2.811e-8	45.439	19.912	1	0	0	89	104	1.40253e+06	6K(304.2071), N-term(304.2071)	NA	0.95	TRUE	sp|Q8R081|HNRPL_MOUSE	Q8R081	HNRPL_MOUSE	Hnrnpl	Heterogeneous nuclear ribonucleoprotein L	NA	NA	TRUE	13230.2	20735.5	16346.2	17472.6	14309.5	12238.2	14192.5	15358.3	15766.5	17291.1	16056.9
AFAC-51.09094.09094.4	I:\Serrano\DFG\N_terminomics\Kidney_data\TMT_Kidney_3h_cryopreserved\peptidomics_3h_Unespecific\interact-AFAC-51.pep.xml	YDDPHKTPASPVVHIR	n[305]YDDPHKTPASPVVHIR	N	G	16	4	4076.43	2439.36	2439.35	610.847	610.846	2439.35	610.845	0.0019	0.5677	4.2964	1.727e-7	38.632	17.75	1	0	0	89	104	708385	6K(304.2071), N-term(304.2071)	NA	0.82	TRUE	sp|Q8R081|HNRPL_MOUSE	Q8R081	HNRPL_MOUSE	Hnrnpl	Heterogeneous nuclear ribonucleoprotein L	NA	NA	TRUE	12963	18107.8	15930.7	17042.9	14224.4	11793.4	13266.9	14856.6	14793.9	16743.1	15002.8
AFAC-51.09139.09139.3	I:\Serrano\DFG\N_terminomics\Kidney_data\TMT_Kidney_3h_cryopreserved\peptidomics_3h_Unespecific\interact-AFAC-51.pep.xml	YDDPHKTPASPVVHIR	n[305]YDDPHKTPASPVVHIR	N	G	16	3	4094.95	2439.35	2439.35	814.124	814.125	2439.35	814.125	7e-4	0.5898	4.605	7.555e-11	50.955	21.817	1	0	0	89	104	50915.2	6K(304.2071), N-term(304.2071)	NA	1	TRUE	sp|Q8R081|HNRPL_MOUSE	Q8R081	HNRPL_MOUSE	Hnrnpl	Heterogeneous nuclear ribonucleoprotein L	NA	NA	TRUE	7049.88	10348.2	9074.47	9863.58	8248.2	6841.6558000000005	7226.54	7716.48	7924.8	8855.9	9018.98
AFAC-51.09810.09810.2	I:\Serrano\DFG\N_terminomics\Kidney_data\TMT_Kidney_3h_cryopreserved\peptidomics_3h_Unespecific\interact-AFAC-51.pep.xml	LGTTAKEEMER	n[305]LGTTAKEEMER	P	F	11	2	4367.37	1872.03	1872.03	937.023	937.021	1872.03	937.021	3e-4	0.679	27.1743	3.645e-6	34.226	16.893	1	0	0	30	40	126703	6K(304.2071), N-term(304.2071)	NA	1	TRUE	sp|Q9CZB0|C560_MOUSE	Q9CZB0	C560_MOUSE	Sdhc	Succinate dehydrogenase cytochrome b560 subunit, mitochondrial	NA	NA	TRUE	9840.36	16202.7	12974	14682.8	11711.9	10746.2	11804.5	10973.2	13682.9	14527	14980.7
AFAC-51.11616.11616.2	I:\Serrano\DFG\N_terminomics\Kidney_data\TMT_Kidney_3h_cryopreserved\peptidomics_3h_Unespecific\interact-AFAC-51.pep.xml	PVAVGPYGQSQPSCFDR	n[305]PVAVGPYGQSQPSCFDR	M	V	17	2	5099.8	2168.07	2168.07	1085.04	1085.04	2168.06	1085.04	0.0022	0.9004	0.8176	5.873e-9	44.12	44.12	1	0	0	2	18	40473.9	14C(57.0214), N-term(304.2071)	NA	1	TRUE	sp|P60603|ROMO1_MOUSE	P60603	ROMO1_MOUSE	Romo1	Reactive oxygen species modulator 1	NA	NA	TRUE	2178.2	2980.12	2766.25	2317.28	2516.87	2554.64	2640.82	2460.14	3335.34	3466.69	3232.89
AFAC-51.11831.11831.4	I:\Serrano\DFG\N_terminomics\Kidney_data\TMT_Kidney_3h_cryopreserved\peptidomics_3h_Unespecific\interact-AFAC-51.pep.xml	EMQKLQAEAPHIVVGTPGR	n[305]EM[147]QKLQAEAPHIVVGTPGR	N	V	19	4	5187.97	2684.49	2684.49	672.13	672.131	2684.49	672.13	4e-4	0.8507	0.7212	3.279e-8	51.166	18.388	1	0	0	144	162	107959	2M(15.9949), 4K(304.2071), N-term(304.2071)	NA	0.83	TRUE	sp|P10630|IF4A2_MOUSE	P10630	IF4A2_MOUSE	Eif4a2	Eukaryotic initiation factor 4A-II	NA	NA	TRUE	4887.8	7711.78	6018.88	7257.62	5714.49	5528.41	6146.03	7043.2	6308.58	6871.84	6271.98
AFAC-51.11928.11928.2	I:\Serrano\DFG\N_terminomics\Kidney_data\TMT_Kidney_3h_cryopreserved\peptidomics_3h_Unespecific\interact-AFAC-51.pep.xml	VNFTVDQIR	n[305]VNFTVDQIR	M	A	9	2	5226.94	1394.78	1394.78	698.4	698.398	1394.78	698.399	-0.002	0.6055	4.7893	6.697e-4	38.084	38.084	0.9962	0	0	2	10	218897	N-term(304.2071)	NA	0.87	TRUE	sp|P58252|EF2_MOUSE	P58252	EF2_MOUSE	Eef2	Elongation factor 2	NA	NA	TRUE	10517	17902.5	14020.4	15517.5	12226.4	12554.6	11715.2	11901.5	14135.5	14624.6	15758.9
AFAC-51.12637.12637.2	I:\Serrano\DFG\N_terminomics\Kidney_data\TMT_Kidney_3h_cryopreserved\peptidomics_3h_Unespecific\interact-AFAC-51.pep.xml	MFIQTQDTPNPN	n[305]MFIQTQDTPNPN	F	S	12	2	5512.31	1708.84	1708.84	855.428	855.427	1708.84	855.428	-0.0009	0.762	5.3416	2.919e-5	43.954	25.517	0.9999	0	0	57	68	138105	N-term(304.2071)	NA	0.96	TRUE	sp|Q9QZ23|NFU1_MOUSE	Q9QZ23	NFU1_MOUSE	Nfu1	NFU1 iron-sulfur cluster scaffold homolog, mitochondrial	NA	NA	TRUE	1190.3	1715.57	1346.67	1543.96	1166.17	1271.9	1243.15	1198.36	1465.38	1378.37	1458.21
AFAC-51.13024.13024.2	I:\Serrano\DFG\N_terminomics\Kidney_data\TMT_Kidney_3h_cryopreserved\peptidomics_3h_Unespecific\interact-AFAC-51.pep.xml	NEFSILR	n[305]NEFSILR	G	S	7	2	5668.14	1181.67	1181.67	591.844	591.844	1181.67	591.844	6e-4	0.6804	3.8816	0.006894	28.959	22.04	0.9063	0	0	18	24	220201	N-term(304.2071)	NA	0.72	TRUE	sp|Q9CYN9|RENR_MOUSE	Q9CYN9	RENR_MOUSE	Atp6ap2	Renin receptor	NA	NA	TRUE	5392.89	7614.49	6535.43	7402.04	5393.83	5492.59	5460.38	5497.99	6615.89	6917.79	8016.13
AFAC-51.13581.13581.3	I:\Serrano\DFG\N_terminomics\Kidney_data\TMT_Kidney_3h_cryopreserved\peptidomics_3h_Unespecific\interact-AFAC-51.pep.xml	SDAPPLTLDGIKDR	n[305]SDAPPLTLDGIKDR	Y	V	14	3	5890.84	2105.2	2105.2	702.741	702.74	2105.2	702.74	0	0.709	10.1885	3.404e-5	39.892	20.837	0.9997	0	0	69	82	17369724	12K(304.2071), N-term(304.2071)	NA	0.97	TRUE	sp|Q9CR21|ACPM_MOUSE	Q9CR21	ACPM_MOUSE	Ndufab1	Acyl carrier protein, mitochondrial	NA	NA	TRUE	64948.5	90725.3	78689.1	78504.3	79793.9	67370	76115.6	73699.2	93721.6	95680.6	99502.8
AFAC-51.13605.13605.2	I:\Serrano\DFG\N_terminomics\Kidney_data\TMT_Kidney_3h_cryopreserved\peptidomics_3h_Unespecific\interact-AFAC-51.pep.xml	SDAPPLTLDGIKDR	n[305]SDAPPLTLDGIKDR	Y	V	14	2	5900.46	2105.2	2105.2	1053.61	1053.61	2105.2	1053.61	0.0019	0.5769	10.3488	6.106e-7	35.729	14.957	1	0	0	69	82	81023.4	12K(304.2071), N-term(304.2071)	NA	1	TRUE	sp|Q9CR21|ACPM_MOUSE	Q9CR21	ACPM_MOUSE	Ndufab1	Acyl carrier protein, mitochondrial	NA	NA	TRUE	3423.77	4356.69	4004.36	4369.34	3752.43	3354	3295.06	3474.82	4400.84	4543.13	4493.24
AFAC-51.13850.13850.4	I:\Serrano\DFG\N_terminomics\Kidney_data\TMT_Kidney_3h_cryopreserved\peptidomics_3h_Unespecific\interact-AFAC-51.pep.xml	KDIDSEKEAAMEAEIKAAR	n[305]KDIDSEKEAAMEAEIKAAR	N	E	19	4	6000.27	3320.88	3320.88	831.227	831.226	3320.88	831.226	-0.0002	0.8256	27.3182	8.74e-6	31.896	14.013	1	0	0	636	654	0	16K(304.2071), 1K(304.2071), 7K(304.2071), N-term(304.2071)	NA	0.97	TRUE	sp|Q8CGF7|TCRG1_MOUSE	Q8CGF7	TCRG1_MOUSE	Tcerg1	Transcription elongation regulator 1	NA	NA	TRUE	9327.29	13905.6	12160.6	14025	10625.3	9679.46	9784.7	10612.2	11857.5	13615.5	12202.8
AFAC-51.14049.14049.4	I:\Serrano\DFG\N_terminomics\Kidney_data\TMT_Kidney_3h_cryopreserved\peptidomics_3h_Unespecific\interact-AFAC-51.pep.xml	PSQMEHAMETMMLTFHR	n[305]PSQMEHAM[147]ETMMLTFHR	M	F	17	4	6078.61	2396.12	2396.11	600.037	600.035	2396.11	600.034	0.0061	0.854	1.8172	4.4e-13	62.797	62.797	1	0	0	2	18	112535	8M(15.9949), N-term(304.2071)	NA	0.73	TRUE	sp|P08207|S10AA_MOUSE	P08207	S10AA_MOUSE	S100a10	Protein S100-A10	NA	NA	TRUE	1810.44	2475.39	2110.27	2538.54	1921.51	1736.6	1876.04	2018.96	2430.79	2206.55	2392.34
AFAC-51.14730.14730.2	I:\Serrano\DFG\N_terminomics\Kidney_data\TMT_Kidney_3h_cryopreserved\peptidomics_3h_Unespecific\interact-AFAC-51.pep.xml	SDVLELTDENFESR	n[305]SDVLELTDENFESR	A	V	14	2	6349.75	1956.96	1956.96	979.489	979.487	1956.96	979.487	1e-4	0.7451	5.463	6.034e-10	59.141	21.731	1	0	0	25	38	366111	N-term(304.2071)	NA	0.94	TRUE	sp|P27773|PDIA3_MOUSE	P27773	PDIA3_MOUSE	Pdia3	Protein disulfide-isomerase A3	NA	NA	TRUE	6221.23	10913.4	7387.84	8007.39	7715.44	7249.26	6345.57	7094.73	7479.26	7754.47	7639.78
AFAC-51.14750.14750.4	I:\Serrano\DFG\N_terminomics\Kidney_data\TMT_Kidney_3h_cryopreserved\peptidomics_3h_Unespecific\interact-AFAC-51.pep.xml	GALKEGDGGYPVTIPGPHLPVSEER	n[305]GALKEGDGGYPVTIPGPHLPVSEER	N	W	25	4	6358.1	3182.72	3182.72	796.687	796.688	3182.72	796.688	0.0022	0.6434	2.768	1.935e-8	46.577	25.084	0.9999	0	0	1223	1247	41612	4K(304.2071), N-term(304.2071)	NA	0.81	TRUE	sp|Q8R4H2|ARHGC_MOUSE	Q8R4H2	ARHGC_MOUSE	Arhgef12	Rho guanine nucleotide exchange factor 12	NA	NA	TRUE	3008.67	5075.63	4044.66	4870.24	3612.75	3896.89	3329.95	3290.23	4437.4	4333.22	3859.36
AFAC-51.16044.16044.4	I:\Serrano\DFG\N_terminomics\Kidney_data\TMT_Kidney_3h_cryopreserved\peptidomics_3h_Unespecific\interact-AFAC-51.pep.xml	GGAGSYIYEKPQTEAPQVTGPIEVPVVR	n[305]GGAGSYIYEKPQTEAPQVTGPIEVPVVR	I	T	28	4	6883.95	3549.94	3549.93	888.491	888.49	3549.93	888.49	-0.0004	0.8171	4.7273	3.552e-6	44.373	21.792	1	0	0	70	97	229635	10K(304.2071), N-term(304.2071)	NA	1	TRUE	sp|Q9DCT8|CRIP2_MOUSE	Q9DCT8	CRIP2_MOUSE	Crip2	Cysteine-rich protein 2	NA	NA	TRUE	2105.34	2344.23	2011.1	1892.85	1440.09	1860.85	2231.13	1707.14	2286.97	1873.91	2417.54
AFAC-51.17245.17245.5	I:\Serrano\DFG\N_terminomics\Kidney_data\TMT_Kidney_3h_cryopreserved\peptidomics_3h_Unespecific\interact-AFAC-51.pep.xml	PHSPVHSEAEAVLRPLYMDVQATTPLDPRV	n[305]PHSPVHSEAEAVLRPLYM[147]DVQATTPLDPRV	G	L	30	5	7373.25	3646.87	3646.87	730.381	730.38	3644.89	729.986	1.9709	0.3665	3.6082	5.904e-8	50.088	20.729	0.9998	0	0	46	75	24846.7	18M(15.9949), N-term(304.2071)	NA	0.56	TRUE	sp|Q9Z1J3|NFS1_MOUSE	Q9Z1J3	NFS1_MOUSE	Nfs1	Cysteine desulfurase, mitochondrial	NA	NA	TRUE	2744.25	3562.34	3812.27	4295.64	2965.87	2939.75	3326.1	3151.02	3629.12	3944.49	3842.79
AFAC-51.18098.18098.5	I:\Serrano\DFG\N_terminomics\Kidney_data\TMT_Kidney_3h_cryopreserved\peptidomics_3h_Unespecific\interact-AFAC-51.pep.xml	SAKVSDAISTQYPVVDHEFDAVVVGAGGAGLR	n[305]SAKVSDAISTQYPVVDHEFDAVVVGAGGAGLR	A	A	32	5	7720.83	3823.05	3823.03	765.617	765.614	3823.04	765.615	-0.0048	0.8816	3.6525	2.2e-13	69.464	19.883	1	0	0	44	75	215065	3K(304.2071), N-term(304.2071)	NA	0.8	TRUE	sp|Q8K2B3|SDHA_MOUSE	Q8K2B3	SDHA_MOUSE	Sdha	Succinate dehydrogenase [ubiquinone] flavoprotein subunit, mitochondrial	NA	NA	TRUE	10763.3	17324.4	12739.4	14310.2	12144.1	12640.4	12561.6	11253.7	17234	15100.4	14687.9
AFAC-51.18280.18280.5	I:\Serrano\DFG\N_terminomics\Kidney_data\TMT_Kidney_3h_cryopreserved\peptidomics_3h_Unespecific\interact-AFAC-51.pep.xml	VVEDEIDQYLSKQDGKIYR	n[305]VVEDEIDQYLSKQDGKIYR	N	S	19	5	7795.59	3209.78	3209.78	642.964	642.962	3209.78	642.962	7e-4	0.4627	24.1443	3.77e-7	56.622	25.895	1	0	0	105	123	53720.7	12K(304.2071), 16K(304.2071), N-term(304.2071)	NA	0.82	TRUE	sp|P60670|NPL4_MOUSE	P60670	NPL4_MOUSE	Nploc4	Nuclear protein localization protein 4 homolog	NA	NA	TRUE	5480.84	8104.54	7058.09	7173.74	5287.36	4906.45	5165.26	7178.76	5539.04	6782.17	6027.07
AFAC-51.20926.20926.3	I:\Serrano\DFG\N_terminomics\Kidney_data\TMT_Kidney_3h_cryopreserved\peptidomics_3h_Unespecific\interact-AFAC-51.pep.xml	VNPTVFFDITADDEPLGR	n[305]VNPTVFFDITADDEPLGR	M	V	18	3	8882.54	2309.2	2309.19	770.739	770.736	2309.19	770.736	0.0012	0.8648	9.6008	6.342e-6	46.241	46.241	1	0	0	2	19	504374	N-term(304.2071)	NA	0.69	FALSE	sp|P17742|PPIA_MOUSE	P17742	PPIA_MOUSE	Ppia	Peptidyl-prolyl cis-trans isomerase A	Gm12728	tr|V9GX31|V9GX31_MOUSE	TRUE	1401.73	2430.47	1685.54	1743.54	1405.52	1451.07	1266.9	1506.75	1647.35	1611.93	1993.91
AFAC-51.20974.20974.2	I:\Serrano\DFG\N_terminomics\Kidney_data\TMT_Kidney_3h_cryopreserved\peptidomics_3h_Unespecific\interact-AFAC-51.pep.xml	VNPTVFFDITADDEPLGR	n[305]VNPTVFFDITADDEPLGR	M	V	18	2	8902.05	2309.19	2309.19	1155.6	1155.6	2309.19	1155.6	-0.0009	0.6771	9.9259	6.313e-7	51.181	51.181	1	0	0	2	19	40492.5	N-term(304.2071)	NA	0.95	FALSE	sp|P17742|PPIA_MOUSE	P17742	PPIA_MOUSE	Ppia	Peptidyl-prolyl cis-trans isomerase A	Gm12728	tr|V9GX31|V9GX31_MOUSE	TRUE	3439.41	5531.21	4863.58	5198.56	3362.51	4107.72	3804.9529000000002	3695.43	5031.32	5170.87	5106.98
AFAC-51.21212.21212.2	I:\Serrano\DFG\N_terminomics\Kidney_data\TMT_Kidney_3h_cryopreserved\peptidomics_3h_Unespecific\interact-AFAC-51.pep.xml	VNPTVFFDITADDEPLGR	n[305]VNPTVFFDITADDEPLGR	M	V	18	2	9000.5	2309.19	2309.18	1155.6	1155.6	2309.19	1155.6	-0.0024	0.7172	11.5667	1.353e-5	53.999	53.999	0.9999	0	0	2	19	991022	N-term(304.2071)	NA	0.98	FALSE	sp|P17742|PPIA_MOUSE	P17742	PPIA_MOUSE	Ppia	Peptidyl-prolyl cis-trans isomerase A	Gm12728	tr|V9GX31|V9GX31_MOUSE	TRUE	10018.2	15468.1	13124.1	13210.7	11566.9	10645.8	10067.1	10883.4	12281.4	13097	12745.2
AFAC-51.21298.21298.2	I:\Serrano\DFG\N_terminomics\Kidney_data\TMT_Kidney_3h_cryopreserved\peptidomics_3h_Unespecific\interact-AFAC-51.pep.xml	VNPTVFFDITADDEPLGR	n[305]VNPTVFFDITADDEPLGR	M	V	18	2	9035.48	2309.19	2309.18	1155.6	1155.6	2309.19	1155.6	-0.0024	0.6998	12.1497	1.682e-7	51.464	51.464	1	0	0	2	19	991022	N-term(304.2071)	NA	0.98	FALSE	sp|P17742|PPIA_MOUSE	P17742	PPIA_MOUSE	Ppia	Peptidyl-prolyl cis-trans isomerase A	Gm12728	tr|V9GX31|V9GX31_MOUSE	TRUE	26855.8	45833.4	36375.2	40323	32282.9	31001.8	33487.8	30383.7	36421	39730.5	41811.9
AFAC-51.21391.21391.2	I:\Serrano\DFG\N_terminomics\Kidney_data\TMT_Kidney_3h_cryopreserved\peptidomics_3h_Unespecific\interact-AFAC-51.pep.xml	VNPTVFFDITADDEPLGR	n[305]VNPTVFFDITADDEPLGR	M	V	18	2	9073.81	2309.19	2309.18	1155.6	1155.6	2309.19	1155.6	-0.0024	0.7124	12.7886	2.043e-6	51.387	51.387	1	0	0	2	19	229025	N-term(304.2071)	NA	0.98	FALSE	sp|P17742|PPIA_MOUSE	P17742	PPIA_MOUSE	Ppia	Peptidyl-prolyl cis-trans isomerase A	Gm12728	tr|V9GX31|V9GX31_MOUSE	TRUE	9007.1	15644.9	12246.1	13259.5	10361.6	10898.9	10724.1	10081.6	12924.9	13425.9	14070.5
AFAC-51.21565.21565.4	I:\Serrano\DFG\N_terminomics\Kidney_data\TMT_Kidney_3h_cryopreserved\peptidomics_3h_Unespecific\interact-AFAC-51.pep.xml	SGVPDDIFKLDDLSVLDLSHNQLTECPR	n[305]SGVPDDIFKLDDLSVLDLSHNQLTECPR	N	E	28	4	9145.54	3790.97	3790.95	948.751	948.746	3790.97	948.75	-0.0151	0.6468	8.6144	2.954e-10	51.683	21.065	1	0	0	94	121	12913.7	26C(57.0214), 9K(304.2071), N-term(304.2071)	NA	0.61	TRUE	sp|Q9JJ28|FLII_MOUSE	Q9JJ28	FLII_MOUSE	Flii	Protein flightless-1 homolog	NA	NA	TRUE	1112.19	1556.46	1554.06	1484.01	1178.89	1165.5	1297.87	1222.93	1398.39	1675.94	1563.06
AFAC-51.21585.21585.2	I:\Serrano\DFG\N_terminomics\Kidney_data\TMT_Kidney_3h_cryopreserved\peptidomics_3h_Unespecific\interact-AFAC-51.pep.xml	VNPTVFFDITADDEPLGR	n[305]VNPTVFFDITADDEPLGR	M	V	18	2	9153.75	2309.19	2309.18	1155.6	1155.6	2309.19	1155.6	-0.0061	0.7373	14.1209	3.2e-5	41.522	41.522	0.9984	0	0	2	19	87049.9	N-term(304.2071)	NA	0.92	FALSE	sp|P17742|PPIA_MOUSE	P17742	PPIA_MOUSE	Ppia	Peptidyl-prolyl cis-trans isomerase A	Gm12728	tr|V9GX31|V9GX31_MOUSE	TRUE	1392.53	2133.58	1762.33	1656.24	1399.45	1429.88	1659.76	1295.68	1681.84	2108.62	1548.07
AFAC-52.03732.03732.3	I:\Serrano\DFG\N_terminomics\Kidney_data\TMT_Kidney_3h_cryopreserved\peptidomics_3h_Unespecific\interact-AFAC-52.pep.xml	GQGEPAKVR	n[305]GQGEPAKVR	N	C	9	3	1860.72	1548.93	1548.92	517.316	517.315	1548.92	517.315	-0.0004	0.4684	0.6405	0.1094	18.224	17.362	0.9778	0	0	50	58	1.08608e+06	7K(304.2071), N-term(304.2071)	NA	0.95	TRUE	sp|Q9QUR7|PIN1_MOUSE	Q9QUR7	PIN1_MOUSE	Pin1	Peptidyl-prolyl cis-trans isomerase NIMA-interacting 1	NA	NA	TRUE	28287.6	44407	37787.8	41608.6	31434	29811.5	31792.8	31041.8	32362.9	40293	33162.2
AFAC-52.05979.05979.4	I:\Serrano\DFG\N_terminomics\Kidney_data\TMT_Kidney_3h_cryopreserved\peptidomics_3h_Unespecific\interact-AFAC-52.pep.xml	DKEGQPQGLMHGR	n[305]DKEGQPQGLMHGR	N	A	13	4	2782.55	2060.11	2060.11	516.035	516.035	2060.11	516.034	0.0012	0.6829	0.4171	1.542e-5	37.626	21.092	1	0	0	233	245	149412	2K(304.2071), N-term(304.2071)	NA	0.7	TRUE	sp|Q56A08|GPKOW_MOUSE	Q56A08	GPKOW_MOUSE	Gpkow	G-patch domain and KOW motifs-containing protein	NA	NA	TRUE	6575.86	10244.3	8638.5	9121.21	6829.03	5653.38	6780.24	7563.03	7632.72	8562.8	9223.07
AFAC-52.07021.07021.3	I:\Serrano\DFG\N_terminomics\Kidney_data\TMT_Kidney_3h_cryopreserved\peptidomics_3h_Unespecific\interact-AFAC-52.pep.xml	SMPPAQQQITSGQMHR	n[305]SMPPAQQQITSGQMHR	G	G	16	3	3211.5	2100.06	2100.05	701.027	701.024	2100.05	701.025	-0.0014	0.6883	10.7673	1.83e-6	45.165	20.994	1	0	0	467	482	83045	N-term(304.2071)	NA	0.66	TRUE	sp|P26039|TLN1_MOUSE	P26039	TLN1_MOUSE	Tln1	Talin-1	NA	NA	TRUE	3335.38	4935.03	3742.56	4240.01	3799.82	3299.74	2991.42	3081.89	4111.05	3738.48	3849.4
AFAC-52.07308.07308.3	I:\Serrano\DFG\N_terminomics\Kidney_data\TMT_Kidney_3h_cryopreserved\peptidomics_3h_Unespecific\interact-AFAC-52.pep.xml	AHEFTVYR	n[305]AHEFTVYR	A	M	8	3	3327.84	1325.71	1325.7	442.91	442.909	1325.71	442.909	-0.0013	0.4843	7.1613	5.236e-5	28.787	15.126	0.9997	0	0	43	50	84683.6	N-term(304.2071)	NA	0.88	TRUE	sp|Q8VCM8|NCLN_MOUSE	Q8VCM8	NCLN_MOUSE	Ncln	Nicalin	NA	NA	TRUE	2480.93	4601.91	3165.1	3382.92	2604.08	2714.56	2848.16	2744.86	3482.13	3509.4	3103.07
AFAC-52.08759.08759.3	I:\Serrano\DFG\N_terminomics\Kidney_data\TMT_Kidney_3h_cryopreserved\peptidomics_3h_Unespecific\interact-AFAC-52.pep.xml	KTGTAEMSSILEER	n[305]KTGTAEM[147]SSILEER	Q	I	14	3	3917.6	2175.17	2175.17	726.066	726.064	2175.17	726.064	-0.0009	0.6836	0.8529	4.498e-5	34.733	17.456	1	0	0	45	58	334153	1K(304.2071), 7M(15.9949), N-term(304.2071)	NA	0.92	TRUE	sp|Q03265|ATPA_MOUSE	Q03265	ATPA_MOUSE	Atp5f1a	ATP synthase subunit alpha, mitochondrial	NA	NA	TRUE	11874.7	17609.7	14649.2	17047.6	13308.8	12569.7	13203.7	12327.2	18586.7	16604.4	19402
AFAC-52.09477.09477.2	I:\Serrano\DFG\N_terminomics\Kidney_data\TMT_Kidney_3h_cryopreserved\peptidomics_3h_Unespecific\interact-AFAC-52.pep.xml	VLDSVAR	n[305]VLDSVAR	M	I	7	2	4207.79	1062.64	1062.64	532.326	532.325	1062.64	532.325	-0.0002	0.5548	16.0753	0.03242	27.159	27.159	0.9823	0	0	2	8	1.9897e+06	N-term(304.2071)	NA	0.76	TRUE	sp|Q9CQB5|CISD2_MOUSE	Q9CQB5	CISD2_MOUSE	Cisd2	CDGSH iron-sulfur domain-containing protein 2	NA	NA	TRUE	7054.61	11468.4	9279.96	9395.14	7050.64	8289.54	7499.77	7655.25	9816.02	9327.91	10134.9
AFAC-52.10083.10083.3	I:\Serrano\DFG\N_terminomics\Kidney_data\TMT_Kidney_3h_cryopreserved\peptidomics_3h_Unespecific\interact-AFAC-52.pep.xml	QKTGTAEMSSILEER	n[305]QKTGTAEM[147]SSILEER	L	I	15	3	4450.42	2303.23	2303.23	768.751	768.75	2303.23	768.75	0.0012	0.5669	7.0279	2.688	18.181	17.494	0.8995	0	0	44	58	23473	2K(304.2071), 8M(15.9949), N-term(304.2071)	NA	1	TRUE	sp|Q03265|ATPA_MOUSE	Q03265	ATPA_MOUSE	Atp5f1a	ATP synthase subunit alpha, mitochondrial	NA	NA	FALSE	2409.72	3473.95	2754.2	2645.96	2225.81	2579	2811.1	2380.36	2711.1404000000002	3088.87	3239.61
AFAC-52.10749.10749.3	I:\Serrano\DFG\N_terminomics\Kidney_data\TMT_Kidney_3h_cryopreserved\peptidomics_3h_Unespecific\interact-AFAC-52.pep.xml	AAPLGTTAKEEMER	n[305]AAPLGTTAKEEMER	N	F	14	3	4722.6	2111.15	2111.15	704.724	704.725	2111.15	704.725	-0.0012	0.6909	18.551	1.386e-5	39.269	17.397	0.9999	0	0	27	40	204111	9K(304.2071), N-term(304.2071)	NA	0.77	TRUE	sp|Q9CZB0|C560_MOUSE	Q9CZB0	C560_MOUSE	Sdhc	Succinate dehydrogenase cytochrome b560 subunit, mitochondrial	NA	NA	TRUE	14342.3	23990.4	19288.1	20106.4	16682.8	15539	17981.3	16974.3	20414.4	21182.8	22476.8
AFAC-52.10873.10873.4	I:\Serrano\DFG\N_terminomics\Kidney_data\TMT_Kidney_3h_cryopreserved\peptidomics_3h_Unespecific\interact-AFAC-52.pep.xml	EHLKEDLSLR	n[305]EHLKEDLSLR	N	L	10	4	4772.7	1847.08	1847.07	462.778	462.776	1847.08	462.776	-0.0023	0.7248	16.6672	2.545e-5	35.716	16.97	1	0	0	129	138	5793623	4K(304.2071), N-term(304.2071)	NA	0.97	TRUE	sp|Q9CQM9|GLRX3_MOUSE	Q9CQM9	GLRX3_MOUSE	Glrx3	Glutaredoxin-3	NA	NA	TRUE	66741	111240	90145.2	94000.9	82168.2	82322.8	77529.6	90217.3	94310.2	97702.5	94020.2
AFAC-52.10874.10874.3	I:\Serrano\DFG\N_terminomics\Kidney_data\TMT_Kidney_3h_cryopreserved\peptidomics_3h_Unespecific\interact-AFAC-52.pep.xml	EHLKEDLSLR	n[305]EHLKEDLSLR	N	L	10	3	4772.88	1847.08	1847.07	616.7	616.699	1847.08	616.699	-0.0012	0.7453	16.6702	1.537e-4	27.214	13.697	0.9999	0	0	129	138	2.10879e+06	4K(304.2071), N-term(304.2071)	NA	0.79	TRUE	sp|Q9CQM9|GLRX3_MOUSE	Q9CQM9	GLRX3_MOUSE	Glrx3	Glutaredoxin-3	NA	NA	TRUE	56013.6	90925.5	68848.9	77843.6	65102.6	66090.6	60918.9	68460.5	67569.5	79226	73395.7
AFAC-52.10973.10973.4	I:\Serrano\DFG\N_terminomics\Kidney_data\TMT_Kidney_3h_cryopreserved\peptidomics_3h_Unespecific\interact-AFAC-52.pep.xml	EHLKEDLSLR	n[305]EHLKEDLSLR	N	L	10	4	4812.9	1847.08	1847.07	462.777	462.776	1847.08	462.776	-0.0024	0.7108	17.3372	1.431e-5	35.911	18.64	1	0	0	129	138	1.98687e+06	4K(304.2071), N-term(304.2071)	NA	0.94	TRUE	sp|Q9CQM9|GLRX3_MOUSE	Q9CQM9	GLRX3_MOUSE	Glrx3	Glutaredoxin-3	NA	NA	TRUE	4641.62	7335.29	5785.06	6671.89	4731.28	5497.88	5279.82	4966.01	5148.92	5734.2	5831.32
AFAC-52.11526.11526.4	I:\Serrano\DFG\N_terminomics\Kidney_data\TMT_Kidney_3h_cryopreserved\peptidomics_3h_Unespecific\interact-AFAC-52.pep.xml	DINYIKDDTSHIR	n[305]DINYIKDDTSHIR	N	F	13	4	5035.67	2197.2	2197.2	550.307	550.308	2197.2	550.307	0.0031	0.7435	10.3662	1.734e-5	33.96	18.196	1	0	0	723	735	572703	6K(304.2071), N-term(304.2071)	NA	0.75	TRUE	sp|Q8R5H1|UBP15_MOUSE	Q8R5H1	UBP15_MOUSE	Usp15	Ubiquitin carboxyl-terminal hydrolase 15	NA	NA	TRUE	2529.05	4285.44	3000.02	3642.44	2660.53	2986.77	2809.15	3070.09	3368.8	3156.49	3180.46
AFAC-52.12690.12690.4	I:\Serrano\DFG\N_terminomics\Kidney_data\TMT_Kidney_3h_cryopreserved\peptidomics_3h_Unespecific\interact-AFAC-52.pep.xml	LTEDEKQTMVDLHNQYR	n[305]LTEDEKQTMVDLHNQYR	A	A	17	4	5505.13	2727.42	2727.41	682.862	682.861	2727.41	682.861	-0.0004	0.7062	17.648	7.924e-9	49.384	18.072	1	0	0	30	46	65210.8	6K(304.2071), N-term(304.2071)	NA	0.95	TRUE	sp|Q9ET66|PI16_MOUSE	Q9ET66	PI16_MOUSE	Pi16	Peptidase inhibitor 16	NA	NA	TRUE	2949.38	4373.28	3281.2	3663.3	2941.63	3136.47	2965.16	3224.69	3296.58	3212.4	3928.94
AFAC-52.13150.13150.3	I:\Serrano\DFG\N_terminomics\Kidney_data\TMT_Kidney_3h_cryopreserved\peptidomics_3h_Unespecific\interact-AFAC-52.pep.xml	HAPFETDISTLTR	n[305]HAPFETDISTLTR	N	F	13	3	5691.54	1790.95	1790.95	597.991	597.99	1790.95	597.99	0.0012	0.7162	0.3318	3.839e-7	41.4	18.401	1	0	0	4	16	2.72218e+06	N-term(304.2071)	NA	0.73	TRUE	sp|Q9QXD6|F16P1_MOUSE	Q9QXD6	F16P1_MOUSE	Fbp1	Fructose-1,6-bisphosphatase 1	NA	NA	TRUE	3995.92	6449.57	5167.3	5928.87	4258.09	4454.65	4276.95	4516.59	5711.8	5479	5958.94
AFAC-52.13277.13277.3	I:\Serrano\DFG\N_terminomics\Kidney_data\TMT_Kidney_3h_cryopreserved\peptidomics_3h_Unespecific\interact-AFAC-52.pep.xml	HAPFETDISTLTR	n[305]HAPFETDISTLTR	N	F	13	3	5741.44	1790.96	1790.95	597.993	597.991	1790.95	597.99	0.0014	0.6492	0.4998	3.709e-6	37.074	16.911	1	0	0	4	16	148991	N-term(304.2071)	NA	0.69	TRUE	sp|Q9QXD6|F16P1_MOUSE	Q9QXD6	F16P1_MOUSE	Fbp1	Fructose-1,6-bisphosphatase 1	NA	NA	TRUE	1160.88	2186.28	1577.91	1625.26	1515.05	1449.8	1555.72	1438.28	1848.89	1527.85	1589.24
AFAC-52.14217.14217.4	I:\Serrano\DFG\N_terminomics\Kidney_data\TMT_Kidney_3h_cryopreserved\peptidomics_3h_Unespecific\interact-AFAC-52.pep.xml	NVLASEPEIPKGIR	n[305]NVLASEPEIPKGIR	P	A	14	4	6121.56	2131.25	2131.25	533.821	533.821	2130.2654000000002	533.574	0.9875	0.7544	11.551	0.9146	21.637	17.978	0.9554	0	0	4	17	86690.8	11K(304.2071), N-term(304.2071)	NA	0.86	TRUE	sp|Q9WTP6|KAD2_MOUSE	Q9WTP6	KAD2_MOUSE	Ak2	Adenylate kinase 2, mitochondrial	NA	NA	TRUE	1446.52	1890.33	1732.99	1976.4	1373.15	1536.73	1483.88	1371.58	1704.94	1971.34	1821.12
AFAC-52.15244.15244.2	I:\Serrano\DFG\N_terminomics\Kidney_data\TMT_Kidney_3h_cryopreserved\peptidomics_3h_Unespecific\interact-AFAC-52.pep.xml	PQFQTWEEFSR	n[305]PQFQTWEEFSR	M	A	11	2	6536.46	1757.87	1757.87	879.944	879.942	1757.87	879.942	-0.0008	0.7834	1.9358	0.005066	35.089	35.089	0.9998	0	0	2	12	287376	N-term(304.2071)	NA	0.97	TRUE	sp|P49962|SRP09_MOUSE	P49962	SRP09_MOUSE	Srp9	Signal recognition particle 9 kDa protein	NA	NA	TRUE	12234.2	17066.5	16046.1	15791.9	13416.4	12625.7	12160.2	13768.4	15848.6	16458.8	16420
AFAC-52.15391.15391.4	I:\Serrano\DFG\N_terminomics\Kidney_data\TMT_Kidney_3h_cryopreserved\peptidomics_3h_Unespecific\interact-AFAC-52.pep.xml	SESEGISCHYWSLFDGHAGSGAAVVASR	n[305]SESEGISCHYWSLFDGHAGSGAAVVASR	N	L	28	4	6595.39	3243.59	3243.59	811.906	811.906	3240.52	811.138	3.0727	0.8027	4.6268	0.00348	31.742	24.645	0.9274	0	0	136	163	129514	8C(57.0214), N-term(304.2071)	NA	0.83	TRUE	sp|Q3UYC0|PPM1H_MOUSE	Q3UYC0	PPM1H_MOUSE	Ppm1h	Protein phosphatase 1H	NA	NA	TRUE	1739.77	2760.39	2569.7	2271.01	2082.13	1893.14	1909.18	1803.81	2148.83	2106.63	2021.06
AFAC-52.15449.15449.2	I:\Serrano\DFG\N_terminomics\Kidney_data\TMT_Kidney_3h_cryopreserved\peptidomics_3h_Unespecific\interact-AFAC-52.pep.xml	PLELELCPGR	n[305]PLELELCPGR	M	W	10	2	6619.2	1486.82	1486.81	744.415	744.414	1486.81	744.414	-0.0001	0.831	8.7963	3.557e-5	38.112	38.112	0.9999	0	0	2	11	1162302	7C(57.0214), N-term(304.2071)	NA	0.89	TRUE	sp|Q99J77|SIAS_MOUSE	Q99J77	SIAS_MOUSE	Nans	Sialic acid synthase	NA	NA	TRUE	12040.7	14095.9	15077.2	14040.7	12092.9	11150.6	10969.4	11504.1	15086.1	14988.9	15545
AFAC-52.15494.15494.4	I:\Serrano\DFG\N_terminomics\Kidney_data\TMT_Kidney_3h_cryopreserved\peptidomics_3h_Unespecific\interact-AFAC-52.pep.xml	PSQMEHAMETMMLTFHR	n[305]PSQMEHAMETM[147]MLTFHR	M	F	17	4	6637.1	2396.11	2396.11	600.035	600.034	2396.11	600.034	0.0019	0.8312	7.8329	2.209e-10	55.358	55.358	1	0	0	2	18	196121	11M(15.9949), N-term(304.2071)	NA	0.62	TRUE	sp|P08207|S10AA_MOUSE	P08207	S10AA_MOUSE	S100a10	Protein S100-A10	NA	NA	TRUE	2562.89	3673.13	3395.85	3347.21	3159.37	2618.06	2577.46	2445.76	3503.06	3256.88	3778.94
AFAC-52.15800.15800.2	I:\Serrano\DFG\N_terminomics\Kidney_data\TMT_Kidney_3h_cryopreserved\peptidomics_3h_Unespecific\interact-AFAC-52.pep.xml	PDQALQQMLDR	n[305]PDQALQQMLDR	M	S	11	2	6761.13	1617.85	1617.85	809.933	809.931	1617.85	809.931	-0.0001	0.8303	14.3507	0.0154	33.582	33.582	0.9998	0	0	2	12	310358	N-term(304.2071)	NA	0.87	TRUE	sp|Q3KNM2|MARH5_MOUSE	Q3KNM2	MARH5_MOUSE	March5	E3 ubiquitin-protein ligase MARCH5	NA	NA	TRUE	10301.4	15622.6	13581.4	14613.6	11210.6	10721.2	9728.19	11917.6	12818.3	13540.9	12010.4
AFAC-52.17584.17584.3	I:\Serrano\DFG\N_terminomics\Kidney_data\TMT_Kidney_3h_cryopreserved\peptidomics_3h_Unespecific\interact-AFAC-52.pep.xml	PGGLLLGDEAPNFEANTTIGR	n[305]PGGLLLGDEAPNFEANTTIGR	M	I	21	3	7486.44	2445.29	2445.28	816.103	816.101	2445.28	816.101	0	0.8563	4.1421	3.967e-10	58.636	58.636	1	0	0	2	22	3.58116e+06	N-term(304.2071)	NA	0.89	TRUE	sp|O08709|PRDX6_MOUSE	O08709	PRDX6_MOUSE	Prdx6	Peroxiredoxin-6	NA	NA	TRUE	2871.45	5165.68	3741.47	3970.51	3358.65	3308.59	3309.49	3189.4	4039.1	3958.73	4220.64
AFAC-52.17599.17599.2	I:\Serrano\DFG\N_terminomics\Kidney_data\TMT_Kidney_3h_cryopreserved\peptidomics_3h_Unespecific\interact-AFAC-52.pep.xml	PGGLLLGDEAPNFEANTTIGR	n[305]PGGLLLGDEAPNFEANTTIGR	M	I	21	2	7492.66	2445.29	2445.29	1223.65	1223.65	2445.28	1223.65	0.0058	0.9447	4.2456	1.845e-11	64.377	64.377	1	0	0	2	22	143779	N-term(304.2071)	NA	1	TRUE	sp|O08709|PRDX6_MOUSE	O08709	PRDX6_MOUSE	Prdx6	Peroxiredoxin-6	NA	NA	TRUE	5473.33	9124.06	7317.66	8494.76	7227.62	6218.49	6016.1	6678.19	8692.77	8141.14	7987.93
AFAC-52.17688.17688.2	I:\Serrano\DFG\N_terminomics\Kidney_data\TMT_Kidney_3h_cryopreserved\peptidomics_3h_Unespecific\interact-AFAC-52.pep.xml	SSSGNPLVYLDVGADGQPLGR	n[305]SSSGNPLVYLDVGADGQPLGR	N	V	21	2	7529.09	2405.25	2405.25	1203.63	1203.63	2405.25	1203.63	0.0034	0.7943	2.7283	2e-14	69.368	19.472	1	0	0	40	60	111102	N-term(304.2071)	NA	1	TRUE	sp|Q99KR7|PPIF_MOUSE	Q99KR7	PPIF_MOUSE	Ppif	Peptidyl-prolyl cis-trans isomerase F, mitochondrial	NA	NA	TRUE	4066.29	5071	5183.65	6385.9683000000005	4604.8	3843.9	4702.06	5014.6	5358.83	6108.09	6914.83
AFAC-52.20210.20210.4	I:\Serrano\DFG\N_terminomics\Kidney_data\TMT_Kidney_3h_cryopreserved\peptidomics_3h_Unespecific\interact-AFAC-52.pep.xml	GTSSAETNLEALQKKLEELELDEQQR	n[305]GTSSAETNLEALQKKLEELELDEQQR	N	K	26	4	8559.52	3872.1	3872.11	969.034	969.035	3871.1	968.782	1.0112	0.6906	12.7571	0.006997	20.56	13.376	0.9951	0	0	22	47	15566.2	14K(304.2071), 15K(304.2071), N-term(304.2071)	NA	1	TRUE	sp|P31938|MP2K1_MOUSE	P31938	MP2K1_MOUSE	Map2k1	Dual specificity mitogen-activated protein kinase kinase 1	NA	NA	TRUE	1315.86	1889.74	1914.25	1849.69	1335	1609.74	1477.02	1350.88	1786.3	1643.12	1863.04
AFAC-52.22300.22300.2	I:\Serrano\DFG\N_terminomics\Kidney_data\TMT_Kidney_3h_cryopreserved\peptidomics_3h_Unespecific\interact-AFAC-52.pep.xml	DEYENLFNMVVEIPR	n[305]DEYENLFNMVVEIPR	N	W	15	2	9416.2	2171.09	2171.09	1086.55	1086.55	2171.09	1086.55	0	0.8274	4.2256	2.605e-9	48.095	15.33	1	0	0	81	95	324270	N-term(304.2071)	NA	0.96	TRUE	sp|Q91VM9|IPYR2_MOUSE	Q91VM9	IPYR2_MOUSE	Ppa2	Inorganic pyrophosphatase 2, mitochondrial	NA	NA	TRUE	11562.4	11958.3	15206	16115.9	12078.1	10046.2	11929.8	14882.3	11786.5	14863.9	14626
AFAC-52.22375.22375.3	I:\Serrano\DFG\N_terminomics\Kidney_data\TMT_Kidney_3h_cryopreserved\peptidomics_3h_Unespecific\interact-AFAC-52.pep.xml	DEYENLFNMVVEIPR	n[305]DEYENLFNMVVEIPR	N	W	15	3	9447.05	2171.1	2171.09	724.708	724.703	2171.09	724.704	-0.0007	0.7767	3.7115	1.073e-7	45.436	18	1	0	0	81	95	2.03477e+06	N-term(304.2071)	NA	0.98	TRUE	sp|Q91VM9|IPYR2_MOUSE	Q91VM9	IPYR2_MOUSE	Ppa2	Inorganic pyrophosphatase 2, mitochondrial	NA	NA	TRUE	1255.65	1151.28	1339.93	1636.7	1234.93	1007.99	1262.16	1379.33	958.204	1222.76	1395.67
AFAC-53.02416.02416.3	I:\Serrano\DFG\N_terminomics\Kidney_data\TMT_Kidney_3h_cryopreserved\peptidomics_3h_Unespecific\interact-AFAC-53.pep.xml	AVSHVTR	n[305]AVSHVTR	N	M	7	3	1315.93	1072.63	1072.63	358.552	358.551	1072.63	358.551	-0.0001	0.8444	4.7055	1.628	23.65	19.334	0.8138	0	0	613	619	51955.1	N-term(304.2071)	NA	0.88	TRUE	sp|Q99MJ9|DDX50_MOUSE	Q99MJ9	DDX50_MOUSE	Ddx50	ATP-dependent RNA helicase DDX50	NA	NA	FALSE	1702.15	2114.13	1618.07	1651.34	1653.22	1574.58	1660.42	1842.96	1826.8	2135.99	2076.3
AFAC-53.05206.05206.2	I:\Serrano\DFG\N_terminomics\Kidney_data\TMT_Kidney_3h_cryopreserved\peptidomics_3h_Unespecific\interact-AFAC-53.pep.xml	FGTAQSN	n[305]FGTAQSN	N	K	7	2	2448.85	1027.53	1027.53	514.77	514.771	1027.53	514.77	7e-4	0.8296	0.2599	0.02362	24.096	17.254	0.9827	0	0	1864	1870	15284.6	N-term(304.2071)	NA	0.73	TRUE	sp|E9PVA8|GCN1_MOUSE	E9PVA8	GCN1_MOUSE	Gcn1	eIF-2-alpha kinase activator GCN1	NA	NA	TRUE	845.844	1424.03	1092.38	1196.5	897.748	791.133	1022.44	1108.69	999.464	1175.91	1109.77
AFAC-53.08789.08789.3	I:\Serrano\DFG\N_terminomics\Kidney_data\TMT_Kidney_3h_cryopreserved\peptidomics_3h_Unespecific\interact-AFAC-53.pep.xml	ELHVSVPPR	n[305]ELHVSVPPR	A	V	9	3	3905.63	1336.78	1336.78	446.601	446.6	1336.78	446.6	-0.0014	0.6851	5.4918	5.406e-5	31.232	15.711	0.9997	0	0	26	34	79258.9	N-term(304.2071)	NA	0.81	TRUE	sp|Q9R069|BCAM_MOUSE	Q9R069	BCAM_MOUSE	Bcam	Basal cell adhesion molecule	NA	NA	TRUE	1511.64	2421.69	2191.83	1710.82	1745.26	1672.73	1817.18	1528.06	2073.67	1744	2590.59
AFAC-53.11357.11357.3	I:\Serrano\DFG\N_terminomics\Kidney_data\TMT_Kidney_3h_cryopreserved\peptidomics_3h_Unespecific\interact-AFAC-53.pep.xml	YPQGSQQTWIPER	n[305]YPQGSQQTWIPER	N	P	13	3	4946.88	1892.96	1892.97	631.995	631.997	1892.97	631.997	-0.0012	0.8333	2.6475	0.2211	25.143	21.733	0.995	0	0	1763	1775	44367.2	N-term(304.2071)	NA	0.81	TRUE	sp|Q8BTM8|FLNA_MOUSE	Q8BTM8	FLNA_MOUSE	Flna	Filamin-A	NA	NA	TRUE	1222.93	2054.5	1356.01	1535.66	1365.11	1320.1	1332.75	1345.48	1657.4	1474.91	1647.26
AFAC-53.11869.11869.3	I:\Serrano\DFG\N_terminomics\Kidney_data\TMT_Kidney_3h_cryopreserved\peptidomics_3h_Unespecific\interact-AFAC-53.pep.xml	AGSDPVVIVSAAR	n[305]AGSDPVVIVSAAR	N	T	13	3	5153.98	1544.89	1544.88	515.97	515.969	1544.88	515.969	1e-4	0.7893	2.901	6.099e-6	33.628	15.132	1	0	0	3	15	616949	N-term(304.2071)	NA	0.66	TRUE	sp|Q8CAY6|THIC_MOUSE	Q8CAY6	THIC_MOUSE	Acat2	Acetyl-CoA acetyltransferase, cytosolic	NA	NA	TRUE	773.691	1199.99	920.531	922.277	799.628	765.021	704.567	765.416	808.203	890.99	840.304
AFAC-53.12587.12587.3	I:\Serrano\DFG\N_terminomics\Kidney_data\TMT_Kidney_3h_cryopreserved\peptidomics_3h_Unespecific\interact-AFAC-53.pep.xml	HAPFETDISTLTR	n[305]HAPFETDISTLTR	N	F	13	3	5444.83	1790.95	1790.95	597.99	597.99	1790.95	597.99	-0.0014	0.7233	5.2088	5.406e-7	43.794	18.682	1	0	0	4	16	232261	N-term(304.2071)	NA	0.8	TRUE	sp|Q9QXD6|F16P1_MOUSE	Q9QXD6	F16P1_MOUSE	Fbp1	Fructose-1,6-bisphosphatase 1	NA	NA	TRUE	3438.38	6079.87	4621.57	5612.06	3637.36	4227.06	4613.75	4162.27	4967.75	5367.61	5225.49
AFAC-53.13483.13483.3	I:\Serrano\DFG\N_terminomics\Kidney_data\TMT_Kidney_3h_cryopreserved\peptidomics_3h_Unespecific\interact-AFAC-53.pep.xml	HAPFETDISTLTR	n[305]HAPFETDISTLTR	N	F	13	3	5806.26	1790.95	1790.95	597.99	597.99	1790.95	597.99	-0.0004	0.7147	0.815	1.616e-6	43.624	18.418	1	0	0	4	16	293889	N-term(304.2071)	NA	0.9	TRUE	sp|Q9QXD6|F16P1_MOUSE	Q9QXD6	F16P1_MOUSE	Fbp1	Fructose-1,6-bisphosphatase 1	NA	NA	TRUE	2361.68	3972.23	2812.87	2932.16	2558.27	2450.47	2244.72	2556.92	2946.71	2761.87	3114.38
AFAC-53.15306.15306.2	I:\Serrano\DFG\N_terminomics\Kidney_data\TMT_Kidney_3h_cryopreserved\peptidomics_3h_Unespecific\interact-AFAC-53.pep.xml	IDLPETFDAR	n[305]IDLPETFDAR	D	E	10	2	6553.14	1479.79	1479.79	740.902	740.9	1479.79	740.902	-0.0028	0.6136	3.7005	2.921e-4	28.43	14.763	0.9848	0	0	78	87	61778.7	N-term(304.2071)	NA	0.82	TRUE	sp|P10605|CATB_MOUSE	P10605	CATB_MOUSE	Ctsb	Cathepsin B	NA	NA	TRUE	4544.35	7671.15	5546.23	6422.56	4474.96	4668.15	4987.72	4831.41	6482.19	5678.4	6320.38
AFAC-53.15898.15898.2	I:\Serrano\DFG\N_terminomics\Kidney_data\TMT_Kidney_3h_cryopreserved\peptidomics_3h_Unespecific\interact-AFAC-53.pep.xml	AGPELLLDSNIR	n[305]AGPELLLDSNIR	M	L	12	2	6795.22	1600.91	1600.91	801.463	801.463	1600.91	801.463	0	0.6021	6.7836	0.02046	35.568	35.568	0.9982	0	0	2	13	867751	N-term(304.2071)	NA	0.58	TRUE	sp|Q99KI3|EMC3_MOUSE	Q99KI3	EMC3_MOUSE	Emc3	ER membrane protein complex subunit 3	NA	NA	TRUE	22806.1	39013	28658.1	34090.9	25488.9	26898	25985.2	27316.4	33568.7	33627.1	33891.6
AFAC-53.15901.15901.3	I:\Serrano\DFG\N_terminomics\Kidney_data\TMT_Kidney_3h_cryopreserved\peptidomics_3h_Unespecific\interact-AFAC-53.pep.xml	AGPELLLDSNIR	n[305]AGPELLLDSNIR	M	L	12	3	6796.37	1600.91	1600.91	534.645	534.644	1600.91	534.644	6e-4	0.8392	6.8028	5.308e-5	36.577	36.577	1	0	0	2	13	242337	N-term(304.2071)	NA	0.93	TRUE	sp|Q99KI3|EMC3_MOUSE	Q99KI3	EMC3_MOUSE	Emc3	ER membrane protein complex subunit 3	NA	NA	TRUE	1664.04	2544.25	2271.77	2312.08	1833.79	1795.15	1898.13	1386.1	2118.63	1981.62	1886.51
AFAC-53.16626.16626.3	I:\Serrano\DFG\N_terminomics\Kidney_data\TMT_Kidney_3h_cryopreserved\peptidomics_3h_Unespecific\interact-AFAC-53.pep.xml	PGIDKLPIEETLEDSPQTR	n[305]PGIDKLPIEETLEDSPQTR	M	S	19	3	7093.39	2745.5	2745.51	916.175	916.176	2745.5	916.175	0.0019	0.7562	11.8928	4.277e-9	49.975	49.975	1	0	0	2	20	331404	5K(304.2071), N-term(304.2071)	NA	0.89	TRUE	sp|Q8K3H0|DP13A_MOUSE	Q8K3H0	DP13A_MOUSE	Appl1	DCC-interacting protein 13-alpha	NA	NA	TRUE	6676.25	11165.4	10153.8	11347.7	7933.33	7264.67	7975.49	7841.67	8636.52	9127.41	9008.77
AFAC-53.23114.23114.2	I:\Serrano\DFG\N_terminomics\Kidney_data\TMT_Kidney_3h_cryopreserved\peptidomics_3h_Unespecific\interact-AFAC-53.pep.xml	GQNDLMGTAEDFADQFLR	n[305]GQNDLMGTAEDFADQFLR	M	V	18	2	9767.99	2331.11	2331.11	1166.56	1166.56	2331.11	1166.56	-0.0022	0.7406	1.4008	3.4e-13	63.911	63.911	1	0	0	2	19	340710	N-term(304.2071)	NA	0.84	TRUE	sp|Q64310|SURF4_MOUSE	Q64310	SURF4_MOUSE	Surf4	Surfeit locus protein 4	NA	NA	TRUE	5740.8	9737.24	6227.06	7129.26	6364.08	5754.12	5547.33	5689.64	7239.39	6383.04	7040.01
AFAC-54.03076.03076.2	I:\Serrano\DFG\N_terminomics\Kidney_data\TMT_Kidney_3h_cryopreserved\peptidomics_3h_Unespecific\interact-AFAC-54.pep.xml	PENVASR	n[305]PENVASR	M	S	7	2	1601.81	1075.6	1075.59	538.806	538.804	1075.59	538.804	-0.0012	0.6985	14.8927	0.01338	26.683	26.683	0.9232	0	0	2	8	4201712	N-term(304.2071)	NA	0.91	TRUE	sp|P80315|TCPD_MOUSE	P80315	TCPD_MOUSE	Cct4	T-complex protein 1 subunit delta	NA	NA	TRUE	6790.38	11223.9	10042	10113.2	9329.33	8739.35	8301.18	8212.53	8970.47	9193.23	7292.54
AFAC-54.03162.03162.2	I:\Serrano\DFG\N_terminomics\Kidney_data\TMT_Kidney_3h_cryopreserved\peptidomics_3h_Unespecific\interact-AFAC-54.pep.xml	PENVASR	n[305]PENVASR	M	S	7	2	1636.98	1075.6	1075.59	538.806	538.804	1075.59	538.804	-0.0009	0.7083	14.3064	0.1648	24.508	24.508	0.9195	0	0	2	8	4201712	N-term(304.2071)	NA	0.98	TRUE	sp|P80315|TCPD_MOUSE	P80315	TCPD_MOUSE	Cct4	T-complex protein 1 subunit delta	NA	NA	TRUE	5435.2	8015.69	7120.21	8032.04	6188.43	6190.42	6217.99	5425.73	6336.37	6393.74	5289.26
AFAC-54.03786.03786.2	I:\Serrano\DFG\N_terminomics\Kidney_data\TMT_Kidney_3h_cryopreserved\peptidomics_3h_Unespecific\interact-AFAC-54.pep.xml	GAVEPCAQPR	n[305]GAVEPCAQPR	N	L	10	2	1891.02	1387.72	1387.72	694.868	694.868	1387.72	694.867	9e-4	0.7767	16.4399	6.877e-4	27.495	14.889	0.9992	0	0	125	134	79113.3	6C(57.0214), N-term(304.2071)	NA	1	TRUE	sp|Q9JIL4|NHRF3_MOUSE	Q9JIL4	NHRF3_MOUSE	Pdzk1	Na(+)/H(+) exchange regulatory cofactor NHE-RF3	NA	NA	TRUE	2333.42	3637.32	2879.25	3301.21	2505.19	2336.81	2712.08	2229.01	2794.46	2948.02	2916.29
AFAC-54.04047.04047.4	I:\Serrano\DFG\N_terminomics\Kidney_data\TMT_Kidney_3h_cryopreserved\peptidomics_3h_Unespecific\interact-AFAC-54.pep.xml	KAHQDALPR	n[305]KAHQDALPR	F	L	9	4	1996.79	1642.98	1642.97	411.752	411.75	1642.98	411.751	-0.0033	0.8009	3.8847	1.165e-4	27.817	18.618	1	0	0	29	37	1.58419e+06	1K(304.2071), N-term(304.2071)	NA	0.9	TRUE	sp|P47934|CACP_MOUSE	P47934	CACP_MOUSE	Crat	Carnitine O-acetyltransferase	NA	NA	TRUE	3416.79	5431.73	3970.21	5237.64	3737.09	3560.74	3248.18	3992.43	3913.75	4948.66	4839.07
AFAC-54.06943.06943.4	I:\Serrano\DFG\N_terminomics\Kidney_data\TMT_Kidney_3h_cryopreserved\peptidomics_3h_Unespecific\interact-AFAC-54.pep.xml	SSLSNHKYVPR	n[305]SSLSNHKYVPR	Y	R	11	4	3185.98	1896.07	1896.07	475.026	475.025	1895.09	474.779	0.9824	0.6269	6.2323	0.085319999999999993	27.935	26.391	0.9982	0	0	33	43	741596	7K(304.2071), N-term(304.2071)	NA	0.84	TRUE	sp|Q8R4N0|CLYBL_MOUSE	Q8R4N0	CLYBL_MOUSE	Clybl	Citramalyl-CoA lyase, mitochondrial	NA	NA	TRUE	23767.5	42555.3	30499.2	33932.5	28893.1	28118.4	30149.2	27860.2	33073.4	36251.7	32550.4
AFAC-54.09938.09938.4	I:\Serrano\DFG\N_terminomics\Kidney_data\TMT_Kidney_3h_cryopreserved\peptidomics_3h_Unespecific\interact-AFAC-54.pep.xml	PKPHSEAGTAFIQTQQLH	n[305]PKPHSEAGTAFIQTQQLH	M	A	18	4	4388.8	2597.42	2597.42	650.363	650.363	2597.42	650.362	7e-4	0.8649	1.0477	5.974e-11	59.145	59.145	1	0	0	2	19	289296	2K(304.2071), N-term(304.2071)	NA	0.96	TRUE	sp|P52480|KPYM_MOUSE	P52480	KPYM_MOUSE	Pkm	Pyruvate kinase PKM	NA	NA	TRUE	4000.63	5828.38	4843.89	5068.5	3857.27	4035.38	4047.9	3596.32	5790.46	5046.99	5779.77
AFAC-54.11992.11992.4	I:\Serrano\DFG\N_terminomics\Kidney_data\TMT_Kidney_3h_cryopreserved\peptidomics_3h_Unespecific\interact-AFAC-54.pep.xml	SGGHGEAGGEAGGATTVAVKPGLWTR	n[305]SGGHGEAGGEAGGATTVAVKPGLWTR	W	L	26	4	5201.76	3030.61	3030.61	758.66	758.66010000000006	3030.61	758.66	-0.0017	0.855	3.9184	0	103.211	24.627	1	0	0	11	36	0	20K(304.2071), N-term(304.2071)	NA	0.96	TRUE	sp|Q8BGX2|TIM29_MOUSE	Q8BGX2	TIM29_MOUSE	Timm29	Mitochondrial import inner membrane translocase subunit Tim29	NA	NA	TRUE	2496.87	4257.42	2892.98	3474.17	2537.64	2513.15	2773.3	2389.31	2900.41	3085.43	3159.34
AFAC-54.13007.13007.2	I:\Serrano\DFG\N_terminomics\Kidney_data\TMT_Kidney_3h_cryopreserved\peptidomics_3h_Unespecific\interact-AFAC-54.pep.xml	VNFTVDQIR	n[305]VNFTVDQIR	M	A	9	2	5601.68	1394.79	1394.78	698.4	698.4	1394.78	698.399	6e-4	0.5729	0.9817	6.632e-4	33.127	33.127	0.9998	0	0	2	10	144756	N-term(304.2071)	NA	0.81	TRUE	sp|P58252|EF2_MOUSE	P58252	EF2_MOUSE	Eef2	Elongation factor 2	NA	NA	TRUE	7107.54	13176.1	8671.65	9477.86	8511.01	7892	8215.83	8075.02	8978.56	10424.5	9661.02
AFAC-54.13868.13868.4	I:\Serrano\DFG\N_terminomics\Kidney_data\TMT_Kidney_3h_cryopreserved\peptidomics_3h_Unespecific\interact-AFAC-54.pep.xml	VLASEPEIPKGIR	n[305]VLASEPEIPKGIR	N	A	13	4	5943.6	2016.23	2016.23	505.065	505.064	2016.22	505.063	0.0025	0.672	14.6085	1.713e-4	43.514	24.068	0.9999	0	0	5	17	256655	10K(304.2071), N-term(304.2071)	NA	0.87	TRUE	sp|Q9WTP6|KAD2_MOUSE	Q9WTP6	KAD2_MOUSE	Ak2	Adenylate kinase 2, mitochondrial	NA	NA	TRUE	3521.48	3762.72	3846.35	5151.91	4896.86	3433.57	3717.68	4554.97	4868.07	5510.57	4627.82
AFAC-54.14528.14528.4	I:\Serrano\DFG\N_terminomics\Kidney_data\TMT_Kidney_3h_cryopreserved\peptidomics_3h_Unespecific\interact-AFAC-54.pep.xml	PNVLASEPEIPKGIR	n[305]PNVLASEPEIPKGIR	A	A	15	4	6207.71	2227.32	2227.32	557.837	557.837	2227.32	557.837	0.0019	0.8385	9.584	1.721e-5	40.258	16.449	1	0	0	3	17	268769	12K(304.2071), N-term(304.2071)	NA	0.85	TRUE	sp|Q9WTP6|KAD2_MOUSE	Q9WTP6	KAD2_MOUSE	Ak2	Adenylate kinase 2, mitochondrial	NA	NA	TRUE	4494.38	6649.97	5883.61	6330.41	5564.25	5811.24	5820.65	5020.84	6727.28	5446.7	5746.95
AFAC-54.14888.14888.3	I:\Serrano\DFG\N_terminomics\Kidney_data\TMT_Kidney_3h_cryopreserved\peptidomics_3h_Unespecific\interact-AFAC-54.pep.xml	WELTILHTNDVHSR	n[305]WELTILHTNDVHSR	A	L	14	3	6353.25	2024.08	2024.08	675.7	675.7	2024.08	675.699	7e-4	0.5803	8.1891	7.627e-7	45.032	20.242	1	0	0	29	42	383796	N-term(304.2071)	NA	0.79	TRUE	sp|Q61503|5NTD_MOUSE	Q61503	5NTD_MOUSE	Nt5e	5'-nucleotidase	NA	NA	TRUE	6307.02	11779.8	8386.75	8785.25	6786.23	7181.79	7656.7	6806.6	8604.25	9033.64	8658.23
AFAC-54.15239.15239.3	I:\Serrano\DFG\N_terminomics\Kidney_data\TMT_Kidney_3h_cryopreserved\peptidomics_3h_Unespecific\interact-AFAC-54.pep.xml	LLSAAYVDSHQWEAR	n[305]LLSAAYVDSHQWEAR	C	E	15	3	6494.79	2049.06	2049.06	684.027	684.027	2049.06	684.027	2e-4	0.6416	13.9262	8.243e-10	52.536	17.795	1	0	0	29	43	1763047	N-term(304.2071)	NA	0.68	TRUE	sp|Q8BK72|RT27_MOUSE	Q8BK72	RT27_MOUSE	Mrps27	28S ribosomal protein S27, mitochondrial	NA	NA	TRUE	9696.68	16473.7	12866.9	13880	11588	11230.8	11724.5	12080.3	13625.4	15381.7	15123.9
AFAC-54.15899.15899.2	I:\Serrano\DFG\N_terminomics\Kidney_data\TMT_Kidney_3h_cryopreserved\peptidomics_3h_Unespecific\interact-AFAC-54.pep.xml	SSQFDWALMR	n[305]SSQFDWALMR	N	L	10	2	6760.46	1543.78	1543.78	772.897	772.897	1543.78	772.896	0.0026	0.6302	7.8816	7.607e-4	34.761	21.487	0.9998	0	0	79	88	951242	N-term(304.2071)	NA	0.65	TRUE	sp|Q6PB66|LPPRC_MOUSE	Q6PB66	LPPRC_MOUSE	Lrpprc	Leucine-rich PPR motif-containing protein, mitochondrial	NA	NA	TRUE	32777.6	42273.5	42247.1	47740.9	40227.2	32130.7	35705.5	35867	42305.7	46971.9	48624.4
AFAC-54.17883.17883.2	I:\Serrano\DFG\N_terminomics\Kidney_data\TMT_Kidney_3h_cryopreserved\peptidomics_3h_Unespecific\interact-AFAC-54.pep.xml	LNLPESWDWR	n[305]LNLPESWDWR	I	N	10	2	7554.51	1618.85	1618.85	810.431	810.432	1618.84	810.429	0.0065	0.6909	0.52	9.023e-6	32.397	20.388	0.9995	0	0	228	237	222627	N-term(304.2071)	NA	0.87	TRUE	sp|P97821|CATC_MOUSE	P97821	CATC_MOUSE	Ctsc	Dipeptidyl peptidase 1	NA	NA	TRUE	16406.9	20780.1	16509.6	17787	13486	13657.7	11950.2	15080.2	18589	16328.1	19544.3
AFAC-54.18115.18115.4	I:\Serrano\DFG\N_terminomics\Kidney_data\TMT_Kidney_3h_cryopreserved\peptidomics_3h_Unespecific\interact-AFAC-54.pep.xml	QSTLVIAEHANDSLAPITLNTITAAGR	n[305]QSTLVIAEHANDSLAPITLNTITAAGR	F	L	27	4	7648.93	3080.69	3080.69	771.179	771.179	3080.68	771.177	0.0063	0.8385	0.7502	0.04989	25.731	19.371	0.9988	0	0	20	46	43885	N-term(304.2071)	NA	0.79	TRUE	sp|Q99LC5|ETFA_MOUSE	Q99LC5	ETFA_MOUSE	Etfa	Electron transfer flavoprotein subunit alpha, mitochondrial	NA	NA	TRUE	2309.11	3875.88	2984.63	3783.99	3126.76	2578.69	2660.35	2866.61	3374.64	3635.17	3930.29
AFAC-54.19233.19233.5	I:\Serrano\DFG\N_terminomics\Kidney_data\TMT_Kidney_3h_cryopreserved\peptidomics_3h_Unespecific\interact-AFAC-54.pep.xml	PEFLEDPSVLTKDKLKSELVANNVTLPAGEQR	n[305]PEFLEDPSVLTKDKLKSELVANNVTLPAGEQR	M	K	32	5	8098.77	4755.7	4755.69	952.147	952.145	4753.7	951.747	1.9882	0.9714	17.9406	3.116e-7	48.592	48.592	1	0	0	2	33	123097	12K(304.2071), 14K(304.2071), 16K(304.2071), N-term(304.2071)	NA	0.81	TRUE	sp|Q61033|LAP2A_MOUSE	Q61033	LAP2A_MOUSE	Tmpo	Lamina-associated polypeptide 2, isoforms alpha/zeta	NA	NA	TRUE	6624.88	9210.81	9744.18	9701.01	8609.19	7286.46	7195.86	7902.5308000000005	8888.44	8155.47	7463.02
AFAC-54.19261.19261.5	I:\Serrano\DFG\N_terminomics\Kidney_data\TMT_Kidney_3h_cryopreserved\peptidomics_3h_Unespecific\interact-AFAC-54.pep.xml	PEFLEDPSVLTKDKLKSELVANNVTLPAGEQR	n[305]PEFLEDPSVLTKDKLKSELVANNVTLPAGEQR	M	K	32	5	8110.17	4754.7	4754.69	951.946	951.945	4753.7	951.747	0.9868	0.9668	18.1305	2.407e-4	40.814	40.814	1	0	0	2	33	64903.3	12K(304.2071), 14K(304.2071), 16K(304.2071), N-term(304.2071)	NA	0.98	TRUE	sp|Q61033|LAP2A_MOUSE	Q61033	LAP2A_MOUSE	Tmpo	Lamina-associated polypeptide 2, isoforms alpha/zeta	NA	NA	TRUE	6774.63	8270.66	9335.45	9603.72	8052.89	7078.2	6519.39	7316.02	8843.61	8030.87	8372.83
AFAC-54.19885.19885.3	I:\Serrano\DFG\N_terminomics\Kidney_data\TMT_Kidney_3h_cryopreserved\peptidomics_3h_Unespecific\interact-AFAC-54.pep.xml	DPAIYFKEQFLDGDAWTNR	n[305]DPAIYFKEQFLDGDAWTNR	A	W	19	3	8360.65	2893.49	2893.49	965.505	965.505	2893.49	965.504	0.0024	0.7482	11.8297	1.745e-8	45.289	22.877	1	0	0	18	36	47964.7	7K(304.2071), N-term(304.2071)	NA	0.81	TRUE	sp|P14211|CALR_MOUSE	P14211	CALR_MOUSE	Calr	Calreticulin	NA	NA	TRUE	5680.74	9051.41	6854.95	7827.7808000000005	7230.95	6405.65	5703.01	6830.6	7113.11	7592.9	7554.96
AFAC-54.20046.20046.3	I:\Serrano\DFG\N_terminomics\Kidney_data\TMT_Kidney_3h_cryopreserved\peptidomics_3h_Unespecific\interact-AFAC-54.pep.xml	DPAIYFKEQFLDGDAWTNR	n[305]DPAIYFKEQFLDGDAWTNR	A	W	19	3	8426.59	2893.49	2893.49	965.504	965.506	2893.49	965.504	0.0053	0.8203	12.9288	2.68e-8	50.543	21.905	1	0	0	18	36	2.42977e+06	7K(304.2071), N-term(304.2071)	NA	0.93	TRUE	sp|P14211|CALR_MOUSE	P14211	CALR_MOUSE	Calr	Calreticulin	NA	NA	TRUE	17969.1	31490.7	22827.3	25417.7	24425.5	21860.2	19418.7	21658.8	24203	25867.2	23093.4
AFAC-54.20179.20179.3	I:\Serrano\DFG\N_terminomics\Kidney_data\TMT_Kidney_3h_cryopreserved\peptidomics_3h_Unespecific\interact-AFAC-54.pep.xml	DPAIYFKEQFLDGDAWTNR	n[305]DPAIYFKEQFLDGDAWTNR	A	W	19	3	8480.6	2893.49	2893.49	965.505	965.505	2893.49	965.504	0.0046	0.8119	13.829	3.588e-9	50.689	18.189	1	0	0	18	36	940306	7K(304.2071), N-term(304.2071)	NA	0.75	TRUE	sp|P14211|CALR_MOUSE	P14211	CALR_MOUSE	Calr	Calreticulin	NA	NA	TRUE	7876.49	14822.6	10764.7	12819.3	10512.3	10087.7	9387.37	9976.7	10858.5	12617.3	12046
AFAC-54.20363.20363.3	I:\Serrano\DFG\N_terminomics\Kidney_data\TMT_Kidney_3h_cryopreserved\peptidomics_3h_Unespecific\interact-AFAC-54.pep.xml	DPAIYFKEQFLDGDAWTNR	n[305]DPAIYFKEQFLDGDAWTNR	A	W	19	3	8555.44	2893.49	2893.5	965.504	965.507	2893.49	965.504	0.0102	0.8133	15.0764	1.799e-10	50.165	17.15	1	0	0	18	36	133218	7K(304.2071), N-term(304.2071)	NA	0.86	TRUE	sp|P14211|CALR_MOUSE	P14211	CALR_MOUSE	Calr	Calreticulin	NA	NA	TRUE	11089.8	17669	14252.7	15987.5	13635.8	13272	13176.9	12981.7	15546.5	16861.9	14931.8
AFAC-54.20415.20415.5	I:\Serrano\DFG\N_terminomics\Kidney_data\TMT_Kidney_3h_cryopreserved\peptidomics_3h_Unespecific\interact-AFAC-54.pep.xml	DALEEEDNVLVLKKSNFEEALAAHKY	n[305]DALEEEDNVLVLKKSNFEEALAAHKY	A	L	26	5	8576.4	4190.32	4190.32	839.072	839.072	4191.32	839.271	-0.9965	0.7436	32.185	5.62e-10	51.818	15.261	1	0	0	20	45	0	13K(304.2071), 14K(304.2071), 25K(304.2071), N-term(304.2071)	NA	0.85	TRUE	sp|P09103|PDIA1_MOUSE	P09103	PDIA1_MOUSE	P4hb	Protein disulfide-isomerase	NA	NA	TRUE	14688.1	23331.2	19892	20625.4	18763.2	16720.6	16741	17043.6	20253.5	21526.7	20565.4
AFAC-54.20668.20668.3	I:\Serrano\DFG\N_terminomics\Kidney_data\TMT_Kidney_3h_cryopreserved\peptidomics_3h_Unespecific\interact-AFAC-54.pep.xml	DPAIYFKEQFLDGDAWTNR	n[305]DPAIYFKEQFLDGDAWTNR	A	W	19	3	8680	2893.48	2893.49	965.502	965.504	2893.49	965.504	2e-4	0.7481	17.1523	1.15e-12	57.9	16.388	1	0	0	18	36	266312	7K(304.2071), N-term(304.2071)	NA	0.94	TRUE	sp|P14211|CALR_MOUSE	P14211	CALR_MOUSE	Calr	Calreticulin	NA	NA	TRUE	13378.8	23159.2	17029	20652.5	17720.6	16871.3	14726.4	16526.5	19070.4	19305.2	17871.3
AFAC-54.20780.20780.3	I:\Serrano\DFG\N_terminomics\Kidney_data\TMT_Kidney_3h_cryopreserved\peptidomics_3h_Unespecific\interact-AFAC-54.pep.xml	DPAIYFKEQFLDGDAWTNR	n[305]DPAIYFKEQFLDGDAWTNR	A	W	19	3	8725.01	2893.48	2893.49	965.5	965.504	2893.49	965.504	-0.0002	0.7556	17.9025	5.283e-9	47.68	18.558	1	0	0	18	36	138465	7K(304.2071), N-term(304.2071)	NA	0.85	TRUE	sp|P14211|CALR_MOUSE	P14211	CALR_MOUSE	Calr	Calreticulin	NA	NA	TRUE	3290.48	5643.84	3948.78	5349.06	4170.92	4133.95	3314.81	3671.38	4477.94	4680.81	4586.85
AFAC-54.20937.20937.3	I:\Serrano\DFG\N_terminomics\Kidney_data\TMT_Kidney_3h_cryopreserved\peptidomics_3h_Unespecific\interact-AFAC-54.pep.xml	DPAIYFKEQFLDGDAWTNR	n[305]DPAIYFKEQFLDGDAWTNR	A	W	19	3	8789.4	2893.49	2893.49	965.504	965.503	2893.49	965.504	-0.0029	0.8014	18.9755	6.589e-11	55.335	18.027	1	0	0	18	36	2.17199e+06	7K(304.2071), N-term(304.2071)	NA	0.85	TRUE	sp|P14211|CALR_MOUSE	P14211	CALR_MOUSE	Calr	Calreticulin	NA	NA	TRUE	21869.7	36767.3	25848.9	30957.9	28565.3	25307.2	23872	25188.9	29216.4	30184.1	26871
AFAC-54.21078.21078.3	I:\Serrano\DFG\N_terminomics\Kidney_data\TMT_Kidney_3h_cryopreserved\peptidomics_3h_Unespecific\interact-AFAC-54.pep.xml	DPAIYFKEQFLDGDAWTNR	n[305]DPAIYFKEQFLDGDAWTNR	A	W	19	3	8846.07	2893.49	2893.49	965.503	965.503	2893.49	965.504	-0.0031	0.822	19.92	3.561e-11	52.935	18.92	1	0	0	18	36	636156	7K(304.2071), N-term(304.2071)	NA	0.9	TRUE	sp|P14211|CALR_MOUSE	P14211	CALR_MOUSE	Calr	Calreticulin	NA	NA	TRUE	14723.4	25105.2	19183.2	21261.5	19470	18536.1	16867.6	16874.9	19728.2	21263.2	21562.2
AFAC-54.21263.21263.3	I:\Serrano\DFG\N_terminomics\Kidney_data\TMT_Kidney_3h_cryopreserved\peptidomics_3h_Unespecific\interact-AFAC-54.pep.xml	DPAIYFKEQFLDGDAWTNR	n[305]DPAIYFKEQFLDGDAWTNR	A	W	19	3	8920.42	2893.51	2893.49	965.51	965.504	2893.49	965.504	-0.0004	0.7832	21.1592	7.045e-6	32.312	17.508	0.9998	0	0	18	36	35752.2	7K(304.2071), N-term(304.2071)	NA	0.87	TRUE	sp|P14211|CALR_MOUSE	P14211	CALR_MOUSE	Calr	Calreticulin	NA	NA	TRUE	1789.78	3511.56	2461.62	2436.14	2492.37	2201.19	2303.03	2261.1	2740.97	2470.63	2588.36
AFAC-54.21494.21494.3	I:\Serrano\DFG\N_terminomics\Kidney_data\TMT_Kidney_3h_cryopreserved\peptidomics_3h_Unespecific\interact-AFAC-54.pep.xml	SPVEINSVLLDYHLWDYAR	n[305]SPVEINSVLLDYHLWDYAR	N	E	19	3	9015.14	2593.35	2593.35	865.458	865.458	2593.35	865.457	0.0029	0.7584	1.8647	7.261e-8	45.844	21.815	1	0	0	301	319	181229	N-term(304.2071)	NA	0.86	TRUE	tr|G3X8U3|G3X8U3_MOUSE	G3X8U3	G3X8U3_MOUSE	2210016F16Rik	Queuosine salvage protein	NA	NA	TRUE	5249.46	8329.26	6249.21	6916.2	5381.7	5449.52	5400.1	6145.37	6089.26	6650.4	6658.33
AFAC-54.22039.22039.4	I:\Serrano\DFG\N_terminomics\Kidney_data\TMT_Kidney_3h_cryopreserved\peptidomics_3h_Unespecific\interact-AFAC-54.pep.xml	PVDFNGYWKMLSNENFEEYLR	n[305]PVDFNGYWKMLSNENFEEYLR	M	A	21	4	9237.65	3259.62	3259.62	815.913	815.912	3258.63	815.665	0.987	0.7025	2.1584	3.985e-4	34.024	34.024	0.9997	0	0	2	22	190866	9K(304.2071), N-term(304.2071)	NA	0.92	TRUE	sp|Q00915|RET1_MOUSE	Q00915	RET1_MOUSE	Rbp1	Retinol-binding protein 1	NA	NA	TRUE	2605.36	4183.19	3450.14	3289.04	3081.15	2762.11	3025.57	2510.18	3951.59	3609.17	3855.5
AFAC-54.22044.22044.3	I:\Serrano\DFG\N_terminomics\Kidney_data\TMT_Kidney_3h_cryopreserved\peptidomics_3h_Unespecific\interact-AFAC-54.pep.xml	PVDFNGYWKMLSNENFEEYLR	n[305]PVDFNGYWKMLSNENFEEYLR	M	A	21	3	9239.65	3259.62	3259.62	1087.55	1087.55	3258.63	1087.22	0.9863	0.8339	2.1252	1.208e-4	32.541	32.541	1	0	0	2	22	216958	9K(304.2071), N-term(304.2071)	NA	1	TRUE	sp|Q00915|RET1_MOUSE	Q00915	RET1_MOUSE	Rbp1	Retinol-binding protein 1	NA	NA	TRUE	17137.4	26831.6	22570.4	22487.5	18943.9	18078.3	20517.5	18446.5	21920	24651	27134.9
AFAC-54.22162.22162.3	I:\Serrano\DFG\N_terminomics\Kidney_data\TMT_Kidney_3h_cryopreserved\peptidomics_3h_Unespecific\interact-AFAC-54.pep.xml	GVPLLEVDLDSFEDKPWR	n[305]GVPLLEVDLDSFEDKPWR	N	K	18	3	9287.64	2722.49	2722.48	908.505	908.5	2722.48	908.501	-0.0036	0.6172	8.938	3.963e-7	40.836	17.888	1	0	0	148	165	229533	15K(304.2071), N-term(304.2071)	NA	0.7	TRUE	sp|Q9D824|FIP1_MOUSE	Q9D824	FIP1_MOUSE	Fip1l1	Pre-mRNA 3'-end-processing factor FIP1	NA	NA	TRUE	7647.33	11274.7	9860.94	10412	8402.55	7867.1	7806.93	8810.03	8694.83	10034.1	10341.4
AFAC-54.22223.22223.3	I:\Serrano\DFG\N_terminomics\Kidney_data\TMT_Kidney_3h_cryopreserved\peptidomics_3h_Unespecific\interact-AFAC-54.pep.xml	GVPLLEVDLDSFEDKPWR	n[305]GVPLLEVDLDSFEDKPWR	N	K	18	3	9312.53	2723.47	2723.48	908.831	908.834	2722.48	908.501	0.9982	0.5904	9.3529	6.991e-7	35.896	20.01	1	0	0	148	165	274604	15K(304.2071), N-term(304.2071)	NA	0.81	TRUE	sp|Q9D824|FIP1_MOUSE	Q9D824	FIP1_MOUSE	Fip1l1	Pre-mRNA 3'-end-processing factor FIP1	NA	NA	TRUE	3376.74	5358.35	4711.59	4468.29	3579.74	3500.89	3650.31	3767.82	4339.18	4113.72	4393.01
AFAC-54.23407.23407.3	I:\Serrano\DFG\N_terminomics\Kidney_data\TMT_Kidney_3h_cryopreserved\peptidomics_3h_Unespecific\interact-AFAC-54.pep.xml	SLEDLTKAIIEDVQR	n[305]SLEDLTKAIIEDVQR	N	L	15	3	9798.47	2337.35	2337.33	780.124	780.118	2337.34	780.12	-0.0078	0.5691	20.2929	0.8865	17.63	14.673	0.8799	0	0	448	462	170706	7K(304.2071), N-term(304.2071)	NA	0.63	TRUE	sp|Q9QWY8|ASAP1_MOUSE	Q9QWY8	ASAP1_MOUSE	Asap1	Arf-GAP with SH3 domain, ANK repeat and PH domain-containing protein 1	NA	NA	FALSE	1475.2	2498.34	1975.02	2532.13	1740.65	1627.78	1816.68	2005.59	1932.9	2167.52	2153.42
AFAC-54.23649.23649.4	I:\Serrano\DFG\N_terminomics\Kidney_data\TMT_Kidney_3h_cryopreserved\peptidomics_3h_Unespecific\interact-AFAC-54.pep.xml	SEAAADREDDPNFFKMVEGFFDR	n[305]SEAAADREDDPNFFKMVEGFFDR	Y	G	23	4	9896.87	3300.61	3300.59	826.159	826.154	3300.6	826.157	-0.0127	0.7562	7.9709	0.003108	35.301	21.399	0.9998	0	0	54	76	89678.8	15K(304.2071), N-term(304.2071)	NA	0.6	TRUE	sp|P26443|DHE3_MOUSE	P26443	DHE3_MOUSE	Glud1	Glutamate dehydrogenase 1, mitochondrial	NA	NA	TRUE	8910.13	13826.7	12248	12158.4	9652.88	9037.37	10708.3	8767.74	12443.4	11941.4	14082.4
AFAC-55.02653.02653.3	I:\Serrano\DFG\N_terminomics\Kidney_data\TMT_Kidney_3h_cryopreserved\peptidomics_3h_Unespecific\interact-AFAC-55.pep.xml	GSAQKPASR	n[305]GSAQKPASR	A	V	9	3	1428.92	1508.9	1508.89	503.972	503.971	1508.89	503.971	-0.0013	0.639	1.67	0.06067	17.631	11.239	0.9391	0	0	14	22	53256.8	5K(304.2071), N-term(304.2071)	NA	0.89	TRUE	sp|P35486|ODPA_MOUSE	P35486	ODPA_MOUSE	Pdha1	Pyruvate dehydrogenase E1 component subunit alpha, somatic form, mitochondrial	NA	NA	TRUE	4651.94	4973.18	4905.05	4709.33	4262.44	3659.85	3738.61	4912.1	5004.84	4795.34	6001.3
AFAC-55.03069.03069.2	I:\Serrano\DFG\N_terminomics\Kidney_data\TMT_Kidney_3h_cryopreserved\peptidomics_3h_Unespecific\interact-AFAC-55.pep.xml	PENVASR	n[305]PENVASR	M	S	7	2	1608.5	1075.6	1075.59	538.806	538.804	1075.59	538.804	-0.0018	0.6995	9.7613	0.3142	24.525	24.525	0.8839	0	0	2	8	1888671	N-term(304.2071)	NA	0.98	TRUE	sp|P80315|TCPD_MOUSE	P80315	TCPD_MOUSE	Cct4	T-complex protein 1 subunit delta	NA	NA	FALSE	3946.26	6831.66	5220.26	6166.65	4981.07	4754.21	5021.58	4219.38	5222.45	5242.63	4504.38
AFAC-55.03730.03730.2	I:\Serrano\DFG\N_terminomics\Kidney_data\TMT_Kidney_3h_cryopreserved\peptidomics_3h_Unespecific\interact-AFAC-55.pep.xml	GAVEPCAQPR	n[305]GAVEPCAQPR	N	L	10	2	1884.42	1387.72	1387.72	694.869	694.866	1387.72	694.867	-0.0017	0.7825	11.7168	4.99e-5	40.147	18.257	0.9999	0	0	125	134	3.70978e+06	6C(57.0214), N-term(304.2071)	NA	0.99	TRUE	sp|Q9JIL4|NHRF3_MOUSE	Q9JIL4	NHRF3_MOUSE	Pdzk1	Na(+)/H(+) exchange regulatory cofactor NHE-RF3	NA	NA	TRUE	24375.4	35475.3	31204.1	29803.1	27506.1	24494.9	29193.9	29585.8	30188	34928.9	31553.7
AFAC-55.03741.03741.3	I:\Serrano\DFG\N_terminomics\Kidney_data\TMT_Kidney_3h_cryopreserved\peptidomics_3h_Unespecific\interact-AFAC-55.pep.xml	GAVEPCAQPR	n[305]GAVEPCAQPR	N	L	10	3	1888.95	1387.72	1387.72	463.582	463.58	1387.72	463.581	-0.0022	0.8385	11.6413	2.243e-4	29.729	16.649	1	0	0	125	134	454179	6C(57.0214), N-term(304.2071)	NA	0.98	TRUE	sp|Q9JIL4|NHRF3_MOUSE	Q9JIL4	NHRF3_MOUSE	Pdzk1	Na(+)/H(+) exchange regulatory cofactor NHE-RF3	NA	NA	TRUE	1156.54	1964.84	1536.12	1504.27	1168.16	1254.03	1474.43	1440.8	1737.55	1667.31	1417.29
AFAC-55.06168.06168.3	I:\Serrano\DFG\N_terminomics\Kidney_data\TMT_Kidney_3h_cryopreserved\peptidomics_3h_Unespecific\interact-AFAC-55.pep.xml	TGGDAAAPGAAGTQAELPHR	n[305]TGGDAAAPGAAGTQAELPHR	G	R	20	3	2913.13	2151.1	2151.1	718.042	718.041	2151.1	718.04	0.0014	0.7147	10.8061	4.044e-6	49.296	24.158	1	0	0	33	52	14559.4	N-term(304.2071)	NA	1	TRUE	sp|Q9D0F3|LMAN1_MOUSE	Q9D0F3	LMAN1_MOUSE	Lman1	Protein ERGIC-53	NA	NA	TRUE	634.87	860.558	584.941	673.638	718.352	603.091	648.851	663.667	797.54	857.024	701.007
AFAC-55.06343.06343.3	I:\Serrano\DFG\N_terminomics\Kidney_data\TMT_Kidney_3h_cryopreserved\peptidomics_3h_Unespecific\interact-AFAC-55.pep.xml	GKPTSSGCDWR	n[305]GKPTSSGCDWR	M	R	11	3	2987.63	1857.97	1857.96	620.331	620.329	1857.97	620.329	-0.0002	0.5612	7.9431	0.001836	20.831	20.831	0.9948	0	0	2	12	529876	2K(304.2071), 8C(57.0214), N-term(304.2071)	NA	0.97	TRUE	sp|P51906|EAA3_MOUSE	P51906	EAA3_MOUSE	Slc1a1	Excitatory amino acid transporter 3	NA	NA	TRUE	15877.8	29358.3	23205.2	22251.7	21125.7	23449.9	22435.4	21111.7	25529.3	29841.2	26685
AFAC-55.09127.09127.2	I:\Serrano\DFG\N_terminomics\Kidney_data\TMT_Kidney_3h_cryopreserved\peptidomics_3h_Unespecific\interact-AFAC-55.pep.xml	AWNTNLR	n[305]AWNTNLR	M	G	7	2	4142.76	1177.66	1177.65	589.835	589.834	1177.65	589.834	-0.0001	0.5616	4.2155	0.001731	28.474	28.474	0.9929	0	0	2	8	2.75702e+06	N-term(304.2071)	NA	0.94	TRUE	sp|Q9QXP0|RHCG_MOUSE	Q9QXP0	RHCG_MOUSE	Rhcg	Ammonium transporter Rh type C	NA	NA	TRUE	20016.4	33495.8	27317.4	27062.9	21232.2	22402.3	26116.5	23795.1	28840.6	27474	29560.3
AFAC-55.11259.11259.4	I:\Serrano\DFG\N_terminomics\Kidney_data\TMT_Kidney_3h_cryopreserved\peptidomics_3h_Unespecific\interact-AFAC-55.pep.xml	LHVDVPKDVTR	n[305]LHVDVPKDVTR	N	P	11	4	5015.46	1886.12	1886.12	472.538	472.538	1886.12	472.538	8e-4	0.6153	19.4315	2.368e-5	35.882	20.347	0.9985	0	0	9	19	90505.8	7K(304.2071), N-term(304.2071)	NA	0.87	TRUE	sp|Q80ZK0|RT10_MOUSE	Q80ZK0	RT10_MOUSE	Mrps10	28S ribosomal protein S10, mitochondrial	NA	NA	TRUE	2897.68	5167.87	3549.16	4015.56	3696.53	2836.62	3230.76	3327.88	3888.04	4302	4423.11
AFAC-55.12936.12936.3	I:\Serrano\DFG\N_terminomics\Kidney_data\TMT_Kidney_3h_cryopreserved\peptidomics_3h_Unespecific\interact-AFAC-55.pep.xml	SYGLDITCKDLR	n[305]SYGLDITCKDLR	N	N	12	3	5696.68	2048.12	2048.12	683.716	683.715	2048.12	683.715	-0.0002	0.5099	1.6355	3.268e-6	34.84	25.857	0.9997	0	0	106	117	173918	8C(57.0214), 9K(304.2071), N-term(304.2071)	NA	0.94	TRUE	sp|Q9Z2C5|MTM1_MOUSE	Q9Z2C5	MTM1_MOUSE	Mtm1	Myotubularin	NA	NA	TRUE	13391.2	20527.4	17740.4	16910.9	11815.4	13833	16710.4	16211.6	18007.5	20745.9	18403.7
AFAC-55.13563.13563.4	I:\Serrano\DFG\N_terminomics\Kidney_data\TMT_Kidney_3h_cryopreserved\peptidomics_3h_Unespecific\interact-AFAC-55.pep.xml	VLASEPEIPKGIR	n[305]VLASEPEIPKGIR	N	A	13	4	5951.78	2016.22	2016.22	505.063	505.063	2016.22	505.063	0.0011	0.6484	13.5871	0.001403	26.064	16.079	0.9996	0	0	5	17	35964.5	10K(304.2071), N-term(304.2071)	NA	0.61	TRUE	sp|Q9WTP6|KAD2_MOUSE	Q9WTP6	KAD2_MOUSE	Ak2	Adenylate kinase 2, mitochondrial	NA	NA	TRUE	1132.61	1571.57	1238.48	1764.73	1466.6	1314.23	1279.89	1412.49	1234.98	1836.72	1511.47
AFAC-55.13722.13722.4	I:\Serrano\DFG\N_terminomics\Kidney_data\TMT_Kidney_3h_cryopreserved\peptidomics_3h_Unespecific\interact-AFAC-55.pep.xml	TVAAASPSHEAKGGLVISPEGLSPAVR	n[305]TVAAASPSHEAKGGLVISPEGLSPAVR	S	K	27	4	6016.37	3208.81	3208.8	803.21	803.208	3208.81	803.209	-0.0031	0.8001	5.1859	0	100.826	21.497	1	0	0	638	664	161273	12K(304.2071), N-term(304.2071)	NA	1	FALSE	sp|Q8K370|ACD10_MOUSE	Q8K370	ACD10_MOUSE	Acad10	Acyl-CoA dehydrogenase family member 10	Acad12	tr|D3Z7X0|D3Z7X0_MOUSE	TRUE	4167.85	5576.76	4694.16	6486.42	4467.1	4037.72	4104.23	3645.51	5325.7	5154.7	6009.29
AFAC-55.15244.15244.4	I:\Serrano\DFG\N_terminomics\Kidney_data\TMT_Kidney_3h_cryopreserved\peptidomics_3h_Unespecific\interact-AFAC-55.pep.xml	DGPAVAIDLSGFNEKNDLKR	n[305]DGPAVAIDLSGFNEKNDLKR	D	A	20	4	6629.26	3069.71	3069.72	768.434	768.437	3070.72	768.688	-1.0036	0.7074	8.035	9.293e-6	42.858	22.007	1	0	0	316	335	124784	15K(304.2071), 19K(304.2071), N-term(304.2071)	NA	0.91	TRUE	sp|Q3V0K9|PLSI_MOUSE	Q3V0K9	PLSI_MOUSE	Pls1	Plastin-1	NA	NA	TRUE	10453.8	15944.5	13512.4	13107.4	10215.7	11176.7	9509.52	11822.3	11478	13597.3	11478.8
AFAC-55.15760.15760.2	I:\Serrano\DFG\N_terminomics\Kidney_data\TMT_Kidney_3h_cryopreserved\peptidomics_3h_Unespecific\interact-AFAC-55.pep.xml	AASDVLELTDENFESR	n[305]AASDVLELTDENFESR	A	V	16	2	6836.81	2099.03	2099.04	1050.52	1050.53	2099.03	1050.52	0.007	0.7539	3.2222	1.464e-11	59.024	17.215	1	0	0	23	38	359259	N-term(304.2071)	NA	0.95	TRUE	sp|P27773|PDIA3_MOUSE	P27773	PDIA3_MOUSE	Pdia3	Protein disulfide-isomerase A3	NA	NA	TRUE	11749.9	21631.1	14812.6	17508.1	14666.2	14342.8	13238.1	13687.1	15969.2	16506.2	16722.1
AFAC-55.16253.16253.3	I:\Serrano\DFG\N_terminomics\Kidney_data\TMT_Kidney_3h_cryopreserved\peptidomics_3h_Unespecific\interact-AFAC-55.pep.xml	ASEAIKGAVVGIDLGTTN	n[305]ASEAIKGAVVGIDLGTTN	Y	S	18	3	7033.74	2323.32	2323.32	775.448	775.449	2323.32	775.449	4e-4	0.4376	15.0178	5.839e-6	36.447	17.633	0.9991	0	0	47	64	331867	6K(304.2071), N-term(304.2071)	NA	0.87	TRUE	sp|P38647|GRP75_MOUSE	P38647	GRP75_MOUSE	Hspa9	Stress-70 protein, mitochondrial	NA	NA	TRUE	5106.22	8606.17	5952.83	7644.95	5712.02	5560.65	5690.57	5055.27	6775.6	6961.08	6249.58
AFAC-55.16340.16340.4	I:\Serrano\DFG\N_terminomics\Kidney_data\TMT_Kidney_3h_cryopreserved\peptidomics_3h_Unespecific\interact-AFAC-55.pep.xml	DSQHDPGKMFIGGLSWQTSPDSLR	n[305]DSQHDPGKMFIGGLSWQTSPDSLR	N	D	24	4	7068.4	3266.67	3266.67	817.675	817.674	3266.66	817.673	0.0031	0.8621	2.7465	7.974e-9	51.269	19.436	1	0	0	15	38	408413	8K(304.2071), N-term(304.2071)	NA	0.97	TRUE	sp|Q920Q6|MSI2H_MOUSE	Q920Q6	MSI2H_MOUSE	Msi2	RNA-binding protein Musashi homolog 2	NA	NA	TRUE	19433.7	31790	26476.8	27345.4	21278.3	19839.8	20450.9	23925.8	24229.6	30247.8	24916.8
AFAC-55.16990.16990.3	I:\Serrano\DFG\N_terminomics\Kidney_data\TMT_Kidney_3h_cryopreserved\peptidomics_3h_Unespecific\interact-AFAC-55.pep.xml	APLDLDKYVEIAR	n[305]APLDLDKYVEIAR	M	Q	13	3	7326.92	2110.23	2110.22	704.416	704.416	2110.23	704.417	-0.0031	0.7068	10.6029	5.142e-5	37.072	37.072	1	0	0	2	14	354516	7K(304.2071), N-term(304.2071)	NA	0.86	TRUE	sp|Q9CQR6|PPP6_MOUSE	Q9CQR6	PPP6_MOUSE	Ppp6c	Serine/threonine-protein phosphatase 6 catalytic subunit	NA	NA	TRUE	15569	28394.2	21278.5	22939.3	18000.7	18593.5	18319.3	19696.8	21350.9	23046.1	23530.4
AFAC-55.17611.17611.2	I:\Serrano\DFG\N_terminomics\Kidney_data\TMT_Kidney_3h_cryopreserved\peptidomics_3h_Unespecific\interact-AFAC-55.pep.xml	LNLPESWDWR	n[305]LNLPESWDWR	I	N	10	2	7577.35	1618.84	1618.84	810.426	810.428	1618.84	810.429	-0.0022	0.7033	0.4747	5.083e-4	30.275	17.465	0.9978	0	0	228	237	202081	N-term(304.2071)	NA	0.68	TRUE	sp|P97821|CATC_MOUSE	P97821	CATC_MOUSE	Ctsc	Dipeptidyl peptidase 1	NA	NA	TRUE	9314.59	12775	9266.74	10188.3	7744.19	8066.8	7274.45	8130.95	10658.3	9692.72	11227.6
AFAC-55.17621.17621.3	I:\Serrano\DFG\N_terminomics\Kidney_data\TMT_Kidney_3h_cryopreserved\peptidomics_3h_Unespecific\interact-AFAC-55.pep.xml	ASFFGENHLEVPVPSALTR	n[305]ASFFGENHLEVPVPSALTR	P	V	19	3	7581.34	2374.26	2374.25	792.427	792.425	2374.26	792.427	-0.007	0.683	3.5933	1.6e-13	69.126	22.35	1	0	0	30	48	666942	N-term(304.2071)	NA	0.92	TRUE	sp|Q8VHY0|CSPG4_MOUSE	Q8VHY0	CSPG4_MOUSE	Cspg4	Chondroitin sulfate proteoglycan 4	NA	NA	TRUE	8121.1	11008.9	9077.08	10338.7	9278.68	7528.11	8171.81	8197.74	10247.8	9293.61	10437.7
AFAC-55.17705.17705.3	I:\Serrano\DFG\N_terminomics\Kidney_data\TMT_Kidney_3h_cryopreserved\peptidomics_3h_Unespecific\interact-AFAC-55.pep.xml	DKVWVLGPEESILAR	n[305]DKVWVLGPEESILAR	S	V	15	3	7614.08	2319.35	2319.35	774.123	774.123	2319.34	774.122	0.0036	0.6524	2.8959	6.268e-4	34.596	23.881	0.9983	0	0	36	50	200008	2K(304.2071), N-term(304.2071)	NA	0.79	TRUE	sp|Q8BJE2|BTNL9_MOUSE	Q8BJE2	BTNL9_MOUSE	Btnl9	Butyrophilin-like protein 9	NA	NA	TRUE	6771.9	10161	7773.26	8366.64	6782.57	6617.05	7616.53	6976.4	8812.05	9513.44	10031.3
AFAC-55.18824.18824.5	I:\Serrano\DFG\N_terminomics\Kidney_data\TMT_Kidney_3h_cryopreserved\peptidomics_3h_Unespecific\interact-AFAC-55.pep.xml	PEFLEDPSVLTKDKLKSELVANNVTLPAGEQR	n[305]PEFLEDPSVLTKDKLKSELVANNVTLPAGEQR	M	K	32	5	8064.68	4755.7	4755.7	952.147	952.147	4753.7	951.747	1.998	0.974	16.5632	3.39e-4	38.321	38.321	0.9995	0	0	2	33	207638	12K(304.2071), 14K(304.2071), 16K(304.2071), N-term(304.2071)	NA	1	TRUE	sp|Q61033|LAP2A_MOUSE	Q61033	LAP2A_MOUSE	Tmpo	Lamina-associated polypeptide 2, isoforms alpha/zeta	NA	NA	TRUE	9199.43	12417.5	13041.3	14101.4	11686.6	10007.7	9880.09	9955.21	11955.9	11591.7	12051.1
AFAC-55.19560.19560.5	I:\Serrano\DFG\N_terminomics\Kidney_data\TMT_Kidney_3h_cryopreserved\peptidomics_3h_Unespecific\interact-AFAC-55.pep.xml	PEFLEDPSVLTKDKLKSELVANNVTLPAGEQR	n[305]PEFLEDPSVLTKDKLKSELVANNVTLPAGEQR	M	K	32	5	8361.98	4753.71	4753.69	951.749	951.746	4753.7	951.747	-0.0087	0.9797	21.5182	2.167e-4	40.538	40.538	0.9995	0	0	2	33	0	12K(304.2071), 14K(304.2071), 16K(304.2071), N-term(304.2071)	NA	0.87	TRUE	sp|Q61033|LAP2A_MOUSE	Q61033	LAP2A_MOUSE	Tmpo	Lamina-associated polypeptide 2, isoforms alpha/zeta	NA	NA	TRUE	7732.55	10033.4	10571	11826.9	9563.44	8800.38	8560.15	8095.26	10356.8	8945.6	10303.6
AFAC-55.19781.19781.3	I:\Serrano\DFG\N_terminomics\Kidney_data\TMT_Kidney_3h_cryopreserved\peptidomics_3h_Unespecific\interact-AFAC-55.pep.xml	LLEPCGYIYPEFPVVQR	n[305]LLEPCGYIYPEFPVVQR	Q	G	17	3	8452.58	2383.25	2383.26	795.425	795.429	2383.26	795.426	0.0075	0.7108	2.7723	0.04199	24.522	18.9	0.9741	0	0	24	40	33699.9	5C(57.0214), N-term(304.2071)	NA	0.62	TRUE	sp|Q00560|IL6RB_MOUSE	Q00560	IL6RB_MOUSE	Il6st	Interleukin-6 receptor subunit beta	NA	NA	TRUE	2174.84	3397.56	2788.16	3289.21	2508.98	2471.23	2168.14	2441.83	3071.86	3158.32	3211.56
AFAC-55.20217.20217.4	I:\Serrano\DFG\N_terminomics\Kidney_data\TMT_Kidney_3h_cryopreserved\peptidomics_3h_Unespecific\interact-AFAC-55.pep.xml	NWAKGHYTEGAELVDAVLDVVR	n[305]NWAKGHYTEGAELVDAVLDVVR	N	K	22	4	8630.86	3049.64	3049.62	763.417	763.413	3049.65	763.419	-0.0266	0.6529	7.2253	1.707e-10	69.382	23.165	1	0	0	100	121	43552.1	4K(304.2071), N-term(304.2071)	NA	0.7	TRUE	sp|Q9D6F9|TBB4A_MOUSE	Q9D6F9	TBB4A_MOUSE	Tubb4a	Tubulin beta-4A chain	NA	NA	TRUE	2428.63	3977.95	3088.99	3500.25	3044.78	2827.77	2649.44	2950.89	3384.4	3392.84	3384.93
AFAC-55.20488.20488.4	I:\Serrano\DFG\N_terminomics\Kidney_data\TMT_Kidney_3h_cryopreserved\peptidomics_3h_Unespecific\interact-AFAC-55.pep.xml	DPAIYFKEQFLDGDAWTNR	n[305]DPAIYFKEQFLDGDAWTNR	A	W	19	4	8740.99	2893.49	2893.49	724.379	724.38	2893.49	724.38	0.0012	0.8163	17.8166	3.082e-10	55.831	17.717	1	0	0	18	36	3.50105e+06	7K(304.2071), N-term(304.2071)	NA	0.51	TRUE	sp|P14211|CALR_MOUSE	P14211	CALR_MOUSE	Calr	Calreticulin	NA	NA	TRUE	6891.52	10866.5	7555.17	8233.46	8854.6	6803.65	6621.67	7274.67	8390.19	8303.13	7863.36
AFAC-55.20694.20694.4	I:\Serrano\DFG\N_terminomics\Kidney_data\TMT_Kidney_3h_cryopreserved\peptidomics_3h_Unespecific\interact-AFAC-55.pep.xml	TATFAQALQSVPETQVSILDNGLR	n[305]TATFAQALQSVPETQVSILDNGLR	G	V	24	4	8824.81	2862.55	2862.54	716.644	716.643	2862.54	716.643	0.0029	0.7909	2.6824	3.125e-6	42.864	17.833	1	0	0	35	58	882684	N-term(304.2071)	NA	0.8	TRUE	sp|Q9CZ13|QCR1_MOUSE	Q9CZ13	QCR1_MOUSE	Uqcrc1	Cytochrome b-c1 complex subunit 1, mitochondrial	NA	NA	TRUE	7217.8	10737.8	9701.67	9140.1	7902.79	7929.76	6998.01	7396.93	10186.3	9527.02	11484.3
AFAC-55.20809.20809.3	I:\Serrano\DFG\N_terminomics\Kidney_data\TMT_Kidney_3h_cryopreserved\peptidomics_3h_Unespecific\interact-AFAC-55.pep.xml	DPAIYFKEQFLDGDAWTNR	n[305]DPAIYFKEQFLDGDAWTNR	A	W	19	3	8871.81	2893.5	2893.48	965.506	965.502	2893.49	965.504	-0.0053	0.8174	19.9969	2.407e-10	50.686	18.479	1	0	0	18	36	40811	7K(304.2071), N-term(304.2071)	NA	0.86	TRUE	sp|P14211|CALR_MOUSE	P14211	CALR_MOUSE	Calr	Calreticulin	NA	NA	TRUE	4843.6	9268.38	5870.55	7447	5760.12	5426.36	5419.11	5843.65	6139.08	6859.18	6481.67
AFAC-55.20863.20863.4	I:\Serrano\DFG\N_terminomics\Kidney_data\TMT_Kidney_3h_cryopreserved\peptidomics_3h_Unespecific\interact-AFAC-55.pep.xml	DPAIYFKEQFLDGDAWTNR	n[305]DPAIYFKEQFLDGDAWTNR	A	W	19	4	8894.1	2893.5	2893.49	724.382	724.38	2893.49	724.38	0.0017	0.7586	20.3684	1.56	20.887	19.694	0.8492	0	0	18	36	47662.1	7K(304.2071), N-term(304.2071)	NA	0.42	TRUE	sp|P14211|CALR_MOUSE	P14211	CALR_MOUSE	Calr	Calreticulin	NA	NA	FALSE	2328.71	4014.22	3067.11	3121.48	3175.3	2237.4	2428.41	2556.92	3166.68	3351.68	3049.62
AFAC-55.22796.22796.4	I:\Serrano\DFG\N_terminomics\Kidney_data\TMT_Kidney_3h_cryopreserved\peptidomics_3h_Unespecific\interact-AFAC-55.pep.xml	VSKVLWLDEIQQAINEANVDENR	n[305]VSKVLWLDEIQQAINEANVDENR	N	A	23	4	9685.36	3291.75	3291.76	823.946	823.947	3290.78	823.701	0.9848	0.6841	8.1032	4.05e-9	55.082	20.911	1	0	0	512	534	65038.5	3K(304.2071), N-term(304.2071)	NA	0.85	TRUE	sp|Q3UQ44|IQGA2_MOUSE	Q3UQ44	IQGA2_MOUSE	Iqgap2	Ras GTPase-activating-like protein IQGAP2	NA	NA	TRUE	1876.4	3018.52	2710.08	3025.85	2573.03	1755.36	2205.82	2287.23	2504.63	2489.55	2348.69
AFAC-55.22893.22893.3	I:\Serrano\DFG\N_terminomics\Kidney_data\TMT_Kidney_3h_cryopreserved\peptidomics_3h_Unespecific\interact-AFAC-55.pep.xml	PVDFNGYWKMLSNENFEEYLR	n[305]PVDFNGYWKMLSNENFEEYLR	M	A	21	3	9725.48	3259.62	3259.62	1087.55	1087.55	3258.63	1087.22	0.9904	0.8499	5.9601	0.003053	30.267	30.267	0.9993	0	0	2	22	42819.2	9K(304.2071), N-term(304.2071)	NA	0.96	TRUE	sp|Q00915|RET1_MOUSE	Q00915	RET1_MOUSE	Rbp1	Retinol-binding protein 1	NA	NA	TRUE	8597.83	12472.1	10327.5	11289.6	9242.02	8246.55	9820.58	7918.45	11228.1	11681.4	12775.9
AFAC-55.24203.24203.5	I:\Serrano\DFG\N_terminomics\Kidney_data\TMT_Kidney_3h_cryopreserved\peptidomics_3h_Unespecific\interact-AFAC-55.pep.xml	GDDEAAELMQQVKVLKLTVEDLEKER	n[305]GDDEAAELMQQVKVLKLTVEDLEKER	N	D	26	5	10258.8	4201.37	4201.38	841.281	841.283	4202.36	841.48	-0.9838	0.7965	21.4284	2.915e-11	49.829	16.851	1	0	0	189	214	217727	13K(304.2071), 16K(304.2071), 24K(304.2071), N-term(304.2071)	NA	0.88	TRUE	sp|Q61166|MARE1_MOUSE	Q61166	MARE1_MOUSE	Mapre1	Microtubule-associated protein RP/EB family member 1	NA	NA	TRUE	31374.5	48082.7	43675	45195.1	37797.6	35499.4	34877.2	38635.4	39036.9	50254.5	46103.8
AFAC-56.03587.03587.2	I:\Serrano\DFG\N_terminomics\Kidney_data\TMT_Kidney_3h_cryopreserved\peptidomics_3h_Unespecific\interact-AFAC-56.pep.xml	GAVEPCAQPR	n[305]GAVEPCAQPR	N	L	10	2	1835.55	1387.72	1387.72	694.867	694.866	1387.72	694.867	-0.0015	0.7809	9.0889	6.53e-8	43.116	16.703	1	0	0	125	134	1.12651e+06	6C(57.0214), N-term(304.2071)	NA	1	TRUE	sp|Q9JIL4|NHRF3_MOUSE	Q9JIL4	NHRF3_MOUSE	Pdzk1	Na(+)/H(+) exchange regulatory cofactor NHE-RF3	NA	NA	TRUE	5631.05	8540.6	8298	7195.83	6947.87	5981.97	7438.9	6535.9	7007.24	8064.13	8530.42
AFAC-56.05446.05446.3	I:\Serrano\DFG\N_terminomics\Kidney_data\TMT_Kidney_3h_cryopreserved\peptidomics_3h_Unespecific\interact-AFAC-56.pep.xml	ETAQQNMENHPVIR	n[305]ETAQQNMENHPVIR	N	T	14	3	2607.02	1970	1969.99	657.674	657.672	1970	657.673	-0.0015	0.5657	5.5944	4.561e-6	41.324	18.548	0.9999	0	0	154	167	20043.5	N-term(304.2071)	NA	0.94	TRUE	sp|Q99LC2|CSTF1_MOUSE	Q99LC2	CSTF1_MOUSE	Cstf1	Cleavage stimulation factor subunit 1	NA	NA	TRUE	946.802	1356.97	1081.52	1237.82	908.74	816.458	974.723	1005.07	881.779	1153.92	1035.97
AFAC-56.05819.05819.3	I:\Serrano\DFG\N_terminomics\Kidney_data\TMT_Kidney_3h_cryopreserved\peptidomics_3h_Unespecific\interact-AFAC-56.pep.xml	PAVSKGDGMR	n[305]PAVSKGDGMR	M	G	10	3	2763.26	1624.92	1624.92	542.649	542.648	1624.92	542.648	0.0012	0.5507	14.64	2.789e-5	25.684	25.684	0.9996	0	0	2	11	694791	5K(304.2071), N-term(304.2071)	NA	0.73	FALSE	sp|P17427|AP2A2_MOUSE	P17427	AP2A2_MOUSE	Ap2a2	AP-2 complex subunit alpha-2	Ap2a1	sp|P17426|AP2A1_MOUSE	TRUE	5209.06	7365.38	7255.79	6690.93	5801.65	5451.51	5647.34	6360.52	7243.1	6333.04	5944.18
AFAC-56.05909.05909.3	I:\Serrano\DFG\N_terminomics\Kidney_data\TMT_Kidney_3h_cryopreserved\peptidomics_3h_Unespecific\interact-AFAC-56.pep.xml	PAVSKGDGMR	n[305]PAVSKGDGMR	M	G	10	3	2801.46	1624.93	1624.92	542.65	542.648	1624.92	542.648	-0.0004	0.5552	15.2766	3.144e-5	29.881	29.881	0.9999	0	0	2	11	1.53871e+06	5K(304.2071), N-term(304.2071)	NA	0.97	FALSE	sp|P17427|AP2A2_MOUSE	P17427	AP2A2_MOUSE	Ap2a2	AP-2 complex subunit alpha-2	Ap2a1	sp|P17426|AP2A1_MOUSE	TRUE	55668.3	89866.7	72112.7	82961	66187.1	64270.4	63732.5	62998.9	76034.7	70963.5	72323.9
AFAC-56.06049.06049.3	I:\Serrano\DFG\N_terminomics\Kidney_data\TMT_Kidney_3h_cryopreserved\peptidomics_3h_Unespecific\interact-AFAC-56.pep.xml	PAVSKGDGMR	n[305]PAVSKGDGMR	M	G	10	3	2860	1624.92	1624.92	542.649	542.647	1624.92	542.648	-0.0009	0.5554	16.2523	0.004205	21.678	21.678	0.9971	0	0	2	11	703899	5K(304.2071), N-term(304.2071)	NA	0.92	FALSE	sp|P17427|AP2A2_MOUSE	P17427	AP2A2_MOUSE	Ap2a2	AP-2 complex subunit alpha-2	Ap2a1	sp|P17426|AP2A1_MOUSE	TRUE	5891.97	9981.34	7833.12	8918.05	6777.47	6436.08	6837.01	7247.55	7801.22	8211.09	8731.35
AFAC-56.06651.06651.4	I:\Serrano\DFG\N_terminomics\Kidney_data\TMT_Kidney_3h_cryopreserved\peptidomics_3h_Unespecific\interact-AFAC-56.pep.xml	SSLSNHKYVPR	n[305]SSLSNHKYVPR	Y	R	11	4	3112.19	1896.08	1896.07	475.026	475.025	1895.09	474.779	0.9834	0.6481	13.4131	0.003402	29.377	18.799	0.9981	0	0	33	43	452427	7K(304.2071), N-term(304.2071)	NA	0.92	TRUE	sp|Q8R4N0|CLYBL_MOUSE	Q8R4N0	CLYBL_MOUSE	Clybl	Citramalyl-CoA lyase, mitochondrial	NA	NA	TRUE	7833.26	13567.5	8948.46	11560.3	9039.34	9089.33	8990.57	8792.16	10954.2	11159.9	10803.1
AFAC-56.08453.08453.2	I:\Serrano\DFG\N_terminomics\Kidney_data\TMT_Kidney_3h_cryopreserved\peptidomics_3h_Unespecific\interact-AFAC-56.pep.xml	GAGGALFVHR	n[305]GAGGALFVHR	N	D	10	2	3851.26	1287.74	1287.74	644.877	644.876	1287.74	644.876	2e-4	0.5419	0.797	0.002779	27.752	15.352	0.9916	0	0	32	41	72388.2	N-term(304.2071)	NA	0.77	TRUE	sp|Q9D6J6|NDUV2_MOUSE	Q9D6J6	NDUV2_MOUSE	Ndufv2	NADH dehydrogenase [ubiquinone] flavoprotein 2, mitochondrial	NA	NA	TRUE	3804.99	6148.45	4769.27	5677.03	3923.88	3867.82	4444.51	4127.52	5236.69	5448.73	5443.55
AFAC-56.08560.08560.3	I:\Serrano\DFG\N_terminomics\Kidney_data\TMT_Kidney_3h_cryopreserved\peptidomics_3h_Unespecific\interact-AFAC-56.pep.xml	AEAAAAPAPAAGPGQM	n[305]AEAAAAPAPAAGPGQM	Y	S	16	3	3894.64	1683.86	1683.86	562.295	562.293	1683.86	562.293	-0.0014	0.6738	1.3046	9.206e-5	32.752	19.261	0.999	0	0	23	38	1.51509e+06	N-term(304.2071)	NA	0.94	TRUE	sp|Q9D3D9|ATPD_MOUSE	Q9D3D9	ATPD_MOUSE	Atp5f1d	ATP synthase subunit delta, mitochondrial	NA	NA	TRUE	1208.74	1594.34	1180.52	1331.27	1189.95	1278.06	1469.06	1104.38	1439.48	1538.84	1503.06
AFAC-56.12342.12342.2	I:\Serrano\DFG\N_terminomics\Kidney_data\TMT_Kidney_3h_cryopreserved\peptidomics_3h_Unespecific\interact-AFAC-56.pep.xml	APSTPLLTVR	n[305]APSTPLLTVR	M	G	10	2	5441.25	1357.83	1357.83	679.924	679.922	1357.83	679.92	0.0039	0.5142	1.9999	0.006196	28.881	28.881	0.9705	0	0	2	11	331239	N-term(304.2071)	NA	0.59	TRUE	sp|Q8BJW6|EIF2A_MOUSE	Q8BJW6	EIF2A_MOUSE	Eif2a	Eukaryotic translation initiation factor 2A	NA	NA	TRUE	6134.89	9453.43	7923.38	7379.33	6480.56	6155.45	6402.1	6671.08	8579.06	8464.99	7879.5
AFAC-56.12784.12784.3	I:\Serrano\DFG\N_terminomics\Kidney_data\TMT_Kidney_3h_cryopreserved\peptidomics_3h_Unespecific\interact-AFAC-56.pep.xml	SSSSVPTVKL	n[305]SSSSVPTVKL	F	F	10	3	5621.55	1611.97	1611.97	538.331	538.331	1611.97	538.33	0.0012	0.6747	10.7559	0.04951	20.7	19.132	0.9862	0	0	33	42	46385.4	9K(304.2071), N-term(304.2071)	NA	0.57	TRUE	sp|Q9EQ20|MMSA_MOUSE	Q9EQ20	MMSA_MOUSE	Aldh6a1	Methylmalonate-semialdehyde dehydrogenase [acylating], mitochondrial	NA	NA	TRUE	1381.91	1933.38	1696.97	1383.02	1426.21	1209.96	1280.19	1190.88	1454.65	1558.95	1600.85
AFAC-56.13713.13713.3	I:\Serrano\DFG\N_terminomics\Kidney_data\TMT_Kidney_3h_cryopreserved\peptidomics_3h_Unespecific\interact-AFAC-56.pep.xml	DLPKNWDWR	n[305]DLPKNWDWR	A	N	9	3	5998.05	1837.02	1837.01	613.347	613.345	1837.01	613.345	-0.0001	0.5961	0.7886	0.01992	19.984	13.254	0.9722	0	0	63	71	2.25147e+06	4K(304.2071), N-term(304.2071)	NA	0.9	TRUE	sp|Q9WUU7|CATZ_MOUSE	Q9WUU7	CATZ_MOUSE	Ctsz	Cathepsin Z	NA	NA	TRUE	12936.6	19509.6	14170.5	15035.7	13608	13768.7	16285.7	15645.4	13887.1	18216	13777.2
AFAC-56.13816.13816.3	I:\Serrano\DFG\N_terminomics\Kidney_data\TMT_Kidney_3h_cryopreserved\peptidomics_3h_Unespecific\interact-AFAC-56.pep.xml	SPVAALAATGKEEGLSAR	n[305]SPVAALAATGKEEGLSAR	N	L	18	3	6040.22	2335.34	2335.34	779.453	779.452	2335.34	779.452	-0.0004	0.6873	15.6778	3.069e-9	55.366	21.311	1	0	0	206	223	205487	11K(304.2071), N-term(304.2071)	NA	0.73	TRUE	sp|Q9QY76|VAPB_MOUSE	Q9QY76	VAPB_MOUSE	Vapb	Vesicle-associated membrane protein-associated protein B	NA	NA	TRUE	8726.04	15438.7	11312.5	13466.7	10609.4	9788.67	10189.6	11046.7	10172.4	11792.8	11427.9
AFAC-56.14419.14419.3	I:\Serrano\DFG\N_terminomics\Kidney_data\TMT_Kidney_3h_cryopreserved\peptidomics_3h_Unespecific\interact-AFAC-56.pep.xml	CWQNYLDFHR	n[305]CWQNYLDFHR	N	C	10	3	6283.17	1741.84	1741.84	581.62	581.62	1741.83	581.618	0.0056	0.8882	0.9144	5.484e-4	29.34	17.287	0.9993	0	0	30	39	58511.8	1C(57.0214), N-term(304.2071)	NA	0.57	TRUE	sp|P56391|CX6B1_MOUSE	P56391	CX6B1_MOUSE	Cox6b1	Cytochrome c oxidase subunit 6B1	NA	NA	TRUE	1687.78	2729.22	1854.28	2019.84	1655.54	1626.9	2120.49	1801.85	1962.89	2113.58	2645.79
AFAC-56.16115.16115.4	I:\Serrano\DFG\N_terminomics\Kidney_data\TMT_Kidney_3h_cryopreserved\peptidomics_3h_Unespecific\interact-AFAC-56.pep.xml	DSQHDPGKMFIGGLSWQTSPDSLR	n[305]DSQHDPGKMFIGGLSWQTSPDSLR	N	D	24	4	6964.18	3266.66	3266.66	817.672	817.672	3266.66	817.673	-0.0041	0.8005	1.6728	4.629e-5	40.195	20.768	0.9997	0	0	15	38	53197.9	8K(304.2071), N-term(304.2071)	NA	0.94	TRUE	sp|Q920Q6|MSI2H_MOUSE	Q920Q6	MSI2H_MOUSE	Msi2	RNA-binding protein Musashi homolog 2	NA	NA	TRUE	4498.22	7108.1	5041.49	6297.31	4545	4552.03	4621.28	4907.65	5505.96	6438.72	6006
AFAC-56.17577.17577.6	I:\Serrano\DFG\N_terminomics\Kidney_data\TMT_Kidney_3h_cryopreserved\peptidomics_3h_Unespecific\interact-AFAC-56.pep.xml	PHPYPALTPEQKKELSDIAHR	n[305]PHPYPALTPEQKKELSDIAHR	M	I	21	6	7547.08	3339.89	3339.89	557.656	557.656	3338.89	557.489	0.998	0.6453	54.5014	3.527e-10	56.712	56.712	1	0	0	2	22	0	12K(304.2071), 13K(304.2071), N-term(304.2071)	NA	1	TRUE	sp|P05064|ALDOA_MOUSE	P05064	ALDOA_MOUSE	Aldoa	Fructose-bisphosphate aldolase A	NA	NA	TRUE	2490.63	3387.54	2989.15	3000.53	2424.88	2738.43	2320.03	2228.91	3257.92	3210.91	3368.36
AFAC-56.18699.18699.6	I:\Serrano\DFG\N_terminomics\Kidney_data\TMT_Kidney_3h_cryopreserved\peptidomics_3h_Unespecific\interact-AFAC-56.pep.xml	DKNSPPKEIKYEPFSFADDIGSNNCGYYDLQAVLTHQGR	n[305]DKNSPPKEIKYEPFSFADDIGSNNCGYYDLQAVLTHQGR	N	S	39	6	7990.59	5691.95	5691.94	949.666	949.663	5689.93	949.328	2.0107	0.9368	4.83	2.59e-12	58.899	16.648	1	0	0	390	428	0	10K(304.2071), 25C(57.0214), 2K(304.2071), 7K(304.2071), N-term(304.2071)	NA	1	TRUE	sp|Q9JMA1|UBP14_MOUSE	Q9JMA1	UBP14_MOUSE	Usp14	Ubiquitin carboxyl-terminal hydrolase 14	NA	NA	TRUE	2639.46	4432.46	3815.67	3865.26	2824.97	2837.21	3147.89	3193.5	3472.67	4015.52	3475.44
AFAC-56.19479.19479.2	I:\Serrano\DFG\N_terminomics\Kidney_data\TMT_Kidney_3h_cryopreserved\peptidomics_3h_Unespecific\interact-AFAC-56.pep.xml	FTPSLDSDFTFTLPAGR	n[305]FTPSLDSDFTFTLPAGR	G	K	17	2	8302.95	2175.12	2175.12	1088.57	1088.57	2175.12	1088.57	7e-4	0.7782	3.408	2.063e-7	44.014	20.29	1	0	0	28	44	214431	N-term(304.2071)	NA	1	TRUE	sp|Q9CXE7|TMED5_MOUSE	Q9CXE7	TMED5_MOUSE	Tmed5	Transmembrane emp24 domain-containing protein 5	NA	NA	TRUE	7333.49	11570.5	8517.79	8979.88	8798.31	7139.01	7149.32	8304.67	9620.89	8878.74	9914.02
AFAC-56.19947.19947.4	I:\Serrano\DFG\N_terminomics\Kidney_data\TMT_Kidney_3h_cryopreserved\peptidomics_3h_Unespecific\interact-AFAC-56.pep.xml	VTEQEIEAIGKTLVDPKQPLQAR	n[305]VTEQEIEAIGKTLVDPKQPLQAR	M	F	23	4	8490.14	3474.03	3474.02	869.514	869.513	3475.02	869.763	-1	0.8013	29.9069	0.03187	24.456	24.456	0.8878	0	0	2	24	53750.6	11K(304.2071), 17K(304.2071), N-term(304.2071)	NA	0.61	TRUE	sp|Q99LN9|DOHH_MOUSE	Q99LN9	DOHH_MOUSE	Dohh	Deoxyhypusine hydroxylase	NA	NA	FALSE	2779.33	4602.26	3491.79	3813.97	3226.43	2807.6	2815.24	2921.8	3666.81	3606.68	3713.94
AFAC-56.20516.20516.3	I:\Serrano\DFG\N_terminomics\Kidney_data\TMT_Kidney_3h_cryopreserved\peptidomics_3h_Unespecific\interact-AFAC-56.pep.xml	DPAIYFKEQFLDGDAWTNR	n[305]DPAIYFKEQFLDGDAWTNR	A	W	19	3	8719.68	2893.5	2893.49	965.506	965.505	2893.49	965.504	0.0022	0.8159	19.5184	1.245e-8	47.911	17.88	1	0	0	18	36	260139	7K(304.2071), N-term(304.2071)	NA	0.88	TRUE	sp|P14211|CALR_MOUSE	P14211	CALR_MOUSE	Calr	Calreticulin	NA	NA	TRUE	10836.2	18550.1	12818.1	15612.3	14013.9	12898.2	11717	11990.1	13839.1	15101.4	13266.2
AFAC-56.20584.20584.4	I:\Serrano\DFG\N_terminomics\Kidney_data\TMT_Kidney_3h_cryopreserved\peptidomics_3h_Unespecific\interact-AFAC-56.pep.xml	DPAIYFKEQFLDGDAWTNR	n[305]DPAIYFKEQFLDGDAWTNR	A	W	19	4	8747.62	2893.49	2893.49	724.38	724.38	2893.49	724.38	0.0022	0.8018	19.9842	1.099e-4	35.809	26.778	0.9992	0	0	18	36	307902	7K(304.2071), N-term(304.2071)	NA	0.69	TRUE	sp|P14211|CALR_MOUSE	P14211	CALR_MOUSE	Calr	Calreticulin	NA	NA	TRUE	1936.05	3063.04	2893.94	2847.58	2398.7	2091.13	2485.11	1941.81	2466.18	3081.04	3079.25
AFAC-56.22241.22241.4	I:\Serrano\DFG\N_terminomics\Kidney_data\TMT_Kidney_3h_cryopreserved\peptidomics_3h_Unespecific\interact-AFAC-56.pep.xml	QQELTPLPLLKDVPASELHELLSR	n[305]QQELTPLPLLKDVPASELHELLSR	N	K	24	4	9421.19	3332.92	3332.91	834.237	834.235	3333.92	834.486	-1.0053	0.6861	10.3615	3e-14	70.338	20.22	1	0	0	56	79	388104	11K(304.2071), N-term(304.2071)	NA	0.68	TRUE	sp|Q6PD28|2A5B_MOUSE	Q6PD28	2A5B_MOUSE	Ppp2r5b	Serine/threonine-protein phosphatase 2A 56 kDa regulatory subunit beta isoform	NA	NA	TRUE	3529.82	5943.52	4034.83	5655.91	4304.54	3435.44	4239.12	4287.69	4120.07	4677.18	4457.9683000000005
AFAC-56.25889.25889.6	I:\Serrano\DFG\N_terminomics\Kidney_data\TMT_Kidney_3h_cryopreserved\peptidomics_3h_Unespecific\interact-AFAC-56.pep.xml	PHPYPALTPEQKKELSDIAHR	n[305]PHPYPALTPEQKKELSDIAHR	M	I	21	6	10911.4	3338.91	3338.9	557.492	557.491	3338.89	557.489	0.0109	0.5941	110.574	5.567e-7	41.257	41.257	0.9997	0	0	2	22	12418.6	12K(304.2071), 13K(304.2071), N-term(304.2071)	NA	0.94	TRUE	sp|P05064|ALDOA_MOUSE	P05064	ALDOA_MOUSE	Aldoa	Fructose-bisphosphate aldolase A	NA	NA	TRUE	1253.39	1704.64	1547.52	1377.88	1145.79	1511.71	1088.39	1364.88	1694.81	1452.7	1681.77
AFAC-57.02210.02210.3	I:\Serrano\DFG\N_terminomics\Kidney_data\TMT_Kidney_3h_cryopreserved\peptidomics_3h_Unespecific\interact-AFAC-57.pep.xml	ENESEKR	n[305]ENESEKR	N	E	7	3	1236.75	1498.83	1498.82	500.616	500.615	1498.82	500.615	-0.0014	0.3417	2.0043	0.01759	21.253	15.361	0.8538	0	0	18	24	2554854	6K(304.2071), N-term(304.2071)	NA	0.96	FALSE	sp|Q8BMJ3|IF1AX_MOUSE	Q8BMJ3	IF1AX_MOUSE	Eif1ax	Eukaryotic translation initiation factor 1A, X-chromosomal	BB287469, Eif1a, Gm16368, Gm2016, Gm2022, Gm2035, Gm2056, Gm2075, Gm21319, Gm21936, Gm5039, Gm5662, Gm5788, Gm6803, Gm8332	sp|Q60872|IF1A_MOUSE, tr|A0A1Y7VJE9|A0A1Y7VJE9_MOUSE, tr|A0A1Y7VK80|A0A1Y7VK80_MOUSE, tr|A0A1Y7VLT7|A0A1Y7VLT7_MOUSE, tr|A0A1Y7VNG9|A0A1Y7VNG9_MOUSE, tr|F6YNI8|F6YNI8_MOUSE, tr|J3QMW5|J3QMW5_MOUSE, tr|J3QNT6|J3QNT6_MOUSE, tr|J3QP87|J3QP87_MOUSE, tr|J3QPI8|J3QPI8_MOUSE, tr|J3QQ02|J3QQ02_MOUSE, tr|Q3TQZ4|Q3TQZ4_MOUSE, tr|Q3UT53|Q3UT53_MOUSE, tr|Q3UTA4|Q3UTA4_MOUSE, tr|Q8BX20|Q8BX20_MOUSE	FALSE	8127.63	13006.5	10163.2	9527.51	10430	7893.84	9120.22	9094.23	10211.8	9500.24	8539.28
AFAC-57.03743.03743.2	I:\Serrano\DFG\N_terminomics\Kidney_data\TMT_Kidney_3h_cryopreserved\peptidomics_3h_Unespecific\interact-AFAC-57.pep.xml	GAVEPCAQPR	n[305]GAVEPCAQPR	N	L	10	2	1879.14	1387.72	1387.72	694.87	694.867	1387.72	694.867	-0.0011	0.7711	8.5517	1.297e-7	45.901	17.907	1	0	0	125	134	86312.5	6C(57.0214), N-term(304.2071)	NA	0.98	TRUE	sp|Q9JIL4|NHRF3_MOUSE	Q9JIL4	NHRF3_MOUSE	Pdzk1	Na(+)/H(+) exchange regulatory cofactor NHE-RF3	NA	NA	TRUE	4138.99	6062.83	5165.85	5503.08	4336.52	4246.26	4499.93	5018.53	4988.08	5774	5570.81
AFAC-57.07582.07582.2	I:\Serrano\DFG\N_terminomics\Kidney_data\TMT_Kidney_3h_cryopreserved\peptidomics_3h_Unespecific\interact-AFAC-57.pep.xml	SLEAVKR	n[305]SLEAVKR	N	K	7	2	3458.5	1409.89	1409.89	705.951	705.95	1409.88	705.95	2e-4	0.4754	21.1894	0.02925	25.726	22.713	0.9063	0	0	6	12	136624	6K(304.2071), N-term(304.2071)	NA	1	TRUE	sp|Q6IRU2|TPM4_MOUSE	Q6IRU2	TPM4_MOUSE	Tpm4	Tropomyosin alpha-4 chain	NA	NA	TRUE	6400.31	8771.4	8210.77	8028.21	6855.6	6028.79	7011.12	8048.34	6640.92	7773.48	7657.98
AFAC-57.07911.07911.4	I:\Serrano\DFG\N_terminomics\Kidney_data\TMT_Kidney_3h_cryopreserved\peptidomics_3h_Unespecific\interact-AFAC-57.pep.xml	KPGIQEPADKPTR	n[305]KPGIQEPADKPTR	N	R	13	4	3590.48	2348.4	2348.4	588.108	588.106	2348.4	588.107	-0.0024	0.6385	26.59	0.07925	19.496	13.427	0.9528	0	0	317	329	40259	10K(304.2071), 1K(304.2071), N-term(304.2071)	NA	0.87	TRUE	sp|Q8C8N2|SCAI_MOUSE	Q8C8N2	SCAI_MOUSE	Scai	Protein SCAI	NA	NA	TRUE	2342.42	3948.52	3220.55	3499.7	2997.7	2591.91	3026.79	3364.11	2855.83	3330.51	3269.33
AFAC-57.07963.07963.3	I:\Serrano\DFG\N_terminomics\Kidney_data\TMT_Kidney_3h_cryopreserved\peptidomics_3h_Unespecific\interact-AFAC-57.pep.xml	GAGGALFVHR	n[305]GAGGALFVHR	N	D	10	3	3611.52	1287.74	1287.74	430.255	430.253	1287.74	430.253	1e-4	0.7255	5.2613	7.291e-7	44.297	20.486	1	0	0	32	41	584795	N-term(304.2071)	NA	0.71	TRUE	sp|Q9D6J6|NDUV2_MOUSE	Q9D6J6	NDUV2_MOUSE	Ndufv2	NADH dehydrogenase [ubiquinone] flavoprotein 2, mitochondrial	NA	NA	TRUE	1988.29	2927.73	2355.09	2296.2	2141.57	2182.28	2180.31	2233.99	2530.58	2559.82	2433.82
AFAC-57.08599.08599.3	I:\Serrano\DFG\N_terminomics\Kidney_data\TMT_Kidney_3h_cryopreserved\peptidomics_3h_Unespecific\interact-AFAC-57.pep.xml	GAGGALFVHR	n[305]GAGGALFVHR	N	D	10	3	3871.5	1287.74	1287.74	430.255	430.253	1287.74	430.253	9e-4	0.7204	0.9282	1.868e-5	37.766	19.139	1	0	0	32	41	32764.1	N-term(304.2071)	NA	0.89	TRUE	sp|Q9D6J6|NDUV2_MOUSE	Q9D6J6	NDUV2_MOUSE	Ndufv2	NADH dehydrogenase [ubiquinone] flavoprotein 2, mitochondrial	NA	NA	TRUE	1108.07	1706.92	1255.31	1409.79	1279.53	1229.5	1132.67	1156.26	1471.48	1571.22	1290.4
AFAC-57.08866.08866.2	I:\Serrano\DFG\N_terminomics\Kidney_data\TMT_Kidney_3h_cryopreserved\peptidomics_3h_Unespecific\interact-AFAC-57.pep.xml	AWNTNLR	n[305]AWNTNLR	M	G	7	2	3980.25	1177.65	1177.65	589.834	589.832	1177.65	589.834	-0.0023	0.5754	7.7385	0.01593	20.441	20.441	0.9765	0	0	2	8	68586.8	N-term(304.2071)	NA	0.74	TRUE	sp|Q9QXP0|RHCG_MOUSE	Q9QXP0	RHCG_MOUSE	Rhcg	Ammonium transporter Rh type C	NA	NA	TRUE	3499.78	5783.77	4317.67	4949.11	3338.69	3791.4	4053.1	3917.22	4593.28	4773.35	4653.09
AFAC-57.11213.11213.2	I:\Serrano\DFG\N_terminomics\Kidney_data\TMT_Kidney_3h_cryopreserved\peptidomics_3h_Unespecific\interact-AFAC-57.pep.xml	PAVSFPAPR	n[305]PAVSFPAPR	N	V	9	2	4938.56	1244.72	1244.72	623.367	623.366	1244.72	623.367	-0.0029	0.7567	1.7889	3.869e-4	32.586	18.442	0.9998	0	0	13	21	49191	N-term(304.2071)	NA	0.65	TRUE	sp|Q8BI08|MAL2_MOUSE	Q8BI08	MAL2_MOUSE	Mal2	Protein MAL2	NA	NA	TRUE	2418.55	3896.94	3242.3	3243.96	2314.8	2734.83	2463.08	2705.98	2968.36	3372.32	2720.65
AFAC-57.11259.11259.3	I:\Serrano\DFG\N_terminomics\Kidney_data\TMT_Kidney_3h_cryopreserved\peptidomics_3h_Unespecific\interact-AFAC-57.pep.xml	QDCSKGIYALAAR	n[305]QDCSKGIYALAAR	N	D	13	3	4957.1	2060.14	2060.13	687.72	687.717	2060.13	687.718	-0.0053	0.5659	3.8266	0.04212	13.973	13.276	0.9219	0	0	331	343	38737.1	3C(57.0214), 5K(304.2071), N-term(304.2071)	NA	0.68	TRUE	sp|P28740|KIF2A_MOUSE	P28740	KIF2A_MOUSE	Kif2a	Kinesin-like protein KIF2A	NA	NA	TRUE	2051.57	2698.56	2950.16	2260.75	2311.94	2140.48	2231.43	2516.79	2788.61	2567.19	2485.05
AFAC-57.12539.12539.2	I:\Serrano\DFG\N_terminomics\Kidney_data\TMT_Kidney_3h_cryopreserved\peptidomics_3h_Unespecific\interact-AFAC-57.pep.xml	SVSIPMVR	n[305]SVSIPMVR	P	M	8	2	5480.11	1191.7	1191.7	596.858	596.856	1191.7	596.856	9e-4	0.6557	1.1205	0.1648	24.448	20.131	0.9067	0	0	197	204	124397	N-term(304.2071)	NA	0.52	TRUE	sp|Q1ERP8|CLM9_MOUSE	Q1ERP8	CLM9_MOUSE	Cd300lg	CMRF35-like molecule 9	NA	NA	TRUE	5319.41	8003.82	6212.54	6795.69	6082.34	5140.27	6071.06	5622.09	7936.74	6565.23	7646.27
AFAC-57.12613.12613.2	I:\Serrano\DFG\N_terminomics\Kidney_data\TMT_Kidney_3h_cryopreserved\peptidomics_3h_Unespecific\interact-AFAC-57.pep.xml	APSTPLLTVR	n[305]APSTPLLTVR	M	G	10	2	5510.85	1357.83	1357.83	679.922	679.92	1357.83	679.92	-0.0002	0.5272	2.156	0.005914	29.095	29.095	0.9959	0	0	2	11	1.74391e+06	N-term(304.2071)	NA	0.74	TRUE	sp|Q8BJW6|EIF2A_MOUSE	Q8BJW6	EIF2A_MOUSE	Eif2a	Eukaryotic translation initiation factor 2A	NA	NA	TRUE	14653.9	24069.4	18131.1	19606.1	17414.3	16511.5	16860	16835.9	20449.4	20408	19846.3
AFAC-57.12692.12692.2	I:\Serrano\DFG\N_terminomics\Kidney_data\TMT_Kidney_3h_cryopreserved\peptidomics_3h_Unespecific\interact-AFAC-57.pep.xml	GAVPVVSVMR	n[305]GAVPVVSVMR	N	E	10	2	5542.64	1317.78	1317.78	659.896	659.895	1317.78	659.895	-0.0008	0.5408	2.0861	4.343e-4	35.378	19.842	0.9997	0	0	48	57	103919	N-term(304.2071)	NA	0.79	TRUE	sp|Q9DAA6|EXOS1_MOUSE	Q9DAA6	EXOS1_MOUSE	Exosc1	Exosome complex component CSL4	NA	NA	TRUE	5898.34	9646.42	8939.86	8785.88	6870.87	6260.4	6461.04	7331.25	7000.68	8107.34	8319.37
AFAC-57.12853.12853.4	I:\Serrano\DFG\N_terminomics\Kidney_data\TMT_Kidney_3h_cryopreserved\peptidomics_3h_Unespecific\interact-AFAC-57.pep.xml	PHPYPALTPEQKKELSDIAHR	n[305]PHPYPALTPEQKKELSDIAHR	M	I	21	4	5607.4	3338.9	3338.89	835.732	835.73	3338.89	835.73	-0.0009	0.8711	18.4709	9.243e-7	40.637	40.637	1	0	0	2	22	70067.7	12K(304.2071), 13K(304.2071), N-term(304.2071)	NA	0.66	TRUE	sp|P05064|ALDOA_MOUSE	P05064	ALDOA_MOUSE	Aldoa	Fructose-bisphosphate aldolase A	NA	NA	TRUE	5054.3	7098.39	7105.98	7325	5098.88	6160.1	5594.74	6033.08	7367.53	7661.5	8915.59
AFAC-57.13618.13618.3	I:\Serrano\DFG\N_terminomics\Kidney_data\TMT_Kidney_3h_cryopreserved\peptidomics_3h_Unespecific\interact-AFAC-57.pep.xml	VMLETLSQSPQGR	n[305]VMLETLSQSPQGR	L	V	13	3	5920.54	1748.95	1748.94	583.99	583.989	1748.94	583.988	0.0026	0.7933	11.5445	7.133e-6	39.131	18.445	1	0	0	165	177	51209.4	N-term(304.2071)	NA	0.72	TRUE	sp|P60335|PCBP1_MOUSE	P60335	PCBP1_MOUSE	Pcbp1	Poly(rC)-binding protein 1	NA	NA	TRUE	1162.31	2198.21	1437.99	1628.29	1474.18	1451.29	1672.76	1325.02	1561.3	1744.4	1655.85
AFAC-57.13903.13903.3	I:\Serrano\DFG\N_terminomics\Kidney_data\TMT_Kidney_3h_cryopreserved\peptidomics_3h_Unespecific\interact-AFAC-57.pep.xml	DLPKNWDWR	n[305]DLPKNWDWR	A	N	9	3	6037.49	1837.02	1837.02	613.347	613.346	1837.01	613.345	0.0028	0.6314	2.6221	9.562e-4	23.571	13.867	0.9969	0	0	63	71	1172727	4K(304.2071), N-term(304.2071)	NA	0.82	TRUE	sp|Q9WUU7|CATZ_MOUSE	Q9WUU7	CATZ_MOUSE	Ctsz	Cathepsin Z	NA	NA	TRUE	16190.7	25799.5	18753.6	21610.2	17778.7	17998.1	20830.8	21878.5	19163.2	26658.8	19843.9
AFAC-57.14483.14483.3	I:\Serrano\DFG\N_terminomics\Kidney_data\TMT_Kidney_3h_cryopreserved\peptidomics_3h_Unespecific\interact-AFAC-57.pep.xml	SPADLPKNWDWR	n[305]SPADLPKNWDWR	L	N	12	3	6273.27	2092.14	2092.14	698.387	698.386	2092.14	698.386	0.0014	0.6429	0.1686	7.533e-5	28.091	13.269	0.9993	0	0	60	71	50625.4	7K(304.2071), N-term(304.2071)	NA	0.73	TRUE	sp|Q9WUU7|CATZ_MOUSE	Q9WUU7	CATZ_MOUSE	Ctsz	Cathepsin Z	NA	NA	TRUE	8928.9	13025.5	11709.7	11033.5	8462.68	9410.91	9986.71	10453.3	10829.3	11261.5	12318.8
AFAC-57.15465.15465.4	I:\Serrano\DFG\N_terminomics\Kidney_data\TMT_Kidney_3h_cryopreserved\peptidomics_3h_Unespecific\interact-AFAC-57.pep.xml	PVTEKDLAEDAPWKKIQQN	n[305]PVTEKDLAEDAPWKKIQQN	M	T	19	4	6671.9	3425.98	3425.97	857.501	857.5	3425.97	857.499	0.0058	0.7657	23.4273	0.1375	21.668	21.668	0.9982	0	0	2	20	67961	14K(304.2071), 15K(304.2071), 5K(304.2071), N-term(304.2071)	NA	0.93	TRUE	sp|Q80X90|FLNB_MOUSE	Q80X90	FLNB_MOUSE	Flnb	Filamin-B	NA	NA	TRUE	14318	23052	20762.9	20814.4	17527.9	17079.1	17773	18508.1	21285.6	20682.8	18953.5
AFAC-57.15975.15975.4	I:\Serrano\DFG\N_terminomics\Kidney_data\TMT_Kidney_3h_cryopreserved\peptidomics_3h_Unespecific\interact-AFAC-57.pep.xml	LDSPPQILVHPQDQLLQGSGPAKMR	n[305]LDSPPQILVHPQDQLLQGSGPAKMR	A	C	25	4	6880.38	3332.84	3332.85	834.218	834.22	3332.85	834.22	-0.0022	0.8072	4.8392	9.295e-5	40.78	20.289	0.9993	0	0	28	52	21844.3	23K(304.2071), N-term(304.2071)	NA	0.78	TRUE	sp|Q8C310|ROBO4_MOUSE	Q8C310	ROBO4_MOUSE	Robo4	Roundabout homolog 4	NA	NA	TRUE	2773.27	4626.01	3522.16	3676.66	2887.09	2722.62	3210.74	3196.16	3761.88	3636	3903.65
AFAC-57.16439.16439.6	I:\Serrano\DFG\N_terminomics\Kidney_data\TMT_Kidney_3h_cryopreserved\peptidomics_3h_Unespecific\interact-AFAC-57.pep.xml	GKSKKVEEAEPEEFVVEKVLDR	n[305]GKSKKVEEAEPEEFVVEKVLDR	N	R	22	6	7068.27	4064.4	4064.38	678.407	678.403	4065.38	678.57	-1.0019	0.6938	11.256	8.04e-5	29.996	16.172	1	0	0	17	38	273294	18K(304.2071), 2K(304.2071), 4K(304.2071), 5K(304.2071), N-term(304.2071)	NA	0.97	TRUE	sp|P23198|CBX3_MOUSE	P23198	CBX3_MOUSE	Cbx3	Chromobox protein homolog 3	NA	NA	TRUE	40333.3	61152.1	53965.9	61486.5	47823.1	48597.8	49428.5	52083.5	51695.9	57685.5	62472
AFAC-57.16451.16451.5	I:\Serrano\DFG\N_terminomics\Kidney_data\TMT_Kidney_3h_cryopreserved\peptidomics_3h_Unespecific\interact-AFAC-57.pep.xml	GKSKKVEEAEPEEFVVEKVLDR	n[305]GKSKKVEEAEPEEFVVEKVLDR	N	R	22	5	7073.03	4064.39	4064.38	813.885	813.883	4065.38	814.083	-1.0012	0.7803	11.3354	1.087e-4	33.054	21.119	0.9998	0	0	17	38	56180.4	18K(304.2071), 2K(304.2071), 4K(304.2071), 5K(304.2071), N-term(304.2071)	NA	0.97	TRUE	sp|P23198|CBX3_MOUSE	P23198	CBX3_MOUSE	Cbx3	Chromobox protein homolog 3	NA	NA	TRUE	17392.3	24557.3	22237.2	24270.6	20196	18390.4	20701.9	20617.2	20557.5	22758.6	24907.7
AFAC-57.17700.17700.4	I:\Serrano\DFG\N_terminomics\Kidney_data\TMT_Kidney_3h_cryopreserved\peptidomics_3h_Unespecific\interact-AFAC-57.pep.xml	GSAGLEVSAVQNVADVAVLQKHLR	n[305]GSAGLEVSAVQNVADVAVLQKHLR	D	K	24	4	7581.4	3068.77	3068.76	768.2	768.198	3068.76	768.197	0.0039	0.7841	2.5163	6.348e-10	64.245	22.217	1	0	0	10	33	72903.4	21K(304.2071), N-term(304.2071)	NA	0.72	TRUE	sp|Q9JHU4|DYHC1_MOUSE	Q9JHU4	DYHC1_MOUSE	Dync1h1	Cytoplasmic dynein 1 heavy chain 1	NA	NA	TRUE	3710.07	6322.81	5123.95	4669.72	4806.84	4461.58	3765.46	4552.3	4612.76	5633.47	5027.93
AFAC-57.19340.19340.5	I:\Serrano\DFG\N_terminomics\Kidney_data\TMT_Kidney_3h_cryopreserved\peptidomics_3h_Unespecific\interact-AFAC-57.pep.xml	PEFLEDPSVLTKDKLKSELVANNVTLPAGEQR	n[305]PEFLEDPSVLTKDKLKSELVANNVTLPAGEQR	M	K	32	5	8243.98	4752.7	4752.71	951.548	951.55	4753.7	951.747	-0.9882	0.9738	20.0602	9.577e-10	58.238	58.238	1	0	0	2	33	75757.5	12K(304.2071), 14K(304.2071), 16K(304.2071), N-term(304.2071)	NA	0.95	TRUE	sp|Q61033|LAP2A_MOUSE	Q61033	LAP2A_MOUSE	Tmpo	Lamina-associated polypeptide 2, isoforms alpha/zeta	NA	NA	TRUE	30611.1	39203.7	41745.2	42229.7	38951.1	34506.3	30710.9	36032.1	39129.8	37522.1	34085.4
AFAC-57.19351.19351.6	I:\Serrano\DFG\N_terminomics\Kidney_data\TMT_Kidney_3h_cryopreserved\peptidomics_3h_Unespecific\interact-AFAC-57.pep.xml	PEFLEDPSVLTKDKLKSELVANNVTLPAGEQR	n[305]PEFLEDPSVLTKDKLKSELVANNVTLPAGEQR	M	K	32	6	8248.46	4753.72	4753.71	793.294	793.293	4753.7	793.291	0.0112	0.944	20.1348	1.171e-6	38.884	38.884	1	0	0	2	33	57604.5	12K(304.2071), 14K(304.2071), 16K(304.2071), N-term(304.2071)	NA	0.89	TRUE	sp|Q61033|LAP2A_MOUSE	Q61033	LAP2A_MOUSE	Tmpo	Lamina-associated polypeptide 2, isoforms alpha/zeta	NA	NA	TRUE	3635.03	4782.93	4324.86	4811.11	4028.65	3858.72	3692.59	3642.36	4717.08	4020.43	4287.27
AFAC-57.19396.19396.6	I:\Serrano\DFG\N_terminomics\Kidney_data\TMT_Kidney_3h_cryopreserved\peptidomics_3h_Unespecific\interact-AFAC-57.pep.xml	PEFLEDPSVLTKDKLKSELVANNVTLPAGEQR	n[305]PEFLEDPSVLTKDKLKSELVANNVTLPAGEQR	M	K	32	6	8266.91	4752.74	4752.71	793.13	793.126	4753.7	793.291	-0.9897	0.9341	20.4423	3.164e-4	27.288	27.288	0.9974	0	0	2	33	25651.3	12K(304.2071), 14K(304.2071), 16K(304.2071), N-term(304.2071)	NA	0.8	TRUE	sp|Q61033|LAP2A_MOUSE	Q61033	LAP2A_MOUSE	Tmpo	Lamina-associated polypeptide 2, isoforms alpha/zeta	NA	NA	TRUE	1759.12	3026.53	2312.01	2856	1933.63	2262.84	2259.68	1827.92	2481.88	2222.93	2589.16
AFAC-57.19494.19494.4	I:\Serrano\DFG\N_terminomics\Kidney_data\TMT_Kidney_3h_cryopreserved\peptidomics_3h_Unespecific\interact-AFAC-57.pep.xml	PSQMEHAMETMMLTFHR	n[305]PSQMEHAMETMMLTFHR	M	F	17	4	8307.08	2380.12	2380.12	596.037	596.036	2380.11	596.035	0.0034	0.8305	19.0698	1.798e-11	61.589	61.589	1	0	0	2	18	138104	N-term(304.2071)	NA	0.91	TRUE	sp|P08207|S10AA_MOUSE	P08207	S10AA_MOUSE	S100a10	Protein S100-A10	NA	NA	TRUE	1581.38	1866.42	1695.1	2182.77	1768.84	1437.76	1748.25	1446.25	2049.31	1808.08	1947.52
AFAC-57.19635.19635.5	I:\Serrano\DFG\N_terminomics\Kidney_data\TMT_Kidney_3h_cryopreserved\peptidomics_3h_Unespecific\interact-AFAC-57.pep.xml	DVEGFFEDEDGKEYIYKEPKLTPLSEISQR	n[305]DVEGFFEDEDGKEYIYKEPKLTPLSEISQR	T	L	30	5	8363.25	4779.51	4779.52	956.91010000000006	956.911	4777.55	956.517	1.9721	0.8773	10.1931	5.928e-5	31.871	17.583	0.992	0	0	1788	1817	46229.2	12K(304.2071), 17K(304.2071), 20K(304.2071), N-term(304.2071)	NA	0.81	TRUE	sp|Q8BIK4|DOCK9_MOUSE	Q8BIK4	DOCK9_MOUSE	Dock9	Dedicator of cytokinesis protein 9	NA	NA	TRUE	6413.86	11339.3	9183.42	9744.04	7827.16	7545.92	7342.31	7987.04	8896.84	8940.73	8873.53
AFAC-57.20107.20107.3	I:\Serrano\DFG\N_terminomics\Kidney_data\TMT_Kidney_3h_cryopreserved\peptidomics_3h_Unespecific\interact-AFAC-57.pep.xml	GGGGGGGIHFDSPFEFGFTFR	n[305]GGGGGGGIHFDSPFEFGFTFR	N	N	21	3	8553.49	2449.18	2449.18	817.4	817.399	2449.18	817.4	-0.0012	0.6143	6.2539	1.416e-9	51.933	17.858	1	0	0	75	95	104394	N-term(304.2071)	NA	0.75	TRUE	sp|O54946|DNJB6_MOUSE	O54946	DNJB6_MOUSE	Dnajb6	DnaJ homolog subfamily B member 6	NA	NA	TRUE	3682.83	6201.38	4449.5	4810.11	4212.96	3679.61	3893.47	3807.62	4943.41	4764.12	4753.58
AFAC-57.22516.22516.4	I:\Serrano\DFG\N_terminomics\Kidney_data\TMT_Kidney_3h_cryopreserved\peptidomics_3h_Unespecific\interact-AFAC-57.pep.xml	GLKEEDKEPLIELFVKAGSDGESIGNCPF	n[305]GLKEEDKEPLIELFVKAGSDGESIGNCPF	N	S	29	4	9535.38	4394.41	4394.39	1099.61	1099.6	4394.38	1099.6	0.0048	0.8085	15.1195	2.719e-8	39.031	16.273	0.9999	0	0	9	37	8240.14	16K(304.2071), 27C(57.0214), 3K(304.2071), 7K(304.2071), N-term(304.2071)	NA	0.8	TRUE	sp|Q9QYB1|CLIC4_MOUSE	Q9QYB1	CLIC4_MOUSE	Clic4	Chloride intracellular channel protein 4	NA	NA	TRUE	1959.43	3018.55	2603.51	2409.54	1905.24	1795.49	1850.53	1758.39	2201.45	2269.58	2186.31
AFAC-57.22624.22624.4	I:\Serrano\DFG\N_terminomics\Kidney_data\TMT_Kidney_3h_cryopreserved\peptidomics_3h_Unespecific\interact-AFAC-57.pep.xml	ATQPPHVVFVLADDLGWNDLGFHGSVIR	n[305]ATQPPHVVFVLADDLGWNDLGFHGSVIR	G	T	28	4	9580.13	3363.78	3363.78	841.953	841.952	3363.77	841.949	0.0112	0.6418	5.6861	4.8e-13	67.784	22.721	1	0	0	42	69	1.29612e+06	N-term(304.2071)	NA	0.97	TRUE	sp|P50429|ARSB_MOUSE	P50429	ARSB_MOUSE	Arsb	Arylsulfatase B	NA	NA	TRUE	3880.2	5907.92	4474.26	4407.96	3477.62	3664.2029000000002	3400.86	4692.07	4190.76	4514.21	4368.15
AFAC-57.22663.22663.3	I:\Serrano\DFG\N_terminomics\Kidney_data\TMT_Kidney_3h_cryopreserved\peptidomics_3h_Unespecific\interact-AFAC-57.pep.xml	ATQPPHVVFVLADDLGWNDLGFHGSVIR	n[305]ATQPPHVVFVLADDLGWNDLGFHGSVIR	G	T	28	3	9595.91	3364.78	3364.77	1122.6	1122.6	3363.77	1122.26	1.0043	0.8214	5.9491	3e-14	75.504	23.024	1	0	0	42	69	25878.6	N-term(304.2071)	NA	0.92	TRUE	sp|P50429|ARSB_MOUSE	P50429	ARSB_MOUSE	Arsb	Arylsulfatase B	NA	NA	TRUE	1107.6	1877.07	1444.23	1565.53	1308.59	1387.3	1334.48	1305.2	1573.47	1771.57	1562.25
AFAC-57.23531.23531.6	I:\Serrano\DFG\N_terminomics\Kidney_data\TMT_Kidney_3h_cryopreserved\peptidomics_3h_Unespecific\interact-AFAC-57.pep.xml	GSMMLQIDVDTVNGGLKLNPNFLVDFGKEPLGPALAHELR	n[305]GSM[147]M[147]LQIDVDTVNGGLKLNPNFLVDFGKEPLGPALAHELR	E	Y	40	6	9952.31	5250.9	5250.92	876.158	876.161	5249.84	875.981	1.0839	0.7953	11.6982	0.001062	31.295	21.144	0.9815	0	0	421	460	0	17K(304.2071), 28K(304.2071), 3M(15.9949), 4M(15.9949), N-term(304.2071)	NA	0.71	TRUE	sp|P17563|SBP1_MOUSE	P17563	SBP1_MOUSE	Selenbp1	Methanethiol oxidase	NA	NA	TRUE	1760.31	2798.6	2319.44	2310.17	1783.71	1698.06	2009.05	1759.52	2152.4	2135.82	2486.76
AFAC-58.02868.02868.3	I:\Serrano\DFG\N_terminomics\Kidney_data\TMT_Kidney_3h_cryopreserved\peptidomics_3h_Unespecific\interact-AFAC-58.pep.xml	VGSPAQLR	n[305]VGSPAQLR	T	G	8	3	1522.63	1130.68	1130.67	377.899	377.898	1130.67	377.898	-0.0004	0.9393	22.2926	1.767	15.78	14.292	0.9931	0	0	1659	1666	2.34563e+06	N-term(304.2071)	NA	0.94	TRUE	sp|Q3UH66|WNK2_MOUSE	Q3UH66	WNK2_MOUSE	Wnk2	Serine/threonine-protein kinase WNK2	NA	NA	TRUE	5574.86	10297.9	7492.48	7278.5	7005.61	6522.02	6202.15	6209.79	7366.46	7637.55	7330.12
AFAC-58.03080.03080.3	I:\Serrano\DFG\N_terminomics\Kidney_data\TMT_Kidney_3h_cryopreserved\peptidomics_3h_Unespecific\interact-AFAC-58.pep.xml	SGKGGNQLR	n[305]SGKGGNQLR	N	C	9	3	1611.44	1523.91	1523.9	508.976	508.974	1523.9	508.975	-0.0011	0.6072	2.6618	1.509e-5	28.564	13.48	0.9998	0	0	97	105	1.42132e+06	3K(304.2071), N-term(304.2071)	NA	0.98	TRUE	sp|Q9JHS4|CLPX_MOUSE	Q9JHS4	CLPX_MOUSE	Clpx	ATP-dependent Clp protease ATP-binding subunit clpX-like, mitochondrial	NA	NA	TRUE	37298.6	37198.6	45427.4	49296.9	43643.8	32035.8	37453.8	41617.8	44792.7	52958.2	53626.4
AFAC-58.03127.03127.2	I:\Serrano\DFG\N_terminomics\Kidney_data\TMT_Kidney_3h_cryopreserved\peptidomics_3h_Unespecific\interact-AFAC-58.pep.xml	GGALASER	n[305]GGALASER	N	E	8	2	1630.98	1063.6	1063.59	532.807	532.804	1063.59	532.804	-0.0015	0.5392	6.59	0.002475	28.345	17.102	0.9933	0	0	660	667	290330	N-term(304.2071)	NA	0.86	TRUE	tr|E9Q0S6|E9Q0S6_MOUSE	E9Q0S6	E9Q0S6_MOUSE	Tns1	Tensin 1	NA	NA	TRUE	11397.4	17385.6	14486	15141.8	12527.6	10746.9	12651	12396.4	15405.2	13720.7	15464
AFAC-58.04267.04267.3	I:\Serrano\DFG\N_terminomics\Kidney_data\TMT_Kidney_3h_cryopreserved\peptidomics_3h_Unespecific\interact-AFAC-58.pep.xml	SAHEDGILR	n[305]SAHEDGILR	N	P	9	3	2104.53	1300.71	1300.71	434.578	434.576	1300.71	434.576	0.0012	0.7425	8.6268	5.19e-5	30.636	18.139	1	0	0	411	419	23903.3	N-term(304.2071)	NA	0.64	TRUE	sp|P39447|ZO1_MOUSE	P39447	ZO1_MOUSE	Tjp1	Tight junction protein ZO-1	NA	NA	TRUE	1985.78	3213.33	2395.17	2492.49	1907.58	1934.13	1835.22	2065.71	2425.68	2286.52	2110.01
AFAC-58.07130.07130.2	I:\Serrano\DFG\N_terminomics\Kidney_data\TMT_Kidney_3h_cryopreserved\peptidomics_3h_Unespecific\interact-AFAC-58.pep.xml	NATLSVEPEGR	n[305]NATLSVEPEGR	T	S	11	2	3288.85	1474.78	1474.78	738.398	738.398	1475.79	738.902	-1.0095	0.6998	10.8098	0.03562	30.83	20.976	0.9959	0	0	43	53	152546	N-term(304.2071)	NA	0.85	TRUE	sp|Q9QYR9|ACOT2_MOUSE	Q9QYR9	ACOT2_MOUSE	Acot2	Acyl-coenzyme A thioesterase 2, mitochondrial	NA	NA	TRUE	4208.84	7101.81	5729.82	6080.88	4715.79	4789.2	5095.18	5643.73	5542.15	5903.55	6426.75
AFAC-58.08513.08513.4	I:\Serrano\DFG\N_terminomics\Kidney_data\TMT_Kidney_3h_cryopreserved\peptidomics_3h_Unespecific\interact-AFAC-58.pep.xml	VEKEEAGGGGGGGISEEEAAQYDR	n[305]VEKEEAGGGGGGGISEEEAAQYDR	M	Q	24	4	3854.41	3002.48	3002.47	751.628	751.626	3002.47	751.625	0.0036	0.8064	2.2303	2.58e-12	63.243	63.243	1	0	0	2	25	35505.6	3K(304.2071), N-term(304.2071)	NA	0.94	TRUE	sp|Q9R1T2|SAE1_MOUSE	Q9R1T2	SAE1_MOUSE	Sae1	SUMO-activating enzyme subunit 1	NA	NA	TRUE	1210.32	1875.43	1219.58	1284.43	1148.07	1142.1	1008.77	1059.63	1526.41	1030.11	1179.88
AFAC-58.09414.09414.4	I:\Serrano\DFG\N_terminomics\Kidney_data\TMT_Kidney_3h_cryopreserved\peptidomics_3h_Unespecific\interact-AFAC-58.pep.xml	HGIDPTGTYHGDSDLQLER	n[305]HGIDPTGTYHGDSDLQLER	E	I	19	4	4223.22	2414.18	2414.17	604.553	604.551	2414.18	604.552	-0.0048	0.565	6.6802	1.645e-8	44.001	17.417	0.9992	0	0	28	46	18574.2	N-term(304.2071)	NA	0.62	FALSE	sp|P68372|TBB4B_MOUSE	P68372	TBB4B_MOUSE	Tubb4b	Tubulin beta-4B chain	Tubb4a	sp|Q9D6F9|TBB4A_MOUSE	TRUE	1847.69	2759.5	2458.7	2391.5	1791.19	1770.85	1827.67	2056.21	2434.27	2253.03	2668.67
AFAC-58.09840.09840.3	I:\Serrano\DFG\N_terminomics\Kidney_data\TMT_Kidney_3h_cryopreserved\peptidomics_3h_Unespecific\interact-AFAC-58.pep.xml	VDEEVQIGHVPR	n[305]VDEEVQIGHVPR	N	G	12	3	4399.68	1680.92	1680.91	561.313	561.311	1680.91	561.311	0	0.681	2.6924	2.151e-5	41.812	22.739	1	0	0	2170	2181	37102	N-term(304.2071)	NA	0.66	TRUE	sp|P11276|FINC_MOUSE	P11276	FINC_MOUSE	Fn1	Fibronectin	NA	NA	TRUE	2359.64	4381.1558000000005	3349.56	3433.47	3030.22	2808.33	2767.28	2887.23	3305.45	2960.11	3312.56
AFAC-58.10333.10333.3	I:\Serrano\DFG\N_terminomics\Kidney_data\TMT_Kidney_3h_cryopreserved\peptidomics_3h_Unespecific\interact-AFAC-58.pep.xml	SSDAQWLTAEER	n[305]SSDAQWLTAEER	M	D	12	3	4599.61	1695.84	1695.84	566.289	566.287	1695.84	566.287	2e-4	0.7989	11.7654	0.02934	26.928	19.345	0.9999	0	0	35	46	148749	N-term(304.2071)	NA	0.68	TRUE	sp|Q9CZL5|PHS2_MOUSE	Q9CZL5	PHS2_MOUSE	Pcbd2	Pterin-4-alpha-carbinolamine dehydratase 2	NA	NA	TRUE	4259.05	7062.19	5092.18	5307.32	4936.96	4704.5	4546.22	4763.09	5836.87	5301.38	6215.62
AFAC-58.11696.11696.3	I:\Serrano\DFG\N_terminomics\Kidney_data\TMT_Kidney_3h_cryopreserved\peptidomics_3h_Unespecific\interact-AFAC-58.pep.xml	DQLSKTNLYIR	n[305]DQLSKTNLYIR	N	G	11	3	5149.78	1958.15	1958.14	653.724	653.722	1958.14	653.722	6e-4	0.7856	6.5563	6.833e-5	33.662	16.407	0.9999	0	0	53	63	255159	5K(304.2071), N-term(304.2071)	NA	0.75	FALSE	sp|Q8VC70|RBMS2_MOUSE	Q8VC70	RBMS2_MOUSE	Rbms2	RNA-binding motif, single-stranded-interacting protein 2	Rbms1	sp|Q91W59|RBMS1_MOUSE	TRUE	13107.9	21374.3	16896.1	19514.9	14093.1	13694.2	14602.8	16687.7	16738.7	18185.5	20019.7
AFAC-58.13823.13823.3	I:\Serrano\DFG\N_terminomics\Kidney_data\TMT_Kidney_3h_cryopreserved\peptidomics_3h_Unespecific\interact-AFAC-58.pep.xml	PIQWGHQEAPAKF	n[305]PIQWGHQEAPAKF	I	N	13	3	6003.2	2116.18	2116.17	706.401	706.399	2116.17	706.398	0.0026	0.7312	14.6777	4.709e-8	46.813	20.329	1	0	0	32	44	1367818	12K(304.2071), N-term(304.2071)	NA	0.94	TRUE	sp|Q8K0L3|ACSM2_MOUSE	Q8K0L3	ACSM2_MOUSE	Acsm2	Acyl-coenzyme A synthetase ACSM2, mitochondrial	NA	NA	TRUE	11548.4	20683.2	16429.7	17561.8	14796.6	12750.7	13551.2	14474	16970.1	17418.8	16654.3
AFAC-58.15584.15584.3	I:\Serrano\DFG\N_terminomics\Kidney_data\TMT_Kidney_3h_cryopreserved\peptidomics_3h_Unespecific\interact-AFAC-58.pep.xml	SMPMEILKQEVR	n[305]SMPMEILKQEVR	N	N	12	3	6700.34	2068.18	2068.17	690.4	690.397	2068.17	690.396	0.0022	0.7289	12.1725	3.893e-5	31.95	16.281	0.9999	0	0	845	856	107604	8K(304.2071), N-term(304.2071)	NA	0.62	TRUE	sp|Q5SSH7|ZZEF1_MOUSE	Q5SSH7	ZZEF1_MOUSE	Zzef1	Zinc finger ZZ-type and EF-hand domain-containing protein 1	NA	NA	TRUE	12769.1	21987.7	17529.9	18765.1	14816.7	15129.7	15118.3	15317.7	17869.2	18645.2	18395.3
AFAC-58.16216.16216.7	I:\Serrano\DFG\N_terminomics\Kidney_data\TMT_Kidney_3h_cryopreserved\peptidomics_3h_Unespecific\interact-AFAC-58.pep.xml	FENKVPEKQKLFQEDNGMPVHLKGGASDALLYR	n[305]FENKVPEKQKLFQEDNGMPVHLKGGASDALLYR	H	A	33	7	6949	5280.95	5280.94	755.429	755.427	5278.96	755.144	1.9775	0.4377	15.7628	0.005664	29.622	21.136	0.9598	0	0	24	56	126090	10K(304.2071), 23K(304.2071), 4K(304.2071), 8K(304.2071), N-term(304.2071)	NA	0.89	TRUE	sp|P48771|CX7A2_MOUSE	P48771	CX7A2_MOUSE	Cox7a2	Cytochrome c oxidase subunit 7A2, mitochondrial	NA	NA	TRUE	11895.6	19788.4	16662.4	18882.7	12834	14612.3	14180.3	14441.6	17960.2	18164.6	18609.1
AFAC-58.16443.16443.3	I:\Serrano\DFG\N_terminomics\Kidney_data\TMT_Kidney_3h_cryopreserved\peptidomics_3h_Unespecific\interact-AFAC-58.pep.xml	DEPILSFSPKTYSFR	n[305]DEPILSFSPKTYSFR	N	Q	15	3	7038.66	2394.31	2394.31	799.112	799.112	2394.31	799.11	0.0053	0.6216	1.1826	9.354e-9	49.294	18.578	1	0	0	1405	1419	172518	10K(304.2071), N-term(304.2071)	NA	0.85	TRUE	sp|Q61194|P3C2A_MOUSE	Q61194	P3C2A_MOUSE	Pik3c2a	Phosphatidylinositol 4-phosphate 3-kinase C2 domain-containing subunit alpha	NA	NA	TRUE	9273.78	15799.3	12344.9	14137.8	10499.4	9175.24	10436.1	10856.9	11704.2	13082.7	12738.8
AFAC-58.16842.16842.3	I:\Serrano\DFG\N_terminomics\Kidney_data\TMT_Kidney_3h_cryopreserved\peptidomics_3h_Unespecific\interact-AFAC-58.pep.xml	SQLSAAITALNSESNFAR	n[305]SQLSAAITALNSESNFAR	M	A	18	3	7193.33	2183.16	2183.16	728.728	728.726	2183.15	728.724	0.0068	0.8376	3.9931	9.405e-7	60.754	26.414	1	0	0	166	183	809791	N-term(304.2071)	NA	0.69	TRUE	sp|Q9CZU6|CISY_MOUSE	Q9CZU6	CISY_MOUSE	Cs	Citrate synthase, mitochondrial	NA	NA	TRUE	4547.89	7910.58	6423.34	6267.61	5561.13	5361.66	4976.59	5292.39	6323.31	6789.08	6978.32
AFAC-58.17421.17421.4	I:\Serrano\DFG\N_terminomics\Kidney_data\TMT_Kidney_3h_cryopreserved\peptidomics_3h_Unespecific\interact-AFAC-58.pep.xml	ASSGGQAEQLDALVKKDKVVVF	n[305]ASSGGQAEQLDALVKKDKVVVF	A	L	22	4	7419.13	3505.07	3505.07	877.275	877.275	3505.07	877.274	0.0041	0.5327	19.1764	3.216e-4	32.844	17.236	0.9999	0	0	32	53	248112	15K(304.2071), 16K(304.2071), 18K(304.2071), N-term(304.2071)	NA	0.92	TRUE	sp|Q80Y14|GLRX5_MOUSE	Q80Y14	GLRX5_MOUSE	Glrx5	Glutaredoxin-related protein 5, mitochondrial	NA	NA	TRUE	11383.2	17018.3	13760	15962	11915.7	13025.4	12664.5	12528	15669.2	17112.6	16486.6
AFAC-58.18689.18689.3	I:\Serrano\DFG\N_terminomics\Kidney_data\TMT_Kidney_3h_cryopreserved\peptidomics_3h_Unespecific\interact-AFAC-58.pep.xml	PSQMEHAMETMMLTFHR	n[305]PSQMEHAMETMMLTFHR	M	F	17	3	7908.78	2380.12	2380.11	794.382	794.379	2380.11	794.378	0.0026	0.714	15.8002	2.272e-11	55.515	55.515	1	0	0	2	18	251426	N-term(304.2071)	NA	0.59	TRUE	sp|P08207|S10AA_MOUSE	P08207	S10AA_MOUSE	S100a10	Protein S100-A10	NA	NA	TRUE	4472.44	6929.39	5495.15	6308.01	5289.86	4740.19	4695.36	4558.69	6845.71	6048.72	6510.19
AFAC-58.19068.19068.5	I:\Serrano\DFG\N_terminomics\Kidney_data\TMT_Kidney_3h_cryopreserved\peptidomics_3h_Unespecific\interact-AFAC-58.pep.xml	MSTLLIHHPQYAWLQDLGLREDNEGVYNGSWGGR	n[305]MSTLLIHHPQYAWLQDLGLREDNEGVYNGSWGGR	H	G	34	5	8059.48	4218.05	4218.06	844.618	844.62	4216.09	844.225	1.9746	0.6362	2.6642	1.233e-4	27.539	16.611	0.9919	0	0	29	62	58869.8	N-term(304.2071)	NA	0.78	TRUE	sp|Q9DBF1|AL7A1_MOUSE	Q9DBF1	AL7A1_MOUSE	Aldh7a1	Alpha-aminoadipic semialdehyde dehydrogenase	NA	NA	TRUE	560.835	831.419	710.379	703.714	677.4	601.853	509.618	523.313	586.429	557.969	603.943
AFAC-58.19417.19417.7	I:\Serrano\DFG\N_terminomics\Kidney_data\TMT_Kidney_3h_cryopreserved\peptidomics_3h_Unespecific\interact-AFAC-58.pep.xml	AEKLESEDDVSQAFLEAVAEEKPHVKPYFSKTIR	n[305]AEKLESEDDVSQAFLEAVAEEKPHVKPYFSKTIR	N	D	34	7	8197.18	5410.06	5410.01	773.872	773.866	5411.01	774.009	-0.9956	0.8061	14.3291	5.98e-12	60.133	19.311	1	0	0	1805	1838	78581.4	22K(304.2071), 26K(304.2071), 31K(304.2071), 3K(304.2071), N-term(304.2071)	NA	0.94	TRUE	sp|Q6PDN3|MYLK_MOUSE	Q6PDN3	MYLK_MOUSE	Mylk	Myosin light chain kinase, smooth muscle	NA	NA	TRUE	20982.5	31626.3	26202.4	29845	24277.2	18286	23625.6	23324	23044.9	25567.3	21748.9
AFAC-58.19527.19527.7	I:\Serrano\DFG\N_terminomics\Kidney_data\TMT_Kidney_3h_cryopreserved\peptidomics_3h_Unespecific\interact-AFAC-58.pep.xml	AEKLESEDDVSQAFLEAVAEEKPHVKPYFSKTIR	n[305]AEKLESEDDVSQAFLEAVAEEKPHVKPYFSKTIR	N	D	34	7	8240.31	5410.04	5410.01	773.87	773.866	5411.01	774.009	-0.9951	0.7512	15.0479	1e-14	66.231	16.374	1	0	0	1805	1838	78581.4	22K(304.2071), 26K(304.2071), 31K(304.2071), 3K(304.2071), N-term(304.2071)	NA	1	TRUE	sp|Q6PDN3|MYLK_MOUSE	Q6PDN3	MYLK_MOUSE	Mylk	Myosin light chain kinase, smooth muscle	NA	NA	TRUE	7397.44	10289.9	9745.1	10730.7	7638.71	6745.04	7717.77	8602.62	7862.74	8681.77	9078.33
AFAC-58.19972.19972.4	I:\Serrano\DFG\N_terminomics\Kidney_data\TMT_Kidney_3h_cryopreserved\peptidomics_3h_Unespecific\interact-AFAC-58.pep.xml	WAKGHYTEGAELVDSVLDVVR	n[305]WAKGHYTEGAELVDSVLDVVR	N	K	21	4	8420.39	2951.61	2951.6	738.91	738.907	2951.6	738.907	-0.0029	0.772	10.5239	7.3e-13	69.302	23.194	1	0	0	101	121	518895	3K(304.2071), N-term(304.2071)	NA	0.86	FALSE	sp|P68372|TBB4B_MOUSE	P68372	TBB4B_MOUSE	Tubb4b	Tubulin beta-4B chain	Tubb2a, Tubb2b, Tubb3, Tubb5, Tubb6	sp|P99024|TBB5_MOUSE, sp|Q7TMM9|TBB2A_MOUSE, sp|Q922F4|TBB6_MOUSE, sp|Q9CWF2|TBB2B_MOUSE, sp|Q9ERD7|TBB3_MOUSE	TRUE	4098.3	6780.05	5151.96	6241.76	4852.45	4578.11	4199.33	4678.17	5652.09	5545.79	5168.84
AFAC-58.20123.20123.5	I:\Serrano\DFG\N_terminomics\Kidney_data\TMT_Kidney_3h_cryopreserved\peptidomics_3h_Unespecific\interact-AFAC-58.pep.xml	GLKEEDKEPLIELFVKAGSDGESIGNCPFSQR	n[305]GLKEEDKEPLIELFVKAGSDGESIGNCPFSQR	N	L	32	5	8479.86	4765.57	4765.57	954.122	954.121	4765.57	954.122	-0.0068	0.9286	8.8048	0	69.497	15.639	1	0	0	9	40	0	16K(304.2071), 27C(57.0214), 3K(304.2071), 7K(304.2071), N-term(304.2071)	NA	0.96	TRUE	sp|Q9QYB1|CLIC4_MOUSE	Q9QYB1	CLIC4_MOUSE	Clic4	Chloride intracellular channel protein 4	NA	NA	TRUE	4784.17	6440.11	5930.23	6646.54	4594.44	4713.91	4796.83	4771.72	5642.65	6308.04	5809.01
AFAC-58.20606.20606.5	I:\Serrano\DFG\N_terminomics\Kidney_data\TMT_Kidney_3h_cryopreserved\peptidomics_3h_Unespecific\interact-AFAC-58.pep.xml	GLKEEDKEPLIELFVKAGSDGESIGNCPFSQR	n[305]GLKEEDKEPLIELFVKAGSDGESIGNCPFSQR	N	L	32	5	8673.54	4764.6	4764.57	953.927	953.921	4765.57	954.122	-1.0039	0.9597	12.0328	2e-14	73.933	17.372	1	0	0	9	40	0	16K(304.2071), 27C(57.0214), 3K(304.2071), 7K(304.2071), N-term(304.2071)	NA	0.92	TRUE	sp|Q9QYB1|CLIC4_MOUSE	Q9QYB1	CLIC4_MOUSE	Clic4	Chloride intracellular channel protein 4	NA	NA	TRUE	17544.8	24680.9	23370.4	24330.1	17910.9	16711.5	19233.4	19172.6	19341.5	26134.9	21091.6
AFAC-58.23807.23807.5	I:\Serrano\DFG\N_terminomics\Kidney_data\TMT_Kidney_3h_cryopreserved\peptidomics_3h_Unespecific\interact-AFAC-58.pep.xml	DALEEEDNVLVLKKSNFEEALAAHKYLLVEF	n[305]DALEEEDNVLVLKKSNFEEALAAHKYLLVEF	A	Y	31	5	9968.59	4793.67	4793.67	959.741	959.741	4792.67	959.541	0.9995	0.7871	19.0284	0.001473	25.048	17.585	0.9999	0	0	20	50	56211.4	13K(304.2071), 14K(304.2071), 25K(304.2071), N-term(304.2071)	NA	0.56	TRUE	sp|P09103|PDIA1_MOUSE	P09103	PDIA1_MOUSE	P4hb	Protein disulfide-isomerase	NA	NA	TRUE	3091.48	5635.66	4575.59	4763.5	3986.77	3781.86	3477.94	3532.27	3955.44	5027.47	4116.04
AFAC-59.05091.05091.3	I:\Serrano\DFG\N_terminomics\Kidney_data\TMT_Kidney_3h_cryopreserved\peptidomics_3h_Unespecific\interact-AFAC-59.pep.xml	SAHEDGILRPS	n[305]SAHEDGILRPS	N	M	11	3	2457.07	1484.8	1484.79	495.94	495.938	1484.79	495.937	4e-4	0.3887	10.1318	5.249e-4	31.083	16.623	0.9998	0	0	411	421	44278.3	N-term(304.2071)	NA	0.41	TRUE	sp|P39447|ZO1_MOUSE	P39447	ZO1_MOUSE	Tjp1	Tight junction protein ZO-1	NA	NA	FALSE	1122.43	1870.61	1448.58	1853.76	1756.16	1609.9	1684.55	1383.03	1576.94	1761.07	1674.44
AFAC-59.06275.06275.3	I:\Serrano\DFG\N_terminomics\Kidney_data\TMT_Kidney_3h_cryopreserved\peptidomics_3h_Unespecific\interact-AFAC-59.pep.xml	DSGHGGEAGLALTR	n[305]DSGHGGEAGLALTR	N	D	14	3	2955.74	1643.86	1643.86	548.962	548.96	1643.86	548.959	0.0029	0.5029	9.7179	6.059e-8	57.869	26.62	1	0	0	69	82	916273	N-term(304.2071)	NA	0.94	TRUE	sp|Q8BL66|EEA1_MOUSE	Q8BL66	EEA1_MOUSE	Eea1	Early endosome antigen 1	NA	NA	TRUE	4802	7944.43	5940.01	6577.36	5772.92	4773.36	5327.31	5058.22	6800.84	6297.57	6923.28
AFAC-59.07226.07226.2	I:\Serrano\DFG\N_terminomics\Kidney_data\TMT_Kidney_3h_cryopreserved\peptidomics_3h_Unespecific\interact-AFAC-59.pep.xml	NATLSVEPEGR	n[305]NATLSVEPEGR	T	S	11	2	3356.01	1475.8	1475.79	738.905	738.902	1475.79	738.902	-0.0018	0.6861	9.0911	2.128e-8	47.72	22.924	1	0	0	43	53	3.11511e+06	N-term(304.2071)	NA	0.98	TRUE	sp|Q9QYR9|ACOT2_MOUSE	Q9QYR9	ACOT2_MOUSE	Acot2	Acyl-coenzyme A thioesterase 2, mitochondrial	NA	NA	TRUE	22933.1	35872.3	26791.7	30749.8	29004.8	24721.8	31320.8	33918.1	28850.6	30234.6	33425.8
AFAC-59.07459.07459.2	I:\Serrano\DFG\N_terminomics\Kidney_data\TMT_Kidney_3h_cryopreserved\peptidomics_3h_Unespecific\interact-AFAC-59.pep.xml	NATLSVEPEGR	n[305]NATLSVEPEGR	T	S	11	2	3451.84	1475.79	1475.79	738.905	738.903	1475.79	738.902	1e-4	0.686	7.494	0.3204	24.537	19.891	0.9801	0	0	43	53	12991.4	N-term(304.2071)	NA	0.9	TRUE	sp|Q9QYR9|ACOT2_MOUSE	Q9QYR9	ACOT2_MOUSE	Acot2	Acyl-coenzyme A thioesterase 2, mitochondrial	NA	NA	TRUE	1382.76	1959.36	1594.31	1914.58	1571.78	1348.47	1334.3	1566.97	1479.78	1745.97	1718.22
AFAC-59.08117.08117.3	I:\Serrano\DFG\N_terminomics\Kidney_data\TMT_Kidney_3h_cryopreserved\peptidomics_3h_Unespecific\interact-AFAC-59.pep.xml	TWSWSHQR	n[305]TWSWSHQR	G	E	8	3	3725.22	1390.71	1390.71	464.578	464.577	1390.71	464.576	0.0026	0.8801	10.2834	0.01294	24.129	15.65	0.9999	0	0	24	31	78505.5	N-term(304.2071)	NA	0.91	TRUE	sp|Q8BM88|CATO_MOUSE	Q8BM88	CATO_MOUSE	Ctso	Cathepsin O	NA	NA	TRUE	1954.45	2973.3	2267.74	2164.7	1902.7	1520.68	1770.45	1716.28	2049.39	2151.26	2062.86
AFAC-59.10437.10437.2	I:\Serrano\DFG\N_terminomics\Kidney_data\TMT_Kidney_3h_cryopreserved\peptidomics_3h_Unespecific\interact-AFAC-59.pep.xml	SSDAQWLTAEER	n[305]SSDAQWLTAEER	M	D	12	2	4682.77	1695.85	1695.84	848.93	848.927	1695.84	848.927	4e-4	0.6453	12.483	0.004843	29.746	18.6	0.9999	0	0	35	46	17489.3	N-term(304.2071)	NA	1	TRUE	sp|Q9CZL5|PHS2_MOUSE	Q9CZL5	PHS2_MOUSE	Pcbd2	Pterin-4-alpha-carbinolamine dehydratase 2	NA	NA	TRUE	1837.83	2860.27	2415.4	2431.69	2064.93	1986.12	2223.09	2023.35	2890.36	2322.29	2569.93
AFAC-59.11208.11208.2	I:\Serrano\DFG\N_terminomics\Kidney_data\TMT_Kidney_3h_cryopreserved\peptidomics_3h_Unespecific\interact-AFAC-59.pep.xml	SSGALLPKPQ	n[305]SSGALLPKPQ	M	M	10	2	4999.41	1604.98	1604.98	803.496	803.495	1604.97	803.495	0.0017	0.7486	15.2281	7.564e-5	34.522	34.522	0.9999	0	0	2	11	159925	8K(304.2071), N-term(304.2071)	NA	0.96	TRUE	sp|Q9CPQ1|COX6C_MOUSE	Q9CPQ1	COX6C_MOUSE	Cox6c	Cytochrome c oxidase subunit 6C	NA	NA	TRUE	6442.39	10455.1	9182.21	9006.74	7689.03	7905.19	7779.43	7353.41	10175.4	9884.25	9715.42
AFAC-59.12174.12174.3	I:\Serrano\DFG\N_terminomics\Kidney_data\TMT_Kidney_3h_cryopreserved\peptidomics_3h_Unespecific\interact-AFAC-59.pep.xml	ESEVASSLVLER	n[305]ESEVASSLVLER	H	S	12	3	5394.05	1621.89	1621.88	541.637	541.635	1621.88	541.635	-0.0011	0.7322	1.9511	4.276e-5	51.28	24.99	0.9999	0	0	17	28	334315	N-term(304.2071)	NA	0.84	TRUE	sp|Q9CYR0|SSBP_MOUSE	Q9CYR0	SSBP_MOUSE	Ssbp1	Single-stranded DNA-binding protein, mitochondrial	NA	NA	TRUE	2238.94	3425.35	3059.11	2963.37	2944.44	2658.14	2519.92	2366.28	3013.36	3043.49	3266.61
AFAC-59.12260.12260.2	I:\Serrano\DFG\N_terminomics\Kidney_data\TMT_Kidney_3h_cryopreserved\peptidomics_3h_Unespecific\interact-AFAC-59.pep.xml	ESEVASSLVLER	n[305]ESEVASSLVLER	H	S	12	2	5429.46	1621.89	1621.89	811.952	811.951	1621.88	811.949	0.0024	0.6883	1.3609	1.151e-6	53.373	29.215	0.9998	0	0	17	28	202115	N-term(304.2071)	NA	1	TRUE	sp|Q9CYR0|SSBP_MOUSE	Q9CYR0	SSBP_MOUSE	Ssbp1	Single-stranded DNA-binding protein, mitochondrial	NA	NA	TRUE	5145.6	7905.84	6551.06	7022.08	5528.37	5478.12	5164.52	5179.86	6800.92	6766.43	6590.17
AFAC-59.12624.12624.2	I:\Serrano\DFG\N_terminomics\Kidney_data\TMT_Kidney_3h_cryopreserved\peptidomics_3h_Unespecific\interact-AFAC-59.pep.xml	GYGFYLR	n[305]GYGFYLR	N	A	7	2	5577.81	1178.64	1178.64	590.33	590.327	1178.64	590.328	-0.0009	0.433	7.3534	0.002375	26.347	17.781	0.9103	0	0	252	258	224091	N-term(304.2071)	NA	0.66	TRUE	sp|Q9JIL4|NHRF3_MOUSE	Q9JIL4	NHRF3_MOUSE	Pdzk1	Na(+)/H(+) exchange regulatory cofactor NHE-RF3	NA	NA	TRUE	9116.27	14489.1	12519.2	13206	10525.5	9460.43	10194.4	11287.7	10871.4	12308.5	12252.1
AFAC-59.12638.12638.6	I:\Serrano\DFG\N_terminomics\Kidney_data\TMT_Kidney_3h_cryopreserved\peptidomics_3h_Unespecific\interact-AFAC-59.pep.xml	PHPYPALTPEQKKELSDIAHR	n[305]PHPYPALTPEQKKELSDIAHR	M	I	21	6	5583.54	3337.9	3337.89	557.325	557.322	3338.89	557.489	-1.0012	0.6211	18.509	3.048e-8	56.599	56.599	1	0	0	2	22	23929.5	12K(304.2071), 13K(304.2071), N-term(304.2071)	NA	0.73	TRUE	sp|P05064|ALDOA_MOUSE	P05064	ALDOA_MOUSE	Aldoa	Fructose-bisphosphate aldolase A	NA	NA	TRUE	2500.65	3456.14	3355.92	2998.04	2496.47	3025.66	2422.15	2675.58	3788.92	3431.34	3762.93
AFAC-59.13339.13339.3	I:\Serrano\DFG\N_terminomics\Kidney_data\TMT_Kidney_3h_cryopreserved\peptidomics_3h_Unespecific\interact-AFAC-59.pep.xml	AFFLDHVR	n[305]AFFLDHVR	N	A	8	3	5870.87	1307.74	1307.73	436.919	436.917	1307.73	436.918	-0.0009	0.9157	4.6061	2.322e-4	24.299	11.654	1	0	0	806	813	1.59395e+06	N-term(304.2071)	NA	0.99	TRUE	sp|Q9WTI7|MYO1C_MOUSE	Q9WTI7	MYO1C_MOUSE	Myo1c	Unconventional myosin-Ic	NA	NA	TRUE	2566.84	4058.35	3256.81	3608.89	3050.68	2592.75	2711.38	2515.99	2823.18	3360.83	2763.19
AFAC-59.13357.13357.2	I:\Serrano\DFG\N_terminomics\Kidney_data\TMT_Kidney_3h_cryopreserved\peptidomics_3h_Unespecific\interact-AFAC-59.pep.xml	AFFLDHVR	n[305]AFFLDHVR	N	A	8	2	5878.15	1307.74	1307.73	654.875	654.871	1307.73	654.873	-0.0025	0.468	4.7275	0.005049	28.452	17.285	0.9829	0	0	806	813	119449	N-term(304.2071)	NA	0.54	TRUE	sp|Q9WTI7|MYO1C_MOUSE	Q9WTI7	MYO1C_MOUSE	Myo1c	Unconventional myosin-Ic	NA	NA	TRUE	5396.87	10399.7	8121.46	9308.26	6776.52	6815.44	6770.45	6636.78	8246.97	7977.06	7779.77
AFAC-59.14355.14355.5	I:\Serrano\DFG\N_terminomics\Kidney_data\TMT_Kidney_3h_cryopreserved\peptidomics_3h_Unespecific\interact-AFAC-59.pep.xml	TMDKSELVQKAKLAEQAER	n[305]TMDKSELVQKAKLAEQAER	M	Y	19	5	6283.54	3389.98	3389.96	679.002	678.999	3390.96	679.2	-1.0058	0.8585	35.1981	0.1735	22.165	22.165	0.9983	0	0	2	20	45549.5	10K(304.2071), 12K(304.2071), 4K(304.2071), N-term(304.2071)	NA	0.87	TRUE	sp|Q9CQV8|1433B_MOUSE	Q9CQV8	1433B_MOUSE	Ywhab	14-3-3 protein beta/alpha	NA	NA	TRUE	10988.1	19598.4	14398	18553.9	14228.1	13678.8	13535.6	14931.1	14836.1	16123.6	17699.2
AFAC-59.14551.14551.7	I:\Serrano\DFG\N_terminomics\Kidney_data\TMT_Kidney_3h_cryopreserved\peptidomics_3h_Unespecific\interact-AFAC-59.pep.xml	STTDAVLLNKLHHAADLEKKQNETENR	n[305]STTDAVLLNKLHHAADLEKKQNETENR	N	K	27	7	6362.02	4290.41	4290.4	613.923	613.921	4291.4	614.065	-1.0048	0.6353	24.1648	6.579e-10	56.401	20.018	1	0	0	82	108	99813.1	10K(304.2071), 19K(304.2071), 20K(304.2071), N-term(304.2071)	NA	0.96	TRUE	sp|P11881|ITPR1_MOUSE	P11881	ITPR1_MOUSE	Itpr1	Inositol 1,4,5-trisphosphate receptor type 1	NA	NA	TRUE	26707	50362.4	37114.3	43100.6	33260.7	33202.1	34299.5	33020	38723.6	43901	42690.7
AFAC-59.14757.14757.5	I:\Serrano\DFG\N_terminomics\Kidney_data\TMT_Kidney_3h_cryopreserved\peptidomics_3h_Unespecific\interact-AFAC-59.pep.xml	EAGYFNEEMAPIEVKTKKGKQTM	n[305]EAGYFNEEMAPIEVKTKKGKQTM	N	Q	23	5	6444.27	4149.36	4149.35	830.879	830.877	4149.33	830.873	0.0195	0.2952	21.7029	2.041e-5	30.424	17.627	0.999	0	0	195	217	0	15K(304.2071), 17K(304.2071), 18K(304.2071), 20K(304.2071), N-term(304.2071)	NA	0.81	TRUE	sp|Q8BWT1|THIM_MOUSE	Q8BWT1	THIM_MOUSE	Acaa2	3-ketoacyl-CoA thiolase, mitochondrial	NA	NA	TRUE	2541.5	3073.93	3041.91	3554.97	2468.53	2180.36	2281.38	3045.93	3410.31	3219.26	3356.93
AFAC-59.15361.15361.7	I:\Serrano\DFG\N_terminomics\Kidney_data\TMT_Kidney_3h_cryopreserved\peptidomics_3h_Unespecific\interact-AFAC-59.pep.xml	GKSKKVEEAEPEEFVVEKVLDRR	n[305]GKSKKVEEAEPEEFVVEKVLDRR	N	V	23	7	6687.69	4220.49	4220.48	603.934	603.932	4221.48	604.076	-1.0048	0.7751	7.9519	0.003765	30.303	17.097	1	0	0	17	39	43587.3	18K(304.2071), 2K(304.2071), 4K(304.2071), 5K(304.2071), N-term(304.2071)	NA	0.95	TRUE	sp|P23198|CBX3_MOUSE	P23198	CBX3_MOUSE	Cbx3	Chromobox protein homolog 3	NA	NA	TRUE	9178.13	12071.7	10830.8	12834	9736.79	9299.01	9736.33	9473.64	10539.6	10661.6	12277
AFAC-59.15864.15864.3	I:\Serrano\DFG\N_terminomics\Kidney_data\TMT_Kidney_3h_cryopreserved\peptidomics_3h_Unespecific\interact-AFAC-59.pep.xml	SMPMEILKQEVR	n[305]SMPMEILKQEVR	N	N	12	3	6889.81	2068.18	2068.17	690.4	690.396	2068.17	690.396	9e-4	0.696	12.4702	2.766e-5	32.226	15.014	1	0	0	845	856	145573	8K(304.2071), N-term(304.2071)	NA	0.7	TRUE	sp|Q5SSH7|ZZEF1_MOUSE	Q5SSH7	ZZEF1_MOUSE	Zzef1	Zinc finger ZZ-type and EF-hand domain-containing protein 1	NA	NA	TRUE	11022.8	19527	15191	16910.2	13070.6	12833.7	12392.8	14003.5	14476	16653.6	15612.9
AFAC-59.16535.16535.2	I:\Serrano\DFG\N_terminomics\Kidney_data\TMT_Kidney_3h_cryopreserved\peptidomics_3h_Unespecific\interact-AFAC-59.pep.xml	VPELGLWTR	n[305]VPELGLWTR	A	T	9	2	7159.88	1373.8	1373.8	687.906	687.906	1373.8	687.907	-0.0014	0.5994	0.9564	0.05006	27.252	18.327	0.9984	0	0	43	51	174702	N-term(304.2071)	NA	0.74	TRUE	sp|Q8BKU8|TM87B_MOUSE	Q8BKU8	TM87B_MOUSE	Tmem87b	Transmembrane protein 87B	NA	NA	TRUE	5838.17	10724.1	7130.78	8159.32	6678.54	6919.06	6143.12	6048.99	7756.86	7771.38	7962.6
AFAC-59.17904.17904.5	I:\Serrano\DFG\N_terminomics\Kidney_data\TMT_Kidney_3h_cryopreserved\peptidomics_3h_Unespecific\interact-AFAC-59.pep.xml	DSSGPTVWYHETLEWLKPEKR	n[305]DSSGPTVWYHETLEWLKPEKR	N	R	21	5	7706.84	3469.89	3469.89	694.986	694.985	3469.88	694.984	0.0083	0.5055	8.6342	3.82e-8	53.482	22.294	1	0	0	357	377	181165	17K(304.2071), 20K(304.2071), N-term(304.2071)	NA	0.79	TRUE	sp|P54276|MSH6_MOUSE	P54276	MSH6_MOUSE	Msh6	DNA mismatch repair protein Msh6	NA	NA	TRUE	3707.8	5513.48	4966.41	4892.32	3947.44	3910.01	3323.38	3810.22	4467.16	4062.25	5251.95
AFAC-59.17972.17972.5	I:\Serrano\DFG\N_terminomics\Kidney_data\TMT_Kidney_3h_cryopreserved\peptidomics_3h_Unespecific\interact-AFAC-59.pep.xml	ASEAIKGAVVGIDLGTTNSCVAVMEGKQAKVLENAEGAR	n[305]ASEAIKGAVVGIDLGTTNSCVAVM[147]EGKQAKVLENAEGAR	Y	T	39	5	7734.17	5177.88	5177.85	1036.58	1036.58	5175.84	1036.17	2.0146	0.7	11.3205	1.211e-9	54.034	20.913	1	0	0	47	85	122364	20C(57.0214), 24M(15.9949), 27K(304.2071), 30K(304.2071), 6K(304.2071), N-term(304.2071)	NA	1	TRUE	sp|P38647|GRP75_MOUSE	P38647	GRP75_MOUSE	Hspa9	Stress-70 protein, mitochondrial	NA	NA	TRUE	3482.61	5250.77	4351.85	3950.54	3299.52	3889.59	3734.92	3337.22	3886.06	4461.81	4185.79
AFAC-59.18008.18008.5	I:\Serrano\DFG\N_terminomics\Kidney_data\TMT_Kidney_3h_cryopreserved\peptidomics_3h_Unespecific\interact-AFAC-59.pep.xml	ASEAIKGAVVGIDLGTTNSCVAVMEGKQAKVLENAEGAR	n[305]ASEAIKGAVVGIDLGTTNSCVAVM[147]EGKQAKVLENAEGAR	Y	T	39	5	7748.65	5176.86	5176.86	1036.38	1036.38	5175.84	1036.17	1.0253	0.7328	11.5619	3.849e-11	62.137	24.444	1	0	0	47	85	101038	20C(57.0214), 24M(15.9949), 27K(304.2071), 30K(304.2071), 6K(304.2071), N-term(304.2071)	NA	0.87	TRUE	sp|P38647|GRP75_MOUSE	P38647	GRP75_MOUSE	Hspa9	Stress-70 protein, mitochondrial	NA	NA	TRUE	3301.91	5346.15	3748.78	5012.57	3314.2	3664.95	3513.42	3120.09	4051.2	3885.02	4469.89
AFAC-59.18059.18059.4	I:\Serrano\DFG\N_terminomics\Kidney_data\TMT_Kidney_3h_cryopreserved\peptidomics_3h_Unespecific\interact-AFAC-59.pep.xml	QGVDLLADAVAVTMGPKGR	n[305]QGVDLLADAVAVTM[147]GPKGR	L	T	19	4	7768.55	2521.44	2521.42	631.367	631.363	2521.42	631.362	0.0048	0.6208	10.2781	0.01397	26.764	19.802	0.9998	0	0	42	60	43491.3	14M(15.9949), 17K(304.2071), N-term(304.2071)	NA	0.69	TRUE	sp|P63038|CH60_MOUSE	P63038	CH60_MOUSE	Hspd1	60 kDa heat shock protein, mitochondrial	NA	NA	TRUE	2248.42	3354.93	2783.25	2848.92	2100.89	1813.88	2389.04	2301.43	2783.54	2682.05	2949.53
AFAC-59.18561.18561.3	I:\Serrano\DFG\N_terminomics\Kidney_data\TMT_Kidney_3h_cryopreserved\peptidomics_3h_Unespecific\interact-AFAC-59.pep.xml	DLPALPGGPAGGTGELAKYGLPGVAQLR	n[305]DLPALPGGPAGGTGELAKYGLPGVAQLR	A	S	28	3	7966.37	3282.88	3282.86	1095.3	1095.29	3282.86	1095.29	0.0031	0.809	2.7046	1.936e-7	51.046	23.276	1	0	0	46	73	125092	18K(304.2071), N-term(304.2071)	NA	1	TRUE	sp|O08600|NUCG_MOUSE	O08600	NUCG_MOUSE	Endog	Endonuclease G, mitochondrial	NA	NA	TRUE	8355.67	12920	12168.3	11517.6	10482	8139.24	9599.38	8124.4	12325.5	13049.3	10449.3
AFAC-59.18563.18563.7	I:\Serrano\DFG\N_terminomics\Kidney_data\TMT_Kidney_3h_cryopreserved\peptidomics_3h_Unespecific\interact-AFAC-59.pep.xml	LHTEGDKAFVEFLTDEIKEEKKIQKH	n[305]LHTEGDKAFVEFLTDEIKEEKKIQKH	A	K	26	7	7967.25	4935.87	4935.87	706.131	706.132	4936.87	706.274	-0.9936	0.6874	12.2259	6.69e-10	51.946	19.772	1	0	0	71	96	107497	18K(304.2071), 21K(304.2071), 22K(304.2071), 25K(304.2071), 7K(304.2071), N-term(304.2071)	NA	0.75	TRUE	sp|O35658|C1QBP_MOUSE	O35658	C1QBP_MOUSE	C1qbp	Complement component 1 Q subcomponent-binding protein, mitochondrial	NA	NA	TRUE	43341.8	61093.4	51301.7	59518.9	49482.3	49065.6	47269.2	48910.7	61265.7	61222.4	61527.3
AFAC-59.18587.18587.7	I:\Serrano\DFG\N_terminomics\Kidney_data\TMT_Kidney_3h_cryopreserved\peptidomics_3h_Unespecific\interact-AFAC-59.pep.xml	LHTEGDKAFVEFLTDEIKEEKKIQKH	n[305]LHTEGDKAFVEFLTDEIKEEKKIQKH	A	K	26	7	7976.35	4936.87	4936.88	706.274	706.275	4936.87	706.274	0.0092	0.7992	12.3775	3.199e-8	41.711	18.092	1	0	0	71	96	383628	18K(304.2071), 21K(304.2071), 22K(304.2071), 25K(304.2071), 7K(304.2071), N-term(304.2071)	NA	0.81	TRUE	sp|O35658|C1QBP_MOUSE	O35658	C1QBP_MOUSE	C1qbp	Complement component 1 Q subcomponent-binding protein, mitochondrial	NA	NA	TRUE	19283.5	26694.5	23851.3	26474.2	20168.8	20285	21008.4	20747.7	25187.8	26062.9	28194.2
AFAC-59.19143.19143.5	I:\Serrano\DFG\N_terminomics\Kidney_data\TMT_Kidney_3h_cryopreserved\peptidomics_3h_Unespecific\interact-AFAC-59.pep.xml	PEFLEDPSVLTKDKLKSELVANNVTLPAGEQR	n[305]PEFLEDPSVLTKDKLKSELVANNVTLPAGEQR	M	K	32	5	8193.97	4755.69	4755.7	952.146	952.148	4753.7	951.747	2.0019	0.9579	17.7166	1.112e-9	50.383	50.383	1	0	0	2	33	18409.5	12K(304.2071), 14K(304.2071), 16K(304.2071), N-term(304.2071)	NA	0.72	TRUE	sp|Q61033|LAP2A_MOUSE	Q61033	LAP2A_MOUSE	Tmpo	Lamina-associated polypeptide 2, isoforms alpha/zeta	NA	NA	TRUE	1915.71	2886.66	2413.82	3039.78	2129	2160.49	2129.41	2279.62	2589.16	2506.68	2653.69
AFAC-59.19977.19977.4	I:\Serrano\DFG\N_terminomics\Kidney_data\TMT_Kidney_3h_cryopreserved\peptidomics_3h_Unespecific\interact-AFAC-59.pep.xml	WAKGHYTEGAELVDSVLDVVR	n[305]WAKGHYTEGAELVDSVLDVVR	N	K	21	4	8530.24	2951.61	2951.6	738.91	738.908	2951.6	738.907	0.0012	0.7772	9.5373	1.6e-13	69.309	28.649	1	0	0	101	121	216770	3K(304.2071), N-term(304.2071)	NA	0.74	FALSE	sp|P68372|TBB4B_MOUSE	P68372	TBB4B_MOUSE	Tubb4b	Tubulin beta-4B chain	Tubb2a, Tubb2b, Tubb3, Tubb5, Tubb6	sp|P99024|TBB5_MOUSE, sp|Q7TMM9|TBB2A_MOUSE, sp|Q922F4|TBB6_MOUSE, sp|Q9CWF2|TBB2B_MOUSE, sp|Q9ERD7|TBB3_MOUSE	TRUE	3821.28	5658.17	4679.91	4972.64	3415.32	4376.93	4487.76	4064	5186.33	5473.93	6015.13
AFAC-59.20066.20066.4	I:\Serrano\DFG\N_terminomics\Kidney_data\TMT_Kidney_3h_cryopreserved\peptidomics_3h_Unespecific\interact-AFAC-59.pep.xml	SSWWTHVEMGPPDPILGVTEAFKR	n[305]SSWWTHVEM[147]GPPDPILGVTEAFKR	A	D	24	4	8566.38	3363.77	3363.76	841.95	841.946	3363.76	841.947	-0.0007	0.8898	1.2832	1.646e-7	49.846	22.161	1	0	0	30	53	2.95258e+06	23K(304.2071), 9M(15.9949), N-term(304.2071)	NA	0.8	TRUE	sp|P05202|AATM_MOUSE	P05202	AATM_MOUSE	Got2	Aspartate aminotransferase, mitochondrial	NA	NA	TRUE	9408.57	17491.7	12166.4	14055.7	11054.5	11265.6	11705.2	10424.8	13526.3	13835	14231.8
AFAC-59.20120.20120.6	I:\Serrano\DFG\N_terminomics\Kidney_data\TMT_Kidney_3h_cryopreserved\peptidomics_3h_Unespecific\interact-AFAC-59.pep.xml	SSWWTHVEMGPPDPILGVTEAFKR	n[305]SSWWTHVEM[147]GPPDPILGVTEAFKR	A	D	24	6	8588.79	3363.76	3363.76	561.634	561.633	3363.76	561.633	-0.0019	0.3013	0.9097	1.647e-6	46.563	23.141	1	0	0	30	53	20996.5	23K(304.2071), 9M(15.9949), N-term(304.2071)	NA	0.96	TRUE	sp|P05202|AATM_MOUSE	P05202	AATM_MOUSE	Got2	Aspartate aminotransferase, mitochondrial	NA	NA	TRUE	989.304	1550.02	1112.31	1146.47	943.708	1081.44	1042.33	946.294	1205.67	1344.02	1180.18
AFAC-59.22003.22003.5	I:\Serrano\DFG\N_terminomics\Kidney_data\TMT_Kidney_3h_cryopreserved\peptidomics_3h_Unespecific\interact-AFAC-59.pep.xml	PLYEGLGSGGEKTAVVIDLGEAFTKCGFAGETGPR	n[305]PLYEGLGSGGEKTAVVIDLGEAFTKCGFAGETGPR	M	C	35	5	9352.21	4495.39	4495.4	900.085	900.087	4495.39	900.085	0.0127	0.7268	14.355	1.174e-7	45.66	45.66	1	0	0	2	36	31259.8	12K(304.2071), 25K(304.2071), 26C(57.0214), N-term(304.2071)	NA	0.81	TRUE	sp|Q9QZB7|ARP10_MOUSE	Q9QZB7	ARP10_MOUSE	Actr10	Actin-related protein 10	NA	NA	TRUE	1838.55	2568.25	1682.96	2215.68	1718.91	1851.15	1734.67	1719.45	2338.8	2105.28	2226.71
AFAC-59.23071.23071.4	I:\Serrano\DFG\N_terminomics\Kidney_data\TMT_Kidney_3h_cryopreserved\peptidomics_3h_Unespecific\interact-AFAC-59.pep.xml	ASLEEIIDKAYDKFDVEIR	n[305]ASLEEIIDKAYDKFDVEIR	N	S	19	4	9786.28	3165.78	3165.77	792.452	792.451	3165.77	792.451	-0.0002	0.4269	10.3323	7.176e-5	31.608	17.054	0.9996	0	0	735	753	55570	13K(304.2071), 9K(304.2071), N-term(304.2071)	NA	0.56	TRUE	sp|Q8BX70|VP13C_MOUSE	Q8BX70	VP13C_MOUSE	Vps13c	Vacuolar protein sorting-associated protein 13C	NA	NA	TRUE	2607.96	4754.8	3687.63	4158.84	3126.83	2923.16	3249.27	3539.39	3159.98	3620.66	3892.4
AFAC-59.24901.24901.5	I:\Serrano\DFG\N_terminomics\Kidney_data\TMT_Kidney_3h_cryopreserved\peptidomics_3h_Unespecific\interact-AFAC-59.pep.xml	TAKVEEILAQADYLYESGETEKLYQLLIQYKESEDGELLWR	n[305]TAKVEEILAQADYLYESGETEKLYQLLIQYKESEDGELLWR	A	L	41	5	10520.9	6081.31	6081.29	1217.27	1217.27	6080.27	1217.06	1.0263	0.8817	2.5777	0	73.45	19.006	1	0	0	75	115	86668.1	22K(304.2071), 31K(304.2071), 3K(304.2071), N-term(304.2071)	NA	0.95	TRUE	sp|Q9DCV4|RMD1_MOUSE	Q9DCV4	RMD1_MOUSE	Rmdn1	Regulator of microtubule dynamics protein 1	NA	NA	TRUE	2998.49	3886.27	3338.04	4196.84	3155.47	2595.32	2791.02	3190.86	3454.4529000000002	4102.74	3981.51
AFAC-60.02437.02437.3	I:\Serrano\DFG\N_terminomics\Kidney_data\TMT_Kidney_3h_cryopreserved\peptidomics_3h_Unespecific\interact-AFAC-60.pep.xml	AEGEEKR	n[305]AEGEEKR	T	E	7	3	1352.06	1425.81	1425.81	476.278	476.277	1425.81	476.276	0.0024	0.4817	0.2369	0.05089	21.463	19.137	0.897	0	0	147	153	237860	6K(304.2071), N-term(304.2071)	NA	0.96	FALSE	tr|E9QA15|E9QA15_MOUSE	E9QA15	E9QA15_MOUSE	Cald1	Caldesmon 1	NA	NA	FALSE	12684.4	17441.1	16870	17764.7	13345.3	11801.8	11822.5	14347.8	13791.5	15291.2	13886.7
AFAC-60.04001.04001.2	I:\Serrano\DFG\N_terminomics\Kidney_data\TMT_Kidney_3h_cryopreserved\peptidomics_3h_Unespecific\interact-AFAC-60.pep.xml	PGAVEGPR	n[305]PGAVEGPR	M	W	8	2	1999.2	1085.62	1085.62	543.818	543.815	1085.62	543.815	0.0011	0.6036	5.7826	0.07672	24.768	24.768	0.9503	0	0	2	9	92800.4	N-term(304.2071)	NA	0.79	TRUE	sp|Q91YS8|KCC1A_MOUSE	Q91YS8	KCC1A_MOUSE	Camk1	Calcium/calmodulin-dependent protein kinase type 1	NA	NA	TRUE	2594.05	3837.51	3360.38	3700.4	3295.01	2773.14	2997.67	2932.41	3383.12	2730.66	3477.12
AFAC-60.04231.04231.2	I:\Serrano\DFG\N_terminomics\Kidney_data\TMT_Kidney_3h_cryopreserved\peptidomics_3h_Unespecific\interact-AFAC-60.pep.xml	GPEPLNSR	n[305]GPEPLNSR	N	S	8	2	2096.88	1172.65	1172.64	587.333	587.33	1172.65	587.331	-0.0022	0.7825	8.6878	0.1665	23.55	18.687	0.9962	0	0	104	111	476586	N-term(304.2071)	NA	0.82	TRUE	sp|P61022|CHP1_MOUSE	P61022	CHP1_MOUSE	Chp1	Calcineurin B homologous protein 1	NA	NA	TRUE	9903.12	15052.8	10605.7	11863.9	10685.4	9303.92	10171.9	11007.6	9641.31	10969.4	10719.2
AFAC-60.08838.08838.4	I:\Serrano\DFG\N_terminomics\Kidney_data\TMT_Kidney_3h_cryopreserved\peptidomics_3h_Unespecific\interact-AFAC-60.pep.xml	RPAPVEVTYKNMR	n[305]RPAPVEVTYKNMR	N	F	13	4	4010.34	2168.25	2168.24	543.069	543.067	2168.24	543.067	0.0019	0.5208	15.2538	7.924e-7	59.862	27.033	1	0	0	6	18	181004	10K(304.2071), N-term(304.2071)	NA	0.79	TRUE	sp|Q63739|TP4A1_MOUSE	Q63739	TP4A1_MOUSE	Ptp4a1	Protein tyrosine phosphatase type IVA 1	NA	NA	TRUE	8286.27	13424.1	10908.7	10943.8	9451.91	8260.87	9042.21	10344.8	9347.62	11302.8	10922.2
AFAC-60.11027.11027.4	I:\Serrano\DFG\N_terminomics\Kidney_data\TMT_Kidney_3h_cryopreserved\peptidomics_3h_Unespecific\interact-AFAC-60.pep.xml	LTPTHYLTKQDVER	n[305]LTPTHYLTKQDVER	A	L	14	4	4892.03	2308.31	2308.3	578.084	578.082	2308.3	578.083	-0.0036	0.7897	25.1557	3.728e-9	44.255	15.704	1	0	0	23	36	322944	9K(304.2071), N-term(304.2071)	NA	0.84	TRUE	sp|Q9DBG6|RPN2_MOUSE	Q9DBG6	RPN2_MOUSE	Rpn2	Dolichyl-diphosphooligosaccharide--protein glycosyltransferase subunit 2	NA	NA	TRUE	10966.8	18803.3	14048.1	15745.2	13092.9	13212.9	11921.5	12362	15337.7	15632.2	16300.8
AFAC-60.12013.12013.2	I:\Serrano\DFG\N_terminomics\Kidney_data\TMT_Kidney_3h_cryopreserved\peptidomics_3h_Unespecific\interact-AFAC-60.pep.xml	ESEVASSLVLER	n[305]ESEVASSLVLER	H	S	12	2	5290.58	1621.88	1621.88	811.949	811.949	1621.88	811.949	-0.0003	0.7038	0.9919	1.769e-8	55.752	30.976	1	0	0	17	28	210109	N-term(304.2071)	NA	1	TRUE	sp|Q9CYR0|SSBP_MOUSE	Q9CYR0	SSBP_MOUSE	Ssbp1	Single-stranded DNA-binding protein, mitochondrial	NA	NA	TRUE	6991.47	10985	9480.8	9406.13	7965.65	7665.29	7816.69	6950.35	9751	9181.07	8791.81
AFAC-60.12149.12149.3	I:\Serrano\DFG\N_terminomics\Kidney_data\TMT_Kidney_3h_cryopreserved\peptidomics_3h_Unespecific\interact-AFAC-60.pep.xml	APKVTSELLR	n[305]APKVTSELLR	M	Q	10	3	5346.62	1721.08	1721.07	574.701	574.697	1721.07	574.697	1e-4	0.7323	14.3704	1.964e-4	29.662	29.662	0.9997	0	0	2	11	6061601	3K(304.2071), N-term(304.2071)	NA	0.97	TRUE	sp|Q6P1B1|XPP1_MOUSE	Q6P1B1	XPP1_MOUSE	Xpnpep1	Xaa-Pro aminopeptidase 1	NA	NA	TRUE	176244	247860	209945	222531	183432	186015	204404	166644	204469	195184	201732
AFAC-60.12186.12186.2	I:\Serrano\DFG\N_terminomics\Kidney_data\TMT_Kidney_3h_cryopreserved\peptidomics_3h_Unespecific\interact-AFAC-60.pep.xml	APKVTSELLR	n[305]APKVTSELLR	M	Q	10	2	5361.56	1721.07	1721.07	861.544	861.542	1721.07	861.542	2e-4	0.52	14.6194	0.05013	24.445	24.445	0.9618	0	0	2	11	21661.5	3K(304.2071), N-term(304.2071)	NA	0.9	TRUE	sp|Q6P1B1|XPP1_MOUSE	Q6P1B1	XPP1_MOUSE	Xpnpep1	Xaa-Pro aminopeptidase 1	NA	NA	TRUE	3879.12	5878.62	4774.2808000000005	5670.81	4046.39	4297.64	4511.27	3575.11	4590.17	4415.97	4690.28
AFAC-60.12204.12204.2	I:\Serrano\DFG\N_terminomics\Kidney_data\TMT_Kidney_3h_cryopreserved\peptidomics_3h_Unespecific\interact-AFAC-60.pep.xml	YDPTWESLDR	n[305]YDPTWESLDR	S	R	10	2	5368.91	1584.78	1584.77	793.396	793.394	1584.77	793.394	-0.0003	0.614	9.1031	0.01016	32.861	19.78	0.9998	0	0	28	37	189645	N-term(304.2071)	NA	0.8	TRUE	sp|Q99KR8|FUCO2_MOUSE	Q99KR8	FUCO2_MOUSE	Fuca2	Plasma alpha-L-fucosidase	NA	NA	TRUE	12976.9	24049.3	17105.6	18143.5	15296.5	14626.4	15109.1	15909	18245.3	20304.9	18833.2
AFAC-60.13129.13129.3	I:\Serrano\DFG\N_terminomics\Kidney_data\TMT_Kidney_3h_cryopreserved\peptidomics_3h_Unespecific\interact-AFAC-60.pep.xml	AFFLDHVR	n[305]AFFLDHVR	N	A	8	3	5744.07	1307.74	1307.73	436.919	436.917	1307.73	436.918	-0.0007	0.9201	2.2329	1.37e-4	24.326	11.736	0.9999	0	0	806	813	1.08882e+06	N-term(304.2071)	NA	1	TRUE	sp|Q9WTI7|MYO1C_MOUSE	Q9WTI7	MYO1C_MOUSE	Myo1c	Unconventional myosin-Ic	NA	NA	TRUE	3156.78	5809.65	4590.9	4117.76	3750.19	3357.16	3896.65	3581.22	4537.32	4288.17	4042.88
AFAC-60.13142.13142.2	I:\Serrano\DFG\N_terminomics\Kidney_data\TMT_Kidney_3h_cryopreserved\peptidomics_3h_Unespecific\interact-AFAC-60.pep.xml	AFFLDHVR	n[305]AFFLDHVR	N	A	8	2	5749.2	1307.73	1307.73	654.874	654.872	1307.73	654.873	-0.0007	0.4614	2.3185	0.01729	26.323	16.918	0.9331	0	0	806	813	109098	N-term(304.2071)	NA	0.67	TRUE	sp|Q9WTI7|MYO1C_MOUSE	Q9WTI7	MYO1C_MOUSE	Myo1c	Unconventional myosin-Ic	NA	NA	TRUE	4237.47	7755.62	5995.33	6404.39	4963.94	4583.33	4947.88	4786.12	5781.34	5882.62	6047.42
AFAC-60.13471.13471.3	I:\Serrano\DFG\N_terminomics\Kidney_data\TMT_Kidney_3h_cryopreserved\peptidomics_3h_Unespecific\interact-AFAC-60.pep.xml	PNIVLFSGSSHQDLSQR	n[305]PNIVLFSGSSHQDLSQR	M	V	17	3	5881.5	2188.16	2188.18	730.395	730.4	2188.16	730.393	0.0236	0.6758	0.5397	7.176e-9	44.075	44.075	1	0	0	2	18	91482.2	N-term(304.2071)	NA	0.61	TRUE	sp|Q9CS42|PRPS2_MOUSE	Q9CS42	PRPS2_MOUSE	Prps2	Ribose-phosphate pyrophosphokinase 2	NA	NA	TRUE	3673.15	5913.22	4890.51	5673.64	4095.19	5624.5933000000005	4670.85	4260.1	5824.51	5503	6254.84
AFAC-60.13911.13911.3	I:\Serrano\DFG\N_terminomics\Kidney_data\TMT_Kidney_3h_cryopreserved\peptidomics_3h_Unespecific\interact-AFAC-60.pep.xml	PQSQFQESSPVWKLGR	n[305]PQSQFQESSPVWKLGR	T	L	16	3	6059.93	2481.37	2481.36	828.129	828.128	2481.36	828.128	4e-4	0.852	2.3751	6.37e-5	41.787	21.554	1	0	0	34	49	40186.7	13K(304.2071), N-term(304.2071)	NA	0.89	TRUE	sp|Q9D1I5|MCEE_MOUSE	Q9D1I5	MCEE_MOUSE	Mcee	Methylmalonyl-CoA epimerase, mitochondrial	NA	NA	TRUE	5360.51	8208.29	7040.8	8425.88	6017.58	6835.01	7710.44	5457.71	8270.08	6977.78	8033.76
AFAC-60.13957.13957.2	I:\Serrano\DFG\N_terminomics\Kidney_data\TMT_Kidney_3h_cryopreserved\peptidomics_3h_Unespecific\interact-AFAC-60.pep.xml	DIDLPETFDAR	n[305]DIDLPETFDAR	E	E	11	2	6077.94	1594.82	1594.82	798.417	798.416	1594.82	798.415	0.0018	0.6875	8.7276	7.355e-4	28.319	18.076	0.9994	0	0	77	87	1.41732e+06	N-term(304.2071)	NA	0.72	TRUE	sp|P10605|CATB_MOUSE	P10605	CATB_MOUSE	Ctsb	Cathepsin B	NA	NA	TRUE	32149.6	43527.1	34114	35853.3	27776.8	29600.6	34851.8	39608.2	40826.7	38290.9	46245.4
AFAC-60.14267.14267.5	I:\Serrano\DFG\N_terminomics\Kidney_data\TMT_Kidney_3h_cryopreserved\peptidomics_3h_Unespecific\interact-AFAC-60.pep.xml	TMDKSELVQKAKLAEQAER	n[305]TMDKSELVQKAKLAEQAER	M	Y	19	5	6201.25	3389.96	3389.97	679	679.001	3390.96	679.2	-0.9968	0.8214	36.4637	1.728	20.717	20.717	0.9946	0	0	2	20	0	10K(304.2071), 12K(304.2071), 4K(304.2071), N-term(304.2071)	NA	0.78	TRUE	sp|Q9CQV8|1433B_MOUSE	Q9CQV8	1433B_MOUSE	Ywhab	14-3-3 protein beta/alpha	NA	NA	TRUE	6234.6	10360.6	7601.52	9661.19	7028.2	7598.3	7003.98	7232.25	7856.13	7905.29	8926.25
AFAC-60.14381.14381.2	I:\Serrano\DFG\N_terminomics\Kidney_data\TMT_Kidney_3h_cryopreserved\peptidomics_3h_Unespecific\interact-AFAC-60.pep.xml	IQPNPGLILR	n[305]IQPNPGLILR	N	A	10	2	6247.04	1423.88	1423.88	712.95	712.949	1423.88	712.949	6e-4	0.726	5.4165	0.003341	26.718	24.346	0.9927	0	0	401	410	0	N-term(304.2071)	NA	0.54	TRUE	sp|Q99K74|MED24_MOUSE	Q99K74	MED24_MOUSE	Med24	Mediator of RNA polymerase II transcription subunit 24	NA	NA	TRUE	5543.05	10163.5	7795.7	8365.77	6572.68	5831.49	6246.15	6054.79	7260.5	7264.16	7659.47
AFAC-60.14992.14992.7	I:\Serrano\DFG\N_terminomics\Kidney_data\TMT_Kidney_3h_cryopreserved\peptidomics_3h_Unespecific\interact-AFAC-60.pep.xml	FENKVPEKQKLFQEDNGMPVHLKGGASDALLYR	n[305]FENKVPEKQKLFQEDNGM[147]PVHLKGGASDALLYR	H	A	33	7	6489.03	5294.95	5294.94	757.428	757.427	5294.96	757.429	-0.0156	0.5831	8.0145	5.012e-7	45.986	26.831	1	0	0	24	56	153149	10K(304.2071), 18M(15.9949), 23K(304.2071), 4K(304.2071), 8K(304.2071), N-term(304.2071)	NA	0.91	TRUE	sp|P48771|CX7A2_MOUSE	P48771	CX7A2_MOUSE	Cox7a2	Cytochrome c oxidase subunit 7A2, mitochondrial	NA	NA	TRUE	19845.1	33303.3	26124.5	29989.3	23469.9	24533.5	23351.9	23124.4	31003.9	29390.2	29337.1
AFAC-60.15053.15053.6	I:\Serrano\DFG\N_terminomics\Kidney_data\TMT_Kidney_3h_cryopreserved\peptidomics_3h_Unespecific\interact-AFAC-60.pep.xml	VKETTYYDVLGVKPNATQEELKKAYR	n[305]VKETTYYDVLGVKPNATQEELKKAYR	M	K	26	6	6513.13	4564.63	4564.61	761.778	761.776	4563.64	761.614	0.977	0.6663	16.2473	4.495e-8	41.283	41.283	1	0	0	2	27	105259	13K(304.2071), 22K(304.2071), 23K(304.2071), 2K(304.2071), N-term(304.2071)	NA	0.92	TRUE	sp|P63037|DNJA1_MOUSE	P63037	DNJA1_MOUSE	Dnaja1	DnaJ homolog subfamily A member 1	NA	NA	TRUE	12786.3	23163.8	19500.2	21245.4	18615.8	19145.5	17088.2	17013.3	19682.9	20608.2	18600.2
AFAC-60.18825.18825.7	I:\Serrano\DFG\N_terminomics\Kidney_data\TMT_Kidney_3h_cryopreserved\peptidomics_3h_Unespecific\interact-AFAC-60.pep.xml	LHTEGDKAFVEFLTDEIKEEKKIQKH	n[305]LHTEGDKAFVEFLTDEIKEEKKIQKH	A	K	26	7	8020.21	4935.9	4935.87	706.136	706.132	4936.87	706.274	-0.9921	0.733	13.0285	2.567e-9	44.849	18.175	1	0	0	71	96	109341	18K(304.2071), 21K(304.2071), 22K(304.2071), 25K(304.2071), 7K(304.2071), N-term(304.2071)	NA	0.87	TRUE	sp|O35658|C1QBP_MOUSE	O35658	C1QBP_MOUSE	C1qbp	Complement component 1 Q subcomponent-binding protein, mitochondrial	NA	NA	TRUE	20643.2	26805.8	23579.3	28030.2	20951.5	22897.8	22892.3	22890.4	28123.6	30127.4	31255
AFAC-60.19661.19661.2	I:\Serrano\DFG\N_terminomics\Kidney_data\TMT_Kidney_3h_cryopreserved\peptidomics_3h_Unespecific\interact-AFAC-60.pep.xml	VLDLDLFR	n[305]VLDLDLFR	M	V	8	2	8353.44	1293.77	1293.76	647.891	647.889	1293.76	647.888	0.0018	0.5843	11.0664	0.0392	27.38	27.38	0.9962	0	0	2	9	149958	N-term(304.2071)	NA	0.65	TRUE	sp|P26638|SYSC_MOUSE	P26638	SYSC_MOUSE	Sars	Serine--tRNA ligase, cytoplasmic	NA	NA	TRUE	7204.41	11860.4	8890.22	9925.9	8020.2	8211.68	7577.48	7024.1	9155.29	10049.2	8901.62
AFAC-60.19802.19802.4	I:\Serrano\DFG\N_terminomics\Kidney_data\TMT_Kidney_3h_cryopreserved\peptidomics_3h_Unespecific\interact-AFAC-60.pep.xml	ATTNPSQLLPLELVDKCIGSR	n[305]ATTNPSQLLPLELVDKCIGSR	N	I	21	4	8409.9	2919.64	2919.63	730.918	730.916	2919.63	730.916	-0.0002	0.7695	0.0768	5.728e-7	47.987	20.35	1	0	0	5	25	208089	16K(304.2071), 17C(57.0214), N-term(304.2071)	NA	0.74	TRUE	sp|P62322|LSM5_MOUSE	P62322	LSM5_MOUSE	Lsm5	U6 snRNA-associated Sm-like protein LSm5	NA	NA	TRUE	4405.04	7585.21	6590.66	6645.01	5749.95	5235.92	5453.18	5122.1	6882.18	7270.57	6684.28
AFAC-60.20997.20997.6	I:\Serrano\DFG\N_terminomics\Kidney_data\TMT_Kidney_3h_cryopreserved\peptidomics_3h_Unespecific\interact-AFAC-60.pep.xml	KATDAVSKMTIKMNESDIWFEEKLQEVECEEQR	n[305]KATDAVSKMTIKMNESDIWFEEKLQEVECEEQR	N	L	33	6	8889.47	5522.95	5522.93	921.499	921.496	5521.92	921.327	1.0136	0.8104	20.9996	0.007225	21.821	13.064	0.9865	0	0	290	322	330567	12K(304.2071), 1K(304.2071), 23K(304.2071), 29C(57.0214), 8K(304.2071), N-term(304.2071)	NA	0.79	TRUE	sp|Q9WV80|SNX1_MOUSE	Q9WV80	SNX1_MOUSE	Snx1	Sorting nexin-1	NA	NA	TRUE	4317.34	5775.76	5374.75	5345.4	5286.2808000000005	4339.05	4914.46	5449.63	4774.87	5963.53	5370
AFAC-60.21379.21379.6	I:\Serrano\DFG\N_terminomics\Kidney_data\TMT_Kidney_3h_cryopreserved\peptidomics_3h_Unespecific\interact-AFAC-60.pep.xml	PTTQQSPQDEQEKLLDEAIQAVKVQSFQMKR	n[305]PTTQQSPQDEQEKLLDEAIQAVKVQSFQMKR	M	C	31	6	9043.02	4815.66	4815.66	803.617	803.617	4816.65	803.783	-0.9936	0.833	13.6545	1.183e-5	45.204	45.204	0.9999	0	0	2	32	154921	13K(304.2071), 23K(304.2071), 30K(304.2071), N-term(304.2071)	NA	0.95	TRUE	sp|Q9EQH3|VPS35_MOUSE	Q9EQH3	VPS35_MOUSE	Vps35	Vacuolar protein sorting-associated protein 35	NA	NA	TRUE	10188.7	14776.4	14130.3	15124.2	13005.3	11873	12537.9	12346.5	14659.7	14121.7	13292.5
AFAC-60.21380.21380.5	I:\Serrano\DFG\N_terminomics\Kidney_data\TMT_Kidney_3h_cryopreserved\peptidomics_3h_Unespecific\interact-AFAC-60.pep.xml	PTTQQSPQDEQEKLLDEAIQAVKVQSFQMKR	n[305]PTTQQSPQDEQEKLLDEAIQAVKVQSFQMKR	M	C	31	5	9043.31	4816.65	4816.67	964.337	964.341	4816.65	964.338	0.0166	0.8732	13.6592	2.656e-8	56.856	56.856	1	0	0	2	32	900788	13K(304.2071), 23K(304.2071), 30K(304.2071), N-term(304.2071)	NA	0.93	TRUE	sp|Q9EQH3|VPS35_MOUSE	Q9EQH3	VPS35_MOUSE	Vps35	Vacuolar protein sorting-associated protein 35	NA	NA	TRUE	23443.1	31730.2	34943.6	36545.5	28788.1	27465.2	27197.3	30195	33060.3	33881	31062.4
AFAC-60.21755.21755.3	I:\Serrano\DFG\N_terminomics\Kidney_data\TMT_Kidney_3h_cryopreserved\peptidomics_3h_Unespecific\interact-AFAC-60.pep.xml	VKLTAELIEQAAQYTNAVR	n[305]VKLTAELIEQAAQYTNAVR	M	D	19	3	9193.73	2726.55	2726.55	909.859	909.858	2725.56	909.528	0.9909	0.2703	21.7874	8.284e-10	45.485	45.485	1	0	0	2	20	79837	2K(304.2071), N-term(304.2071)	NA	0.77	TRUE	sp|P57784|RU2A_MOUSE	P57784	RU2A_MOUSE	Snrpa1	U2 small nuclear ribonucleoprotein A'	NA	NA	TRUE	9433.66	15779.6	12665.9	13235.3	10164.1	9731.24	10247.8	10114	12642.1	13404.4	13702.2
AFAC-60.22118.22118.3	I:\Serrano\DFG\N_terminomics\Kidney_data\TMT_Kidney_3h_cryopreserved\peptidomics_3h_Unespecific\interact-AFAC-60.pep.xml	PVDFNGYWKMLSNENFEEYLR	n[305]PVDFNGYWKMLSNENFEEYLR	M	A	21	3	9339.7	3258.64	3258.63	1087.22	1087.22	3258.63	1087.22	0.0046	0.8588	1.104	1.874e-8	46.548	46.548	1	0	0	2	22	0	9K(304.2071), N-term(304.2071)	NA	0.82	TRUE	sp|Q00915|RET1_MOUSE	Q00915	RET1_MOUSE	Rbp1	Retinol-binding protein 1	NA	NA	TRUE	8253.41	11653.9	10145.6	10821.6	8139.76	8288.46	8947.85	7730.33	10353.2	11194.3	12199.7
AFAC-60.22886.22886.6	I:\Serrano\DFG\N_terminomics\Kidney_data\TMT_Kidney_3h_cryopreserved\peptidomics_3h_Unespecific\interact-AFAC-60.pep.xml	TLKYPIEHGIVTNWDDMEKIWHHTFYNELR	n[305]TLKYPIEHGIVTNWDDM[147]EKIWHHTFYNELR	L	V	30	6	9649.16	4716.5	4716.48	787.09	787.087	4713.46	786.584	3.0136	0.7823	26.1091	0.08116	20.494	16.759	0.9909	0	0	66	95	38537.1	17M(15.9949), 19K(304.2071), 3K(304.2071), N-term(304.2071)	NA	0.94	FALSE	sp|P60710|ACTB_MOUSE	P60710	ACTB_MOUSE	Actb	Actin, cytoplasmic 1	Actg1	sp|P63260|ACTG_MOUSE	TRUE	848.403	1347.08	1171.1	1131.55	891.99	1026.32	1043.94	983.318	1165.66	1070.49	1219.28
AFAC-60.24598.24598.7	I:\Serrano\DFG\N_terminomics\Kidney_data\TMT_Kidney_3h_cryopreserved\peptidomics_3h_Unespecific\interact-AFAC-60.pep.xml	GDDEAAELMQQVKVLKLTVEDLEKERDFYFGKLR	n[305]GDDEAAELMQQVKVLKLTVEDLEKERDFYFGKLR	N	N	34	7	10344.5	5532.12	5532.1	791.31	791.308	5533.1	791.45	-0.9921	0.6424	9.0357	1.164e-7	45.296	19.807	1	0	0	189	222	0	13K(304.2071), 16K(304.2071), 24K(304.2071), 32K(304.2071), N-term(304.2071)	NA	0.87	TRUE	sp|Q61166|MARE1_MOUSE	Q61166	MARE1_MOUSE	Mapre1	Microtubule-associated protein RP/EB family member 1	NA	NA	TRUE	4821.8	8291.08	7182.93	7287.31	6585.96	5607.8	5615.17	5669.21	7067.99	6591.35	7547.42
AFAC-60.24988.24988.5	I:\Serrano\DFG\N_terminomics\Kidney_data\TMT_Kidney_3h_cryopreserved\peptidomics_3h_Unespecific\interact-AFAC-60.pep.xml	TAKVEEILAQADYLYESGETEKLYQLLIQYKESEDGELLWR	n[305]TAKVEEILAQADYLYESGETEKLYQLLIQYKESEDGELLWR	A	L	41	5	10504.6	6080.27	6080.27	1217.06	1217.06	6080.27	1217.06	-0.0004	0.7422	2.9593	1.48e-12	54.094	16.718	1	0	0	75	115	0	22K(304.2071), 31K(304.2071), 3K(304.2071), N-term(304.2071)	NA	1	TRUE	sp|Q9DCV4|RMD1_MOUSE	Q9DCV4	RMD1_MOUSE	Rmdn1	Regulator of microtubule dynamics protein 1	NA	NA	TRUE	2194.39	2843.38	2679.09	3019.36	2390.06	2427.26	2340.2	2586.39	2787.34	3428.28	3438.93
AFAC-61.02431.02431.4	I:\Serrano\DFG\N_terminomics\Kidney_data\TMT_Kidney_3h_cryopreserved\peptidomics_3h_Unespecific\interact-AFAC-61.pep.xml	VHSKPAR	n[305]VHSKPAR	Q	E	7	4	1373.77	1401.88	1401.87	351.477	351.474	1401.87	351.475	-0.0041	0.6708	2.7979	0.08339	20.427	17.069	0.9884	0	0	26	32	3.93996e+06	4K(304.2071), N-term(304.2071)	NA	0.68	TRUE	sp|Q64445|COX8A_MOUSE	Q64445	COX8A_MOUSE	Cox8a	Cytochrome c oxidase subunit 8A, mitochondrial	NA	NA	TRUE	5593.04	8586.65	6577.8	6857.25	5635.44	5832.21	6029.75	5965.41	7280.45	6507.54	6982.3
AFAC-61.02470.02470.3	I:\Serrano\DFG\N_terminomics\Kidney_data\TMT_Kidney_3h_cryopreserved\peptidomics_3h_Unespecific\interact-AFAC-61.pep.xml	TAEGEEKR	n[305]TAEGEEKR	E	E	8	3	1390.37	1526.86	1526.85	509.96	509.958	1526.85	509.959	-0.0017	0.4279	1.3579	0.004515	25.727	16.43	0.9971	0	0	146	153	218686	7K(304.2071), N-term(304.2071)	NA	0.98	TRUE	tr|E9QA15|E9QA15_MOUSE	E9QA15	E9QA15_MOUSE	Cald1	Caldesmon 1	NA	NA	TRUE	16302.1	19870.5	20862.8	20801.8	17162.2	13474	16833.4	18992.5	16876.7	17853.3	19781.1
AFAC-61.04801.04801.4	I:\Serrano\DFG\N_terminomics\Kidney_data\TMT_Kidney_3h_cryopreserved\peptidomics_3h_Unespecific\interact-AFAC-61.pep.xml	VEVKRPR	n[305]VEVKRPR	A	G	7	4	2368.53	1490.96	1490.96	373.748	373.746	1490.95	373.746	0.0012	0.7698	11.7727	2.057	16.588	12.995	0.9553	0	0	15	21	1.03706e+06	4K(304.2071), N-term(304.2071)	NA	0.98	TRUE	sp|O08795|GLU2B_MOUSE	O08795	GLU2B_MOUSE	Prkcsh	Glucosidase 2 subunit beta	NA	NA	TRUE	14780.6	19826.8	15258	17347.9	17300.8	12324	14786.3	14373.3	16996.3	16825.3	15691.7
AFAC-61.05670.05670.4	I:\Serrano\DFG\N_terminomics\Kidney_data\TMT_Kidney_3h_cryopreserved\peptidomics_3h_Unespecific\interact-AFAC-61.pep.xml	SSLSNHKYVPR	n[305]SSLSNHKYVPR	Y	R	11	4	2734.49	1895.1	1895.09	474.781	474.779	1895.09	474.779	9e-4	0.7392	6.8067	2.878e-6	43.189	22.86	1	0	0	33	43	1.44368e+06	7K(304.2071), N-term(304.2071)	NA	0.96	TRUE	sp|Q8R4N0|CLYBL_MOUSE	Q8R4N0	CLYBL_MOUSE	Clybl	Citramalyl-CoA lyase, mitochondrial	NA	NA	TRUE	28039	46930	36051.9	36555.6	32225.2	26896.3	35442.4	31676.3	39058.1	36590.7	35469.1
AFAC-61.06691.06691.2	I:\Serrano\DFG\N_terminomics\Kidney_data\TMT_Kidney_3h_cryopreserved\peptidomics_3h_Unespecific\interact-AFAC-61.pep.xml	PDYLGADQR	n[305]PDYLGADQR	M	K	9	2	3155.94	1337.69	1337.69	669.854	669.852	1337.69	669.852	0	0.8068	4.2884	0.05457	25.465	25.465	0.9994	0	0	2	10	2.3613e+06	N-term(304.2071)	NA	0.98	TRUE	sp|P46471|PRS7_MOUSE	P46471	PRS7_MOUSE	Psmc2	26S proteasome regulatory subunit 7	NA	NA	TRUE	21371.8	34333.3	31589.2	36864.9	28321.1	27528.2	25794.5	26261	34132.7	34197.8	31943.5
AFAC-61.06963.06963.2	I:\Serrano\DFG\N_terminomics\Kidney_data\TMT_Kidney_3h_cryopreserved\peptidomics_3h_Unespecific\interact-AFAC-61.pep.xml	NATLSVEPEGR	n[305]NATLSVEPEGR	T	S	11	2	3268.32	1475.79	1475.79	738.902	738.901	1475.79	738.902	-0.0022	0.6676	3.6331	5.485e-7	40.596	15.737	1	0	0	43	53	49886	N-term(304.2071)	NA	0.96	TRUE	sp|Q9QYR9|ACOT2_MOUSE	Q9QYR9	ACOT2_MOUSE	Acot2	Acyl-coenzyme A thioesterase 2, mitochondrial	NA	NA	TRUE	2906.02	4975.45	3856.39	4012.48	3169.04	3206.17	3911.25	4013.77	3696.48	3695.29	3964.88
AFAC-61.07366.07366.2	I:\Serrano\DFG\N_terminomics\Kidney_data\TMT_Kidney_3h_cryopreserved\peptidomics_3h_Unespecific\interact-AFAC-61.pep.xml	ATLSVEPEGR	n[305]ATLSVEPEGR	N	S	10	2	3434.02	1361.75	1361.75	681.883	681.88	1361.75	681.881	-0.0017	0.6899	0.3268	1.982e-4	33.515	16.282	0.9998	0	0	44	53	97029	N-term(304.2071)	NA	0.9	TRUE	sp|Q9QYR9|ACOT2_MOUSE	Q9QYR9	ACOT2_MOUSE	Acot2	Acyl-coenzyme A thioesterase 2, mitochondrial	NA	NA	TRUE	3322.33	5216.95	3779.19	3967.92	3824.84	3632.22	4230.68	4119.11	4243.49	4393.49	4916.11
AFAC-61.07632.07632.2	I:\Serrano\DFG\N_terminomics\Kidney_data\TMT_Kidney_3h_cryopreserved\peptidomics_3h_Unespecific\interact-AFAC-61.pep.xml	LGSTEEAIR	n[305]LGSTEEAIR	N	D	9	2	3541.89	1278.71	1278.71	640.364	640.361	1278.71	640.362	-0.0023	0.6174	8.37	0.004376	30.945	20.34	0.9979	0	0	40	48	66732.4	N-term(304.2071)	NA	0.6	TRUE	sp|Q63918|CAVN2_MOUSE	Q63918	CAVN2_MOUSE	Cavin2	Caveolae-associated protein 2	NA	NA	TRUE	2772.94	4664.66	3270.68	3780.31	2644.84	2643.92	3261.31	3282.79	2988.29	3364.15	3704.43
AFAC-61.07685.07685.5	I:\Serrano\DFG\N_terminomics\Kidney_data\TMT_Kidney_3h_cryopreserved\peptidomics_3h_Unespecific\interact-AFAC-61.pep.xml	APKQDPKPKFQEGER	n[305]APKQDPKPKFQEGER	M	V	15	5	3563.74	2969.74	2969.74	594.955	594.954	2970.74	595.155	-1.0036	0.5498	30.1585	0.1514	21.003	21.003	0.8776	0	0	2	16	17277.9	3K(304.2071), 7K(304.2071), 9K(304.2071), N-term(304.2071)	NA	0.87	TRUE	sp|P60762|MO4L1_MOUSE	P60762	MO4L1_MOUSE	Morf4l1	Mortality factor 4-like protein 1	NA	NA	FALSE	4862.55	7977.79	6118.01	6696.41	5690.64	6202.94	5685.12	6284.73	6120.17	6298.17	7137.31
AFAC-61.09217.09217.3	I:\Serrano\DFG\N_terminomics\Kidney_data\TMT_Kidney_3h_cryopreserved\peptidomics_3h_Unespecific\interact-AFAC-61.pep.xml	AYIRPSPTSGTLGGVTR	n[305]AYIRPSPTSGTLGGVTR	N	T	17	3	4188.77	2036.14	2036.13	679.72	679.718	2036.13	679.718	-0.0017	0.6783	1.2296	1.333e-9	50.584	19.365	1	0	0	203	219	69671.2	N-term(304.2071)	NA	0.81	TRUE	sp|Q8C7H1|MMAA_MOUSE	Q8C7H1	MMAA_MOUSE	Mmaa	Methylmalonic aciduria type A homolog, mitochondrial	NA	NA	TRUE	5056.97	6432.59	6938.36	7272.75	5280.75	5228.41	6158.72	5812.29	6694.81	8397.48	7603.17
AFAC-61.09443.09443.3	I:\Serrano\DFG\N_terminomics\Kidney_data\TMT_Kidney_3h_cryopreserved\peptidomics_3h_Unespecific\interact-AFAC-61.pep.xml	VSEGSAAMAAGESMAQR	n[305]VSEGSAAMAAGESMAQR	G	M	17	3	4280.32	1955.95	1955.94	652.989	652.988	1955.94	652.986	0.0045	0.8226	1.7822	1.413e-8	50.378	21.224	1	0	0	26	42	103557	N-term(304.2071)	NA	0.85	TRUE	sp|Q9D8S4|ORN_MOUSE	Q9D8S4	ORN_MOUSE	Rexo2	Oligoribonuclease, mitochondrial	NA	NA	TRUE	1363.93	2193.49	1684.67	1840.18	1445.87	1363.81	1398.59	1273.35	1771.77	1833.92	1884.16
AFAC-61.09886.09886.4	I:\Serrano\DFG\N_terminomics\Kidney_data\TMT_Kidney_3h_cryopreserved\peptidomics_3h_Unespecific\interact-AFAC-61.pep.xml	TFFSETGAGKHVPR	n[305]TFFSETGAGKHVPR	N	A	14	4	4457.52	2141.19	2141.19	536.306	536.304	2141.19	536.304	0	0.8023	8.8196	5.037e-9	41.675	15.228	1	0	0	51	64	287237	10K(304.2071), N-term(304.2071)	NA	0.82	FALSE	sp|P68373|TBA1C_MOUSE	P68373	TBA1C_MOUSE	Tuba1c	Tubulin alpha-1C chain	Gm49450, Tuba1a, Tuba1b, Tuba3b	sp|P05213|TBA1B_MOUSE, sp|P05214|TBA3_MOUSE, sp|P68369|TBA1A_MOUSE, tr|A0A2R8VHF3|A0A2R8VHF3_MOUSE	TRUE	9733.98	15930.1	12774.7	12811.4	8408.3	10728.6	9267.01	9946.46	10281.1	11931	11643.2
AFAC-61.09893.09893.3	I:\Serrano\DFG\N_terminomics\Kidney_data\TMT_Kidney_3h_cryopreserved\peptidomics_3h_Unespecific\interact-AFAC-61.pep.xml	VKVGVNGFGR	n[305]VKVGVNGFGR	M	I	10	3	4460.36	1640.99	1640.98	548.004	548.001	1640	547.674	0.981	0.6317	14.2065	0.002869	21.976	21.976	0.9952	0	0	2	11	32644236	2K(304.2071), N-term(304.2071)	NA	0.72	FALSE	sp|P16858|G3P_MOUSE	P16858	G3P_MOUSE	Gapdh	Glyceraldehyde-3-phosphate dehydrogenase	Gm10358, Gm3839	tr|A0A1D5RLD8|A0A1D5RLD8_MOUSE, tr|S4R1W1|S4R1W1_MOUSE	TRUE	22257.4	35151.9	25752.5	25725.3	27144.7	25244.4	24392.2	25878.3	29118.4	26016.2	34160.8
AFAC-61.10524.10524.3	I:\Serrano\DFG\N_terminomics\Kidney_data\TMT_Kidney_3h_cryopreserved\peptidomics_3h_Unespecific\interact-AFAC-61.pep.xml	VKVGVNGFGR	n[305]VKVGVNGFGR	M	I	10	3	4714.44	1640.99	1640.98	548.004	548.002	1640	547.674	0.9824	0.6339	18.4412	0.006995	17.795	17.795	0.9948	0	0	2	11	1.97865e+06	2K(304.2071), N-term(304.2071)	NA	0.92	FALSE	sp|P16858|G3P_MOUSE	P16858	G3P_MOUSE	Gapdh	Glyceraldehyde-3-phosphate dehydrogenase	Gm10358, Gm3839	tr|A0A1D5RLD8|A0A1D5RLD8_MOUSE, tr|S4R1W1|S4R1W1_MOUSE	TRUE	15861.3	27193	21493	22986	18587.4	21225.9	19801.8	19873.8	22496.1	21649	21921.5
AFAC-61.10564.10564.2	I:\Serrano\DFG\N_terminomics\Kidney_data\TMT_Kidney_3h_cryopreserved\peptidomics_3h_Unespecific\interact-AFAC-61.pep.xml	AAAGAAATDLEVVR	n[305]AAAGAAATDLEVVR	M	G	14	2	4730.62	1617.9	1617.9	809.959	809.958	1617.9	809.958	6e-4	0.558	0.7648	9.586e-5	36.346	36.346	0.9998	0	0	2	15	41880.3	N-term(304.2071)	NA	1	TRUE	sp|Q6PD26|PIGS_MOUSE	Q6PD26	PIGS_MOUSE	Pigs	GPI transamidase component PIG-S	NA	NA	TRUE	1996.4	2603.8	1932.68	2352.42	1960.94	1900.87	1700.48	1720.19	2220.19	2250.71	2505.65
AFAC-61.10622.10622.3	I:\Serrano\DFG\N_terminomics\Kidney_data\TMT_Kidney_3h_cryopreserved\peptidomics_3h_Unespecific\interact-AFAC-61.pep.xml	VKVGVNGFGR	n[305]VKVGVNGFGR	M	I	10	3	4753.32	1640.99	1640.98	548.003	548.002	1640	547.674	0.9821	0.6294	19.0891	0.03549	17.843	17.843	0.9756	0	0	2	11	12266763	2K(304.2071), N-term(304.2071)	NA	0.97	FALSE	sp|P16858|G3P_MOUSE	P16858	G3P_MOUSE	Gapdh	Glyceraldehyde-3-phosphate dehydrogenase	Gm10358, Gm3839	tr|A0A1D5RLD8|A0A1D5RLD8_MOUSE, tr|S4R1W1|S4R1W1_MOUSE	TRUE	455337	746315	546506	582677	526363	577211	504379	547138	608242	586731	561320
AFAC-61.10710.10710.3	I:\Serrano\DFG\N_terminomics\Kidney_data\TMT_Kidney_3h_cryopreserved\peptidomics_3h_Unespecific\interact-AFAC-61.pep.xml	VKVGVNGFGR	n[305]VKVGVNGFGR	M	I	10	3	4788.72	1640.99	1640.98	548.004	548.002	1640	547.674	0.9824	0.6286	19.679	3.576	16.072	16.072	0.9012	0	0	2	11	22316990	2K(304.2071), N-term(304.2071)	NA	0.96	FALSE	sp|P16858|G3P_MOUSE	P16858	G3P_MOUSE	Gapdh	Glyceraldehyde-3-phosphate dehydrogenase	Gm10358, Gm3839	tr|A0A1D5RLD8|A0A1D5RLD8_MOUSE, tr|S4R1W1|S4R1W1_MOUSE	TRUE	249665	395402	321061	356437	266832	334759	297121	309693	343026	365097	336045
AFAC-61.11278.11278.3	I:\Serrano\DFG\N_terminomics\Kidney_data\TMT_Kidney_3h_cryopreserved\peptidomics_3h_Unespecific\interact-AFAC-61.pep.xml	PKVTSELLR	n[305]PKVTSELLR	A	Q	9	3	5017.58	1650.04	1650.03	551.021	551.019	1650.03	551.018	0.0018	0.6725	13.3379	0.01213	25.025	18.998	0.9996	0	0	3	11	300787	2K(304.2071), N-term(304.2071)	NA	0.69	TRUE	sp|Q6P1B1|XPP1_MOUSE	Q6P1B1	XPP1_MOUSE	Xpnpep1	Xaa-Pro aminopeptidase 1	NA	NA	TRUE	11708.3	15043.5	15886.8	15571.8	11538.6	12033.1	12675	10891.3	13464.8	13828.5	13669.4
AFAC-61.11372.11372.3	I:\Serrano\DFG\N_terminomics\Kidney_data\TMT_Kidney_3h_cryopreserved\peptidomics_3h_Unespecific\interact-AFAC-61.pep.xml	PKVTSELLR	n[305]PKVTSELLR	A	Q	9	3	5055.62	1650.04	1650.03	551.02	551.019	1650.03	551.018	0.0017	0.6328	13.9718	0.0238	23.253	19.32	0.9989	0	0	3	11	276275	2K(304.2071), N-term(304.2071)	NA	0.88	TRUE	sp|Q6P1B1|XPP1_MOUSE	Q6P1B1	XPP1_MOUSE	Xpnpep1	Xaa-Pro aminopeptidase 1	NA	NA	TRUE	7946.68	9560.94	10505.6	9956.47	7420.26	7822.7	8912.58	7596.25	8883.96	8539.34	10145.3
AFAC-61.11682.11682.3	I:\Serrano\DFG\N_terminomics\Kidney_data\TMT_Kidney_3h_cryopreserved\peptidomics_3h_Unespecific\interact-AFAC-61.pep.xml	APKVTSELLR	n[305]APKVTSELLR	M	Q	10	3	5179.34	1721.07	1721.07	574.698	574.696	1721.07	574.697	-0.002	0.74	14.3815	0.1302	21.395	21.395	0.992	0	0	2	11	604230	3K(304.2071), N-term(304.2071)	NA	0.83	TRUE	sp|Q6P1B1|XPP1_MOUSE	Q6P1B1	XPP1_MOUSE	Xpnpep1	Xaa-Pro aminopeptidase 1	NA	NA	TRUE	39752.8	62821.5	47487.6	54714.8	37780.5	48448	44667.5	40471.3	49354.1	49445.2	52701.3
AFAC-61.12394.12394.5	I:\Serrano\DFG\N_terminomics\Kidney_data\TMT_Kidney_3h_cryopreserved\peptidomics_3h_Unespecific\interact-AFAC-61.pep.xml	FANDATFEIKKCDLHR	n[305]FANDATFEIKKCDLHR	N	L	16	5	5461.63	2876.59	2876.58	576.326	576.324	2876.58	576.323	0.0034	0.5532	21.4134	3.721e-9	50.921	20.384	1	0	0	30	45	203232	10K(304.2071), 11K(304.2071), 12C(57.0214), N-term(304.2071)	NA	0.62	TRUE	sp|P35486|ODPA_MOUSE	P35486	ODPA_MOUSE	Pdha1	Pyruvate dehydrogenase E1 component subunit alpha, somatic form, mitochondrial	NA	NA	TRUE	3330.28	5906.04	4410.82	4529.09	3605.56	3870.3	4403.82	4165.78	4963.29	4744.35	5120.05
AFAC-61.12438.12438.3	I:\Serrano\DFG\N_terminomics\Kidney_data\TMT_Kidney_3h_cryopreserved\peptidomics_3h_Unespecific\interact-AFAC-61.pep.xml	IQKTPQIQVY	n[305]IQKTPQIQVY	A	S	10	3	5479.27	1825.1	1825.1	609.374	609.373	1825.1	609.372	0.0022	0.4496	13.1632	5.947e-4	32.742	24.104	0.9995	0	0	21	30	7035359	3K(304.2071), N-term(304.2071)	NA	0.84	TRUE	sp|P01887|B2MG_MOUSE	P01887	B2MG_MOUSE	B2m	Beta-2-microglobulin	NA	NA	TRUE	29212.3	39352.3	30564	34371	27834.5	27120	24725.1	28895.3	35579.4	27378.7	29541.3
AFAC-61.12694.12694.3	I:\Serrano\DFG\N_terminomics\Kidney_data\TMT_Kidney_3h_cryopreserved\peptidomics_3h_Unespecific\interact-AFAC-61.pep.xml	SLHLGVTPSVLR	n[305]SLHLGVTPSVLR	V	Q	12	3	5580.84	1581.96	1581.95	528.326	528.325	1581.95	528.325	0.0017	0.5818	0.6827	2.864e-9	44.638	18.428	1	0	0	194	205	481644	N-term(304.2071)	NA	0.75	TRUE	sp|O89023|TPP1_MOUSE	O89023	TPP1_MOUSE	Tpp1	Tripeptidyl-peptidase 1	NA	NA	TRUE	2513.57	4436.08	3210.75	3226.22	2245.58	2615.41	2738.35	2771.84	3113.61	3002.63	3226.37
AFAC-61.12931.12931.6	I:\Serrano\DFG\N_terminomics\Kidney_data\TMT_Kidney_3h_cryopreserved\peptidomics_3h_Unespecific\interact-AFAC-61.pep.xml	VPDKTVKWCAVSEHENTKCISFR	n[305]VPDKTVKWCAVSEHENTKCISFR	A	D	23	6	5677.13	4007.19	4007.17	668.872	668.869	4007.19	668.872	-0.017	0.6856	15.5119	7.971e-5	30.275	17.156	0.9996	0	0	20	42	78023.9	18K(304.2071), 19C(57.0214), 4K(304.2071), 7K(304.2071), 9C(57.0214), N-term(304.2071)	NA	0.91	FALSE	sp|Q921I1|TRFE_MOUSE	Q921I1	TRFE_MOUSE	Tf	Serotransferrin	Gm20425	tr|E9Q035|E9Q035_MOUSE	TRUE	13843.4	21190.4	16998.8	20181.5	19019.5	17681.5	16716.6	18972.5	20154.7	18342.9	18486.2
AFAC-61.13020.13020.3	I:\Serrano\DFG\N_terminomics\Kidney_data\TMT_Kidney_3h_cryopreserved\peptidomics_3h_Unespecific\interact-AFAC-61.pep.xml	GELKPTAPPIFTGR	n[305]GELKPTAPPIFTGR	A	P	14	3	5711.83	2091.24	2091.23	698.087	698.086	2091.23	698.085	9e-4	0.4883	11.5368	4.35e-6	43.915	17.072	1	0	0	21	34	978628	4K(304.2071), N-term(304.2071)	NA	0.88	TRUE	sp|O35632|HYAL2_MOUSE	O35632	HYAL2_MOUSE	Hyal2	Hyaluronidase-2	NA	NA	TRUE	28489.8	47501.4	33312.4	35644.4	30968.2	30746.8	31568.7	28926.5	36766.5	38813.1	36375.6
AFAC-61.13729.13729.3	I:\Serrano\DFG\N_terminomics\Kidney_data\TMT_Kidney_3h_cryopreserved\peptidomics_3h_Unespecific\interact-AFAC-61.pep.xml	TSPAAELSPTELTEMR	n[305]TSPAAELSPTELTEMR	A	N	16	3	5989.48	2036.04	2036.04	679.688	679.688	2036.04	679.688	-0.0012	0.6328	0.5971	0.07952	22.82	17.442	0.9846	0	0	26	41	94242.3	N-term(304.2071)	NA	0.61	TRUE	sp|Q9JKF7|RM39_MOUSE	Q9JKF7	RM39_MOUSE	Mrpl39	39S ribosomal protein L39, mitochondrial	NA	NA	TRUE	1335.93	2023.8	1560.66	2021.08	1466.96	1363.39	1881.56	1433.78	1823.29	2250.82	2019.73
AFAC-61.14486.14486.3	I:\Serrano\DFG\N_terminomics\Kidney_data\TMT_Kidney_3h_cryopreserved\peptidomics_3h_Unespecific\interact-AFAC-61.pep.xml	APAGILNGKLVSAQIR	n[305]APAGILNGKLVSAQIR	M	D	16	3	6294.28	2216.35	2216.35	739.79	739.792	2215.37	739.463	0.9875	0.4865	10.9785	0.009155	30.68	30.68	0.9948	0	0	2	17	201116	9K(304.2071), N-term(304.2071)	NA	0.72	TRUE	sp|Q922D8|C1TC_MOUSE	Q922D8	C1TC_MOUSE	Mthfd1	C-1-tetrahydrofolate synthase, cytoplasmic	NA	NA	TRUE	10371.6	17949.5	12669.4	14936.8	11988.7	11166.9	13053.9	11311.7	14057.3	14546.1	15283.8
AFAC-61.14650.14650.6	I:\Serrano\DFG\N_terminomics\Kidney_data\TMT_Kidney_3h_cryopreserved\peptidomics_3h_Unespecific\interact-AFAC-61.pep.xml	FENKVPEKQKLFQEDNGMPVHLKGGASDALLYR	n[305]FENKVPEKQKLFQEDNGM[147]PVHLKGGASDALLYR	H	A	33	6	6360.39	5294.99	5295.02	883.505	883.51	5294.96	883.5	0.061	0.7051	8.8959	2.083e-4	35.922	23.994	0.9998	0	0	24	56	64169	10K(304.2071), 18M(15.9949), 23K(304.2071), 4K(304.2071), 8K(304.2071), N-term(304.2071)	NA	0.95	TRUE	sp|P48771|CX7A2_MOUSE	P48771	CX7A2_MOUSE	Cox7a2	Cytochrome c oxidase subunit 7A2, mitochondrial	NA	NA	TRUE	7537.07	11644.9	10666.1	11003	8536.92	8724.01	9034.47	8536.43	10589.4	10963.5	11400.9
AFAC-61.14842.14842.7	I:\Serrano\DFG\N_terminomics\Kidney_data\TMT_Kidney_3h_cryopreserved\peptidomics_3h_Unespecific\interact-AFAC-61.pep.xml	FENKVPEKQKLFQEDNGMPVHLKGGASDALLYR	n[305]FENKVPEKQKLFQEDNGM[147]PVHLKGGASDALLYR	H	A	33	7	6436.82	5294.95	5294.95	757.429	757.429	5294.96	757.429	-0.0004	0.5636	10.1698	6.703e-9	42.288	27.231	1	0	0	24	56	75206.4	10K(304.2071), 18M(15.9949), 23K(304.2071), 4K(304.2071), 8K(304.2071), N-term(304.2071)	NA	0.78	TRUE	sp|P48771|CX7A2_MOUSE	P48771	CX7A2_MOUSE	Cox7a2	Cytochrome c oxidase subunit 7A2, mitochondrial	NA	NA	TRUE	10304.5	17608.9	14061.8	15832	11939.2	12603.9	12759.9	12412	15663.5	15445	16066.4
AFAC-61.15178.15178.7	I:\Serrano\DFG\N_terminomics\Kidney_data\TMT_Kidney_3h_cryopreserved\peptidomics_3h_Unespecific\interact-AFAC-61.pep.xml	FENKVPEKQKLFQEDNGMPVHLKGGASDALLYR	n[305]FENKVPEKQKLFQEDNGM[147]PVHLKGGASDALLYR	H	A	33	7	6570.62	5294.96	5294.99	757.43	757.434	5294.96	757.429	0.0336	0.5261	12.3997	0.002745	28.177	18.189	0.9936	0	0	24	56	19426.6	10K(304.2071), 18M(15.9949), 23K(304.2071), 4K(304.2071), 8K(304.2071), N-term(304.2071)	NA	0.92	TRUE	sp|P48771|CX7A2_MOUSE	P48771	CX7A2_MOUSE	Cox7a2	Cytochrome c oxidase subunit 7A2, mitochondrial	NA	NA	TRUE	5137.3	7817.71	6544.09	7298.76	5462.2	5337.17	5532.01	5603.51	7840.03	7690.07	7473.77
AFAC-61.15228.15228.5	I:\Serrano\DFG\N_terminomics\Kidney_data\TMT_Kidney_3h_cryopreserved\peptidomics_3h_Unespecific\interact-AFAC-61.pep.xml	VVEHPEFLKAGKEPGLQIWR	n[305]VVEHPEFLKAGKEPGLQIWR	M	V	20	5	6590.81	3244.9	3244.89	649.987	649.986	3244.8904000000002	649.985	0.0046	0.7211	12.2046	6.286e-7	47.317	20.307	0.9987	0	0	51	70	7161157	12K(304.2071), 9K(304.2071), N-term(304.2071)	NA	0.71	FALSE	sp|P13020|GELS_MOUSE	P13020	GELS_MOUSE	Gsn	Gelsolin	NA	CON_Q3SX14	TRUE	10386.2	16304.8	12785.4	14131.8	12101.3	10912.3	11563.1	11271	13649.2	14837.7	14515.2
AFAC-61.15575.15575.4	I:\Serrano\DFG\N_terminomics\Kidney_data\TMT_Kidney_3h_cryopreserved\peptidomics_3h_Unespecific\interact-AFAC-61.pep.xml	PVTEKDLAEDAPWKKIQQNTFTR	n[305]PVTEKDLAEDAPWKKIQQNTFTR	M	W	23	4	6728.55	3931.24	3931.25	983.817	983.819	3931.23	983.815	0.0148	0.8755	18.4975	2.048e-11	45.599	45.599	1	0	0	2	24	62456.9	14K(304.2071), 15K(304.2071), 5K(304.2071), N-term(304.2071)	NA	1	TRUE	sp|Q80X90|FLNB_MOUSE	Q80X90	FLNB_MOUSE	Flnb	Filamin-B	NA	NA	TRUE	9685.83	15790.8	14307	15868.3	12585.3	11983.2	11974.1	12434.6	14752.9	15118.8	14511.6
AFAC-61.15673.15673.7	I:\Serrano\DFG\N_terminomics\Kidney_data\TMT_Kidney_3h_cryopreserved\peptidomics_3h_Unespecific\interact-AFAC-61.pep.xml	FENKVPEKQKLFQEDNGMPVHLKGGASDALLYR	n[305]FENKVPEKQKLFQEDNGMPVHLKGGASDALLYR	H	A	33	7	6767.74	5279.93	5279.96	755.283	755.287	5278.96	755.144	1.0004	0.5753	13.5419	4.446e-6	38.818	19.231	0.9999	0	0	24	56	1.08009e+06	10K(304.2071), 23K(304.2071), 4K(304.2071), 8K(304.2071), N-term(304.2071)	NA	0.73	TRUE	sp|P48771|CX7A2_MOUSE	P48771	CX7A2_MOUSE	Cox7a2	Cytochrome c oxidase subunit 7A2, mitochondrial	NA	NA	TRUE	22938.8	38949.4	30863.9	34092.7	25922.8	27399	28288.2	28786.3	33199.6	34490	32013.6
AFAC-61.15688.15688.7	I:\Serrano\DFG\N_terminomics\Kidney_data\TMT_Kidney_3h_cryopreserved\peptidomics_3h_Unespecific\interact-AFAC-61.pep.xml	FENKVPEKQKLFQEDNGMPVHLKGGASDALLYR	n[305]FENKVPEKQKLFQEDNGMPVHLKGGASDALLYR	H	A	33	7	6773.6	5278.94	5278.96	755.142	755.145	5278.96	755.144	0.0014	0.5515	13.6395	1.595e-7	47.414	20.1	1	0	0	24	56	326096	10K(304.2071), 23K(304.2071), 4K(304.2071), 8K(304.2071), N-term(304.2071)	NA	0.97	TRUE	sp|P48771|CX7A2_MOUSE	P48771	CX7A2_MOUSE	Cox7a2	Cytochrome c oxidase subunit 7A2, mitochondrial	NA	NA	TRUE	119216	196798	179730	193983	151182	145520	147822	155725	177866	197544	186533
AFAC-61.15723.15723.6	I:\Serrano\DFG\N_terminomics\Kidney_data\TMT_Kidney_3h_cryopreserved\peptidomics_3h_Unespecific\interact-AFAC-61.pep.xml	FENKVPEKQKLFQEDNGMPVHLKGGASDALLYR	n[305]FENKVPEKQKLFQEDNGMPVHLKGGASDALLYR	H	A	33	6	6786.92	5279.96	5279.96	881.001	881	5278.96	880.834	0.9956	0.7095	13.8615	1.172e-6	42.62	19.455	1	0	0	24	56	236311	10K(304.2071), 23K(304.2071), 4K(304.2071), 8K(304.2071), N-term(304.2071)	NA	0.91	TRUE	sp|P48771|CX7A2_MOUSE	P48771	CX7A2_MOUSE	Cox7a2	Cytochrome c oxidase subunit 7A2, mitochondrial	NA	NA	TRUE	11600.7	19896.6	16570.5	17800.5	13049.2	15027	14338.3	14908.2	17943.5	18028.5	17602.2
AFAC-61.15786.15786.7	I:\Serrano\DFG\N_terminomics\Kidney_data\TMT_Kidney_3h_cryopreserved\peptidomics_3h_Unespecific\interact-AFAC-61.pep.xml	FENKVPEKQKLFQEDNGMPVHLKGGASDALLYR	n[305]FENKVPEKQKLFQEDNGMPVHLKGGASDALLYR	H	A	33	7	6811.17	5278.96	5278.96	755.144	755.144	5278.96	755.144	0	0.5632	14.2657	1.739e-7	41.516	17.228	1	0	0	24	56	1.55907e+06	10K(304.2071), 23K(304.2071), 4K(304.2071), 8K(304.2071), N-term(304.2071)	NA	0.96	TRUE	sp|P48771|CX7A2_MOUSE	P48771	CX7A2_MOUSE	Cox7a2	Cytochrome c oxidase subunit 7A2, mitochondrial	NA	NA	TRUE	258001	417447	337731	401454	292947	311439	294902	320167	381148	391986	362869
AFAC-61.15797.15797.6	I:\Serrano\DFG\N_terminomics\Kidney_data\TMT_Kidney_3h_cryopreserved\peptidomics_3h_Unespecific\interact-AFAC-61.pep.xml	FENKVPEKQKLFQEDNGMPVHLKGGASDALLYR	n[305]FENKVPEKQKLFQEDNGMPVHLKGGASDALLYR	H	A	33	6	6815.46	5278.95	5278.95	880.833	880.833	5278.96	880.834	-0.0078	0.712	14.3372	7.147e-8	45.028	19.776	1	0	0	24	56	177626	10K(304.2071), 23K(304.2071), 4K(304.2071), 8K(304.2071), N-term(304.2071)	NA	1	TRUE	sp|P48771|CX7A2_MOUSE	P48771	CX7A2_MOUSE	Cox7a2	Cytochrome c oxidase subunit 7A2, mitochondrial	NA	NA	TRUE	76772.6	121521	104817	114208	83079.3	89071.7	88492.3	95496.4	105516	117332	109739
AFAC-61.15825.15825.6	I:\Serrano\DFG\N_terminomics\Kidney_data\TMT_Kidney_3h_cryopreserved\peptidomics_3h_Unespecific\interact-AFAC-61.pep.xml	DGKITYPPGVKEISDKISKEEMVR	n[305]DGKITYPPGVKEISDKISKEEMVR	N	R	24	6	6826.32	4238.45	4238.43	707.416	707.412	4239.46	707.584	-1.0341	0.5457	13.34	0.07679	20.936	15.507	0.9381	0	0	10	33	53863.9	11K(304.2071), 16K(304.2071), 19K(304.2071), 3K(304.2071), N-term(304.2071)	NA	0.56	TRUE	sp|Q4VA53|PDS5B_MOUSE	Q4VA53	PDS5B_MOUSE	Pds5b	Sister chromatid cohesion protein PDS5 homolog B	NA	NA	TRUE	6894.92	10815	9824.94	10334.5	8045.79	7408.47	7524.14	9012.02	8789.48	10301.6	10068.1
AFAC-61.15935.15935.3	I:\Serrano\DFG\N_terminomics\Kidney_data\TMT_Kidney_3h_cryopreserved\peptidomics_3h_Unespecific\interact-AFAC-61.pep.xml	GQVVQFKLSDIGEGIR	n[305]GQVVQFKLSDIGEGIR	Q	E	16	3	6868.87	2353.37	2353.36	785.462	785.461	2353.36	785.461	7e-4	0.7129	6.4568	2.0959999999999998e-09	43.971	19.1	1	0	0	62	77	54392.3	7K(304.2071), N-term(304.2071)	NA	0.75	TRUE	sp|P53395|ODB2_MOUSE	P53395	ODB2_MOUSE	Dbt	Lipoamide acyltransferase component of branched-chain alpha-keto acid dehydrogenase complex, mitochondrial	NA	NA	TRUE	8291.43	11707.7	9474.46	10543.2	7844.1	8175.12	8082.5	8139.48	10720.1	11188.4	10219.7
AFAC-61.16651.16651.2	I:\Serrano\DFG\N_terminomics\Kidney_data\TMT_Kidney_3h_cryopreserved\peptidomics_3h_Unespecific\interact-AFAC-61.pep.xml	PLIPIVVEQTGR	n[305]PLIPIVVEQTGR	F	G	12	2	7149.69	1624.98	1624.99	813.499	813.501	1624.98	813.499	0.004	0.8527	7.7471	1.275e-4	38.849	19.404	0.9999	0	0	53	64	4.57398e+06	N-term(304.2071)	NA	0.86	TRUE	sp|O88696|CLPP_MOUSE	O88696	CLPP_MOUSE	Clpp	ATP-dependent Clp protease proteolytic subunit, mitochondrial	NA	NA	TRUE	15396	22065.4	19600.4	20378.9	15978.5	15755.4	16273.2	16491.8	22017.6	20029.6	19205.2
AFAC-61.16654.16654.3	I:\Serrano\DFG\N_terminomics\Kidney_data\TMT_Kidney_3h_cryopreserved\peptidomics_3h_Unespecific\interact-AFAC-61.pep.xml	PLIPIVVEQTGR	n[305]PLIPIVVEQTGR	F	G	12	3	7150.79	1624.98	1624.98	542.668	542.668	1624.98	542.668	-0.0007	0.7356	7.7655	7.174e-5	36.147	18.241	1	0	0	53	64	1.57995e+06	N-term(304.2071)	NA	0.97	TRUE	sp|O88696|CLPP_MOUSE	O88696	CLPP_MOUSE	Clpp	ATP-dependent Clp protease proteolytic subunit, mitochondrial	NA	NA	TRUE	2079.27	2666.42	2685.4	2822.61	1991.23	1785.12	1991.61	2080	2435.82	2461.94	2673.14
AFAC-61.16742.16742.3	I:\Serrano\DFG\N_terminomics\Kidney_data\TMT_Kidney_3h_cryopreserved\peptidomics_3h_Unespecific\interact-AFAC-61.pep.xml	PLIPIVVEQTGR	n[305]PLIPIVVEQTGR	F	G	12	3	7185.93	1624.99	1624.98	542.672	542.668	1624.98	542.668	-0.0004	0.729	8.3512	6.692e-5	36.131	18.229	0.9999	0	0	53	64	1.57995e+06	N-term(304.2071)	NA	0.98	TRUE	sp|O88696|CLPP_MOUSE	O88696	CLPP_MOUSE	Clpp	ATP-dependent Clp protease proteolytic subunit, mitochondrial	NA	NA	TRUE	1946.13	2869.66	2622.25	2720.44	2123.1	1935.4	2399.32	2295.07	2681.71	2617.13	2681.62
AFAC-61.17209.17209.4	I:\Serrano\DFG\N_terminomics\Kidney_data\TMT_Kidney_3h_cryopreserved\peptidomics_3h_Unespecific\interact-AFAC-61.pep.xml	PAYHSSLMDPDTKLIGNMALLPLR	n[305]PAYHSSLMDPDTKLIGNM[147]ALLPLR	M	S	24	4	7371.42	3276.8	3276.8	820.206	820.207	3276.79	820.204	0.0117	0.8663	4.9796	3.745e-8	55.843	55.843	1	0	0	2	25	637757	13K(304.2071), 18M(15.9949), N-term(304.2071)	NA	0.83	TRUE	sp|Q9JM76|ARPC3_MOUSE	Q9JM76	ARPC3_MOUSE	Arpc3	Actin-related protein 2/3 complex subunit 3	NA	NA	TRUE	24921.4	41217.5	33916.3	37144.2	26068.5	29012	28913.4	29816.7	37332	38603.5	38371.3
AFAC-61.17750.17750.3	I:\Serrano\DFG\N_terminomics\Kidney_data\TMT_Kidney_3h_cryopreserved\peptidomics_3h_Unespecific\interact-AFAC-61.pep.xml	STGEPVWKVLIYDR	n[305]STGEPVWKVLIYDR	N	F	14	3	7583.49	2270.28	2270.29	757.769	757.771	2270.29	757.771	-0.0002	0.6038	10.1674	0.001809	29.029	15.518	0.9997	0	0	34	47	255484	8K(304.2071), N-term(304.2071)	NA	0.53	TRUE	sp|Q8BRF7|SCFD1_MOUSE	Q8BRF7	SCFD1_MOUSE	Scfd1	Sec1 family domain-containing protein 1	NA	NA	TRUE	16801.6	25429.2	19896.1	23259.6	17419.7	16395.1	15508.4	21034.1	20533.9	22696.5	21624.7
AFAC-61.17986.17986.5	I:\Serrano\DFG\N_terminomics\Kidney_data\TMT_Kidney_3h_cryopreserved\peptidomics_3h_Unespecific\interact-AFAC-61.pep.xml	KRVQANMGAKNHGVVMPDANKENTLNQLVGAAFGAAGQR	n[305]KRVQANMGAKNHGVVMPDANKENTLNQLVGAAFGAAGQR	G	C	39	5	7677.6	5279.79	5279.8	1056.97	1056.97	5278.9	1056.79	0.8989	0.7826	10.4634	0.01271	28.48	18.465	0.9697	0	0	278	316	42552.6	10K(304.2071), 1K(304.2071), 21K(304.2071), N-term(304.2071)	NA	0.87	TRUE	sp|Q9EQ20|MMSA_MOUSE	Q9EQ20	MMSA_MOUSE	Aldh6a1	Methylmalonate-semialdehyde dehydrogenase [acylating], mitochondrial	NA	NA	TRUE	1215.4	1860.63	1430.87	1801.34	1495.07	1499.69	1337.37	1201.15	1370.73	1729	1558.94
AFAC-61.18148.18148.6	I:\Serrano\DFG\N_terminomics\Kidney_data\TMT_Kidney_3h_cryopreserved\peptidomics_3h_Unespecific\interact-AFAC-61.pep.xml	YGTKEQIEKFIPQMTAGKCIGAIAMTEPGAGSDLQGVR	n[305]YGTKEQIEKFIPQM[147]TAGKCIGAIAMTEPGAGSDLQGVR	N	T	38	6	7742.06	5284.79	5284.79	881.806	881.805	5284.84	881.814	-0.0512	0.8754	1.0237	0.1769	22.787	22.787	0.9947	0	0	148	185	38932.5	14M(15.9949), 18K(304.2071), 19C(57.0214), 4K(304.2071), 9K(304.2071), N-term(304.2071)	NA	0.89	TRUE	sp|P51174|ACADL_MOUSE	P51174	ACADL_MOUSE	Acadl	Long-chain specific acyl-CoA dehydrogenase, mitochondrial	NA	NA	TRUE	2861.54	3962.81	3669.05	3913.37	3525.44	3022.21	3117.28	2946.12	4397.14	4221.24	4420.35
AFAC-61.19334.19334.5	I:\Serrano\DFG\N_terminomics\Kidney_data\TMT_Kidney_3h_cryopreserved\peptidomics_3h_Unespecific\interact-AFAC-61.pep.xml	QPKSLEDLIFQSLPENASHKLEVR	n[305]QPKSLEDLIFQSLPENASHKLEVR	N	V	24	5	8215.35	3690.1	3690.1	739.027	739.027	3690.09	739.026	0.0041	0.7123	8.2505	1.383e-8	48.068	19.767	1	0	0	248	271	169372	20K(304.2071), 3K(304.2071), N-term(304.2071)	NA	0.81	TRUE	sp|Q9Z2A5|ATE1_MOUSE	Q9Z2A5	ATE1_MOUSE	Ate1	Arginyl-tRNA--protein transferase 1	NA	NA	TRUE	5370.13	7009.83	6929.5	7488.5	5609.69	4429.62	4715.89	6347.79	5514.25	6177.63	6423.21
AFAC-61.19369.19369.5	I:\Serrano\DFG\N_terminomics\Kidney_data\TMT_Kidney_3h_cryopreserved\peptidomics_3h_Unespecific\interact-AFAC-61.pep.xml	QPKSLEDLIFQSLPENASHKLEVR	n[305]QPKSLEDLIFQSLPENASHKLEVR	N	V	24	5	8228.7	3689.09	3689.09	738.826	738.826	3690.09	739.026	-0.9978	0.7097	8.4732	1.119e-7	45.7	23.523	1	0	0	248	271	56647.8	20K(304.2071), 3K(304.2071), N-term(304.2071)	NA	0.6	TRUE	sp|Q9Z2A5|ATE1_MOUSE	Q9Z2A5	ATE1_MOUSE	Ate1	Arginyl-tRNA--protein transferase 1	NA	NA	TRUE	4199.79	6122.33	6378.4	6221.22	4832.3	3883.18	4252.4	4942.88	5066.08	5196.66	6178.2
AFAC-61.19718.19718.6	I:\Serrano\DFG\N_terminomics\Kidney_data\TMT_Kidney_3h_cryopreserved\peptidomics_3h_Unespecific\interact-AFAC-61.pep.xml	AAAEAEFNILLATDSYKVTHYKQYPPNTSKVYSYFECR	n[305]AAAEAEFNILLATDSYKVTHYKQYPPNTSKVYSYFECR	N	E	38	6	8368.07	5692.01	5692.01	949.676	949.675	5690.99	949.505	1.019	0.6088	8.3122	2.303e-10	53.09	17.772	1	0	0	3	40	64416.2	17K(304.2071), 22K(304.2071), 30K(304.2071), 37C(57.0214), N-term(304.2071)	NA	0.76	TRUE	sp|Q99KQ4|NAMPT_MOUSE	Q99KQ4	NAMPT_MOUSE	Nampt	Nicotinamide phosphoribosyltransferase	NA	NA	TRUE	5583.33	6882.44	7018.74	8318.02	7271.81	5719.56	6135.76	7468.62	7239.95	7409.46	6930.22
AFAC-61.19886.19886.4	I:\Serrano\DFG\N_terminomics\Kidney_data\TMT_Kidney_3h_cryopreserved\peptidomics_3h_Unespecific\interact-AFAC-61.pep.xml	SSWWTHVEMGPPDPILGVTEAFKR	n[305]SSWWTHVEM[147]GPPDPILGVTEAFKR	A	D	24	4	8435.53	3363.76	3363.76	841.946	841.947	3363.76	841.947	9e-4	0.8803	0.2747	1.523e-6	40.707	20.91	1	0	0	30	53	93299.8	23K(304.2071), 9M(15.9949), N-term(304.2071)	NA	0.55	TRUE	sp|P05202|AATM_MOUSE	P05202	AATM_MOUSE	Got2	Aspartate aminotransferase, mitochondrial	NA	NA	TRUE	5616.56	9912.69	8284.16	8334.86	6511.65	6908.55	6232.33	6574.45	8173.91	8648.85	8711.35
AFAC-61.20475.20475.3	I:\Serrano\DFG\N_terminomics\Kidney_data\TMT_Kidney_3h_cryopreserved\peptidomics_3h_Unespecific\interact-AFAC-61.pep.xml	SSWWTHVEMGPPDPILGVTEAFKR	n[305]SSWWTHVEMGPPDPILGVTEAFKR	A	D	24	3	8673.02	3348.8	3348.76	1117.28	1117.26	3347.76	1116.93	1.0017	0.8644	3.5652	8.983e-5	35.231	20.449	1	0	0	30	53	0	23K(304.2071), N-term(304.2071)	NA	1	TRUE	sp|P05202|AATM_MOUSE	P05202	AATM_MOUSE	Got2	Aspartate aminotransferase, mitochondrial	NA	NA	TRUE	1248.54	2062.25	1904.07	1791.98	1468.86	1567.97	1522.39	1623.59	1690.85	1736.89	1526.81
AFAC-61.20515.20515.4	I:\Serrano\DFG\N_terminomics\Kidney_data\TMT_Kidney_3h_cryopreserved\peptidomics_3h_Unespecific\interact-AFAC-61.pep.xml	SSWWTHVEMGPPDPILGVTEAFKR	n[305]SSWWTHVEM[147]GPPDPILGVTEAFKR	A	D	24	4	8689.34	3363.75	3363.76	841.945	841.947	3363.76	841.947	4e-4	0.9405	3.9555	0.004502	29.134	22.124	0.9988	0	0	30	53	176408	23K(304.2071), 9M(15.9949), N-term(304.2071)	NA	0.85	TRUE	sp|P05202|AATM_MOUSE	P05202	AATM_MOUSE	Got2	Aspartate aminotransferase, mitochondrial	NA	NA	TRUE	8439.37	12304	11114.9	11870.5	9457.58	9567.34	9973.45	9303.32	12812.3	12967.3	13490.5
AFAC-61.20536.20536.3	I:\Serrano\DFG\N_terminomics\Kidney_data\TMT_Kidney_3h_cryopreserved\peptidomics_3h_Unespecific\interact-AFAC-61.pep.xml	SSWWTHVEMGPPDPILGVTEAFKR	n[305]SSWWTHVEMGPPDPILGVTEAFKR	A	D	24	3	8697.3	3347.78	3347.72	1116.94	1116.91	3347.76	1116.93	-0.0395	0.9386	3.9698	4.6e-13	66.723	25.213	1	0	0	30	53	0	23K(304.2071), N-term(304.2071)	NA	1	TRUE	sp|P05202|AATM_MOUSE	P05202	AATM_MOUSE	Got2	Aspartate aminotransferase, mitochondrial	NA	NA	TRUE	11291.2	21338.9	16571.2	17778.4	13456.7	15183.6	15676.8	14665	18227.4	18834.8	18670.3
AFAC-61.20570.20570.6	I:\Serrano\DFG\N_terminomics\Kidney_data\TMT_Kidney_3h_cryopreserved\peptidomics_3h_Unespecific\interact-AFAC-61.pep.xml	SSWWTHVEMGPPDPILGVTEAFKR	n[305]SSWWTHVEMGPPDPILGVTEAFKR	A	D	24	6	8711.03	3347.77	3347.76	558.969	558.968	3347.76	558.968	0	0.3773	4.1987	1.627e-10	65.344	25.695	1	0	0	30	53	65737.3	23K(304.2071), N-term(304.2071)	NA	1	TRUE	sp|P05202|AATM_MOUSE	P05202	AATM_MOUSE	Got2	Aspartate aminotransferase, mitochondrial	NA	NA	TRUE	1197.09	2061.43	1601.12	1603.3	1241.61	1368.18	1391.66	1381.93	1556.15	1695.98	1807.01
AFAC-61.20622.20622.3	I:\Serrano\DFG\N_terminomics\Kidney_data\TMT_Kidney_3h_cryopreserved\peptidomics_3h_Unespecific\interact-AFAC-61.pep.xml	SSWWTHVEMGPPDPILGVTEAFKR	n[305]SSWWTHVEMGPPDPILGVTEAFKR	A	D	24	3	8732.32	3347.76	3347.72	1116.93	1116.91	3347.76	1116.93	-0.0395	0.9432	4.5534	1.99e-12	69.595	25.484	1	0	0	30	53	0	23K(304.2071), N-term(304.2071)	NA	1	TRUE	sp|P05202|AATM_MOUSE	P05202	AATM_MOUSE	Got2	Aspartate aminotransferase, mitochondrial	NA	NA	TRUE	10140.3	18098.9	14034.9	15913	11324.8	12478.8	13448.6	12299.3	15393.6	15974.3	16744.5
AFAC-61.23703.23703.5	I:\Serrano\DFG\N_terminomics\Kidney_data\TMT_Kidney_3h_cryopreserved\peptidomics_3h_Unespecific\interact-AFAC-61.pep.xml	ITDDFHDMMPKYLNFVKGVVDSDDLPLNVSR	n[305]ITDDFHDMMPKYLNFVKGVVDSDDLPLNVSR	F	E	31	5	9992.66	4491.34	4491.34	899.275	899.275	4492.36	899.479	-1.018	0.8767	11	1.793e-4	30.482	25.547	0.9999	0	0	418	448	61147.2	11K(304.2071), 17K(304.2071), N-term(304.2071)	NA	0.82	TRUE	sp|P08113|ENPL_MOUSE	P08113	ENPL_MOUSE	Hsp90b1	Endoplasmin	NA	NA	TRUE	2965.49	4637.56	4122.87	4718.22	3807.48	3445.49	3334.01	3672.43	4192.69	4344.84	4528.82
AFAC-61.25335.25335.5	I:\Serrano\DFG\N_terminomics\Kidney_data\TMT_Kidney_3h_cryopreserved\peptidomics_3h_Unespecific\interact-AFAC-61.pep.xml	DGVVEADLVEALQEFGPISYVVVMPKKR	n[305]DGVVEADLVEALQEFGPISYVVVMPKKR	I	Q	28	5	10656.5	4001.24	4001.22	801.255	801.252	4000.25	801.058	0.9694	0.7427	6.3459	0.1073	21.196	16.153	0.9969	0	0	108	135	15204	26K(304.2071), 27K(304.2071), N-term(304.2071)	NA	0.81	TRUE	sp|Q8R081|HNRPL_MOUSE	Q8R081	HNRPL_MOUSE	Hnrnpl	Heterogeneous nuclear ribonucleoprotein L	NA	NA	TRUE	922.609	1380.3	1055.38	1204.51	955.992	1023.56	1052.81	885.589	960.829	1519.57	1272.72
AFAC-62.02579.02579.3	I:\Serrano\DFG\N_terminomics\Kidney_data\TMT_Kidney_3h_cryopreserved\peptidomics_3h_Unespecific\interact-AFAC-62.pep.xml	TAEGEEKR	n[305]TAEGEEKR	E	E	8	3	1402.51	1526.86	1526.86	509.961	509.96	1526.85	509.959	0.0022	0.4082	3.1905	0.01014	19.184	13.048	0.9954	0	0	146	153	142746	7K(304.2071), N-term(304.2071)	NA	0.95	TRUE	tr|E9QA15|E9QA15_MOUSE	E9QA15	E9QA15_MOUSE	Cald1	Caldesmon 1	NA	NA	TRUE	7879.86	10324.4	10245.8	10826.9	7576.35	6870.25	7899.9	8836.34	8914.64	9638.32	9491.69
AFAC-62.02917.02917.3	I:\Serrano\DFG\N_terminomics\Kidney_data\TMT_Kidney_3h_cryopreserved\peptidomics_3h_Unespecific\interact-AFAC-62.pep.xml	VSHSELR	n[305]VSHSELR	M	K	7	3	1543.92	1130.64	1130.64	377.887	377.886	1130.64	377.886	-0.0009	0.8731	4.5699	0.1533	20.832	20.832	0.9952	0	0	2	8	84750.5	N-term(304.2071)	NA	0.82	TRUE	sp|Q99LS3|SERB_MOUSE	Q99LS3	SERB_MOUSE	Psph	Phosphoserine phosphatase	NA	NA	TRUE	1639.76	2677.19	1885.07	2085.52	1656.69	1853.19	1538.35	1750.63	1693.5	1883.17	1970.16
AFAC-62.03606.03606.2	I:\Serrano\DFG\N_terminomics\Kidney_data\TMT_Kidney_3h_cryopreserved\peptidomics_3h_Unespecific\interact-AFAC-62.pep.xml	SLEAASSSSR	n[305]SLEAASSSSR	L	S	10	2	1829.79	1297.68	1297.68	649.849	649.846	1297.68	649.847	-0.002	0.7231	2.4085	2.132e-5	47.699	20.254	1	0	0	31	40	716604	N-term(304.2071)	NA	0.99	TRUE	sp|Q9EQI8|RM46_MOUSE	Q9EQI8	RM46_MOUSE	Mrpl46	39S ribosomal protein L46, mitochondrial	NA	NA	TRUE	25600.1	41082.7	30527.3	32673.8	27422.2	24710.5	29580.2	25591.8	32301.3	34082.1	34206
AFAC-62.03622.03622.3	I:\Serrano\DFG\N_terminomics\Kidney_data\TMT_Kidney_3h_cryopreserved\peptidomics_3h_Unespecific\interact-AFAC-62.pep.xml	SLEAASSSSR	n[305]SLEAASSSSR	L	S	10	3	1836.17	1297.68	1297.68	433.568	433.567	1297.68	433.567	-0.0019	0.829	2.3021	0.004047	28.158	19.847	0.9999	0	0	31	40	44449.1	N-term(304.2071)	NA	0.91	TRUE	sp|Q9EQI8|RM46_MOUSE	Q9EQI8	RM46_MOUSE	Mrpl46	39S ribosomal protein L46, mitochondrial	NA	NA	TRUE	1477.33	2393.83	1820.57	1641.42	1515.71	1553.03	1557.76	1528.43	1755.65	2055.57	1723.79
AFAC-62.03697.03697.3	I:\Serrano\DFG\N_terminomics\Kidney_data\TMT_Kidney_3h_cryopreserved\peptidomics_3h_Unespecific\interact-AFAC-62.pep.xml	AAHVEYSTAAR	n[305]AAHVEYSTAAR	N	H	11	3	1867.84	1478.79	1478.78	493.936	493.933	1478.78	493.934	-0.0013	0.5202	4.1686	7.084e-5	31.796	15.509	1	0	0	110	120	52311	N-term(304.2071)	NA	0.68	TRUE	sp|Q8BFR5|EFTU_MOUSE	Q8BFR5	EFTU_MOUSE	Tufm	Elongation factor Tu, mitochondrial	NA	NA	TRUE	801.326	1229.87	831.636	1098.57	704.775	780.383	812.187	877.163	802.357	868.329	929.607
AFAC-62.04780.04780.4	I:\Serrano\DFG\N_terminomics\Kidney_data\TMT_Kidney_3h_cryopreserved\peptidomics_3h_Unespecific\interact-AFAC-62.pep.xml	EKHAASSGPELLR	n[305]EKHAASSGPELLR	P	K	13	4	2317.45	2001.15	2001.14	501.294	501.292	2002.15	501.544	-1.0062	0.7723	6.5615	0.8528	22.764	17.177	0.9994	0	0	199	211	2863.48	2K(304.2071), N-term(304.2071)	NA	0.85	TRUE	sp|O35598|ADA10_MOUSE	O35598	ADA10_MOUSE	Adam10	Disintegrin and metalloproteinase domain-containing protein 10	NA	NA	TRUE	947.62	1265.48	1075.11	943.555	871.311	869.629	989.197	861.49	1119.55	1234.4	1201.52
AFAC-62.05647.05647.4	I:\Serrano\DFG\N_terminomics\Kidney_data\TMT_Kidney_3h_cryopreserved\peptidomics_3h_Unespecific\interact-AFAC-62.pep.xml	KQVVPVSSHR	n[305]KQVVPVSSHR	N	N	10	4	2680.08	1744.07	1744.06	437.024	437.022	1744.06	437.022	2e-4	0.6503	14.8766	0.002899	23.882	15.717	0.9999	0	0	774	783	19337	1K(304.2071), N-term(304.2071)	NA	0.65	TRUE	sp|Q9QY81|PO210_MOUSE	Q9QY81	PO210_MOUSE	Nup210	Nuclear pore membrane glycoprotein 210	NA	NA	TRUE	993.555	1611.79	1395.04	1417.47	1032.49	1018.85	1133.29	1057.35	1330.85	1240.14	1203.43
AFAC-62.05745.05745.2	I:\Serrano\DFG\N_terminomics\Kidney_data\TMT_Kidney_3h_cryopreserved\peptidomics_3h_Unespecific\interact-AFAC-62.pep.xml	EPGQGAQTWAR	n[305]EPGQGAQTWAR	A	F	11	2	2721.06	1503.78	1503.78	752.899	752.895	1503.78	752.895	4e-4	0.7503	7.1185	0.001712	38.176	21.162	0.9999	0	0	36	46	323670	N-term(304.2071)	NA	0.98	TRUE	sp|O35082|KLOT_MOUSE	O35082	KLOT_MOUSE	Kl	Klotho	NA	NA	TRUE	7377.68	14507	8872.96	11114.8	9154.38	9187.04	9044.65	9567.28	8629.9	9496.71	9649.14
AFAC-62.06085.06085.4	I:\Serrano\DFG\N_terminomics\Kidney_data\TMT_Kidney_3h_cryopreserved\peptidomics_3h_Unespecific\interact-AFAC-62.pep.xml	SSLSNHKYVPR	n[305]SSLSNHKYVPR	Y	R	11	4	2860.86	1895.1	1895.09	474.781	474.779	1895.09	474.779	0.0011	0.7366	10.1129	2.07e-7	43.278	17.663	1	0	0	33	43	1574172	7K(304.2071), N-term(304.2071)	NA	0.93	TRUE	sp|Q8R4N0|CLYBL_MOUSE	Q8R4N0	CLYBL_MOUSE	Clybl	Citramalyl-CoA lyase, mitochondrial	NA	NA	TRUE	12485.2	19633.2	13907.6	15622.5	12048.3	12353.4	13823.7	12812	15692.9	16872.8	15233.7
AFAC-62.06097.06097.3	I:\Serrano\DFG\N_terminomics\Kidney_data\TMT_Kidney_3h_cryopreserved\peptidomics_3h_Unespecific\interact-AFAC-62.pep.xml	SSLSNHKYVPR	n[305]SSLSNHKYVPR	Y	R	11	3	2865.63	1895.09	1895.09	632.705	632.703	1895.09	632.703	-0.0001	0.6326	10.1924	6.057e-9	40.647	16.655	1	0	0	33	43	135589	7K(304.2071), N-term(304.2071)	NA	0.98	TRUE	sp|Q8R4N0|CLYBL_MOUSE	Q8R4N0	CLYBL_MOUSE	Clybl	Citramalyl-CoA lyase, mitochondrial	NA	NA	TRUE	11141.3	19607.3	14009.4	16499.3	11751.8	12475.1	12668.8	12746.4	15323.7	16433.1	15377
AFAC-62.06936.06936.2	I:\Serrano\DFG\N_terminomics\Kidney_data\TMT_Kidney_3h_cryopreserved\peptidomics_3h_Unespecific\interact-AFAC-62.pep.xml	PDYLGADQR	n[305]PDYLGADQR	M	K	9	2	3211.54	1337.69	1337.69	669.855	669.851	1337.69	669.852	-0.0015	0.7981	6.1376	0.004429	27.719	27.719	0.9997	0	0	2	10	866445	N-term(304.2071)	NA	0.91	TRUE	sp|P46471|PRS7_MOUSE	P46471	PRS7_MOUSE	Psmc2	26S proteasome regulatory subunit 7	NA	NA	TRUE	9600.03	14151.4	12610.5	14121.4	12349.9	10629.9	10590.1	10709.6	12873.3	12442.8	11816.4
AFAC-62.07475.07475.3	I:\Serrano\DFG\N_terminomics\Kidney_data\TMT_Kidney_3h_cryopreserved\peptidomics_3h_Unespecific\interact-AFAC-62.pep.xml	SLGSALRPSTSR	n[305]SLGSALRPSTSR	Y	S	12	3	3434.38	1534.88	1534.88	512.635	512.633	1534.88	512.632	0.0026	0.3533	4.0082	0.08984	24.937	19.691	0.9981	0	0	39	50	103338	N-term(304.2071)	NA	0.81	TRUE	sp|P20152|VIME_MOUSE	P20152	VIME_MOUSE	Vim	Vimentin	NA	NA	TRUE	4074.89	4711.55	3907.19	4226.71	3576.53	3020.38	3024.19	4098.74	4253.6	3565.55	4245.72
AFAC-62.08086.08086.3	I:\Serrano\DFG\N_terminomics\Kidney_data\TMT_Kidney_3h_cryopreserved\peptidomics_3h_Unespecific\interact-AFAC-62.pep.xml	GAGGALFVHR	n[305]GAGGALFVHR	N	D	10	3	3682.1	1287.74	1287.74	430.255	430.253	1287.74	430.253	-0.0007	0.7073	0.1802	1.047e-5	42.009	20.481	1	0	0	32	41	54949.4	N-term(304.2071)	NA	0.74	TRUE	sp|Q9D6J6|NDUV2_MOUSE	Q9D6J6	NDUV2_MOUSE	Ndufv2	NADH dehydrogenase [ubiquinone] flavoprotein 2, mitochondrial	NA	NA	TRUE	1244.34	1616.4	1456.01	1621.31	1197.86	1200.79	1577.26	1224.84	1489.47	1748.42	1617.87
AFAC-62.09499.09499.3	I:\Serrano\DFG\N_terminomics\Kidney_data\TMT_Kidney_3h_cryopreserved\peptidomics_3h_Unespecific\interact-AFAC-62.pep.xml	SSEAPPLVNEDVKR	n[305]SSEAPPLVNEDVKR	A	T	14	3	4261.02	2149.19	2149.19	717.405	717.403	2148.2	717.075	0.9843	0.2705	11.423400000000001	0.002516	29.73	16.873	0.9334	0	0	26	39	70684.9	13K(304.2071), N-term(304.2071)	NA	1	TRUE	sp|Q91YQ5|RPN1_MOUSE	Q91YQ5	RPN1_MOUSE	Rpn1	Dolichyl-diphosphooligosaccharide--protein glycosyltransferase subunit 1	NA	NA	TRUE	7859.26	12716.4	9890.41	11697.1	10499.5	8652.35	8138.03	8591.7	10811.8	11371.2	11440.1
AFAC-62.10631.10631.3	I:\Serrano\DFG\N_terminomics\Kidney_data\TMT_Kidney_3h_cryopreserved\peptidomics_3h_Unespecific\interact-AFAC-62.pep.xml	VKVGVNGFGR	n[305]VKVGVNGFGR	M	I	10	3	4718.44	1640.99	1640.99	548.004	548.003	1640	547.674	0.9841	0.6486	16.5527	0.08128	17.512	17.512	0.9945	0	0	2	11	7.18806e+06	2K(304.2071), N-term(304.2071)	NA	0.7	FALSE	sp|P16858|G3P_MOUSE	P16858	G3P_MOUSE	Gapdh	Glyceraldehyde-3-phosphate dehydrogenase	Gm10358, Gm3839	tr|A0A1D5RLD8|A0A1D5RLD8_MOUSE, tr|S4R1W1|S4R1W1_MOUSE	TRUE	61149.8	93614.4	72186.6	73220.1	71826.1	72946.9	72726.8	74845.1	79152.1	78733.1	74658.9
AFAC-62.11082.11082.3	I:\Serrano\DFG\N_terminomics\Kidney_data\TMT_Kidney_3h_cryopreserved\peptidomics_3h_Unespecific\interact-AFAC-62.pep.xml	VKVGVNGFGR	n[305]VKVGVNGFGR	M	I	10	3	4900.16	1641	1640.99	548.006	548.003	1640	547.674	0.9862	0.632	19.5814	0.1198	17.819	17.819	0.9926	0	0	2	11	5428665	2K(304.2071), N-term(304.2071)	NA	0.95	FALSE	sp|P16858|G3P_MOUSE	P16858	G3P_MOUSE	Gapdh	Glyceraldehyde-3-phosphate dehydrogenase	Gm10358, Gm3839	tr|A0A1D5RLD8|A0A1D5RLD8_MOUSE, tr|S4R1W1|S4R1W1_MOUSE	TRUE	53358	85572.9	69129	68131.2	66197.4	68656.8	65749.1	67321	72915.4	73324.1	69211.4
AFAC-62.11295.11295.2	I:\Serrano\DFG\N_terminomics\Kidney_data\TMT_Kidney_3h_cryopreserved\peptidomics_3h_Unespecific\interact-AFAC-62.pep.xml	TTFNVQDGPDFQDR	n[305]TTFNVQDGPDFQDR	L	V	14	2	4986.19	1942.94	1942.94	972.478	972.475	1942.93	972.474	0.0015	0.5982	4.7517	9.468e-9	44.881	17.009	1	0	0	60	73	767281	N-term(304.2071)	NA	1	TRUE	sp|P97493|THIOM_MOUSE	P97493	THIOM_MOUSE	Txn2	Thioredoxin, mitochondrial	NA	NA	TRUE	3345.36	4392.92	3899.28	4000.84	3209.1	2825.89	3265.56	3107.76	3862.72	4430.95	4055.02
AFAC-62.11375.11375.2	I:\Serrano\DFG\N_terminomics\Kidney_data\TMT_Kidney_3h_cryopreserved\peptidomics_3h_Unespecific\interact-AFAC-62.pep.xml	TTFNVQDGPDFQDR	n[305]TTFNVQDGPDFQDR	L	V	14	2	5018.33	1942.94	1942.94	972.479	972.476	1942.93	972.474	0.0022	0.7399	4.216	5.964e-6	52.622	26.892	1	0	0	60	73	837291	N-term(304.2071)	NA	1	TRUE	sp|P97493|THIOM_MOUSE	P97493	THIOM_MOUSE	Txn2	Thioredoxin, mitochondrial	NA	NA	TRUE	48119.3	62448.5	53115.3	60720.6	43434.7	42466.8	43913.4	43258.6	57558.9	60606.9	63463.3
AFAC-62.12541.12541.2	I:\Serrano\DFG\N_terminomics\Kidney_data\TMT_Kidney_3h_cryopreserved\peptidomics_3h_Unespecific\interact-AFAC-62.pep.xml	AWAEDVDLR	n[305]AWAEDVDLR	N	V	9	2	5488.13	1377.73	1377.72	689.87	689.868	1377.72	689.868	9e-4	0.4794	0.629	3.127e-4	27.842	18.071	0.9997	0	0	481	489	501628	N-term(304.2071)	NA	0.64	TRUE	sp|P52480|KPYM_MOUSE	P52480	KPYM_MOUSE	Pkm	Pyruvate kinase PKM	NA	NA	TRUE	5449.89	9304.5	8099.25	7602.88	6085.7183000000005	6680.08	6158.14	7406.41	7262.16	8838.79	6663.45
AFAC-62.12774.12774.4	I:\Serrano\DFG\N_terminomics\Kidney_data\TMT_Kidney_3h_cryopreserved\peptidomics_3h_Unespecific\interact-AFAC-62.pep.xml	LYFHIGETEKR	n[305]LYFHIGETEKR	G	C	11	4	5583.45	2000.14	2000.13	501.043	501.041	2000.13	501.041	-0.0002	0.5865	19.8611	3.17e-4	28.714	15.923	0.9992	0	0	30	40	74425.9	10K(304.2071), N-term(304.2071)	NA	0.76	TRUE	sp|Q8R1V4|TMED4_MOUSE	Q8R1V4	TMED4_MOUSE	Tmed4	Transmembrane emp24 domain-containing protein 4	NA	NA	TRUE	2490.94	4195.54	3038.21	3035.42	2958.45	2787.39	2340.5	3038.85	2963.89	3404.43	2981.99
AFAC-62.13190.13190.2	I:\Serrano\DFG\N_terminomics\Kidney_data\TMT_Kidney_3h_cryopreserved\peptidomics_3h_Unespecific\interact-AFAC-62.pep.xml	IQKTPQIQVY	n[305]IQKTPQIQVY	A	S	10	2	5752.64	1825.1	1825.1	913.557	913.556	1825.1	913.555	0.0013	0.6	17.623	0.175	22.11	19.694	0.879	0	0	21	30	86890.1	3K(304.2071), N-term(304.2071)	NA	0.88	TRUE	sp|P01887|B2MG_MOUSE	P01887	B2MG_MOUSE	B2m	Beta-2-microglobulin	NA	NA	FALSE	13133.7	16684.6	12639.9	14545.1	11206.9	11583.9	9426.01	12948.8	13820.2	12721.5	13605.1
AFAC-62.13209.13209.3	I:\Serrano\DFG\N_terminomics\Kidney_data\TMT_Kidney_3h_cryopreserved\peptidomics_3h_Unespecific\interact-AFAC-62.pep.xml	IQKTPQIQVY	n[305]IQKTPQIQVY	A	S	10	3	5760.25	1825.1	1825.1	609.373	609.372	1825.1	609.372	-0.0003	0.4506	17.7498	4.739e-4	30.119	18.708	0.9791	0	0	21	30	342175	3K(304.2071), N-term(304.2071)	NA	0.65	TRUE	sp|P01887|B2MG_MOUSE	P01887	B2MG_MOUSE	B2m	Beta-2-microglobulin	NA	NA	TRUE	5384.15	7924.49	5747.32	6174.34	4984.57	5408.76	4749.51	4977.97	6045.46	6192.53	5828.35
AFAC-62.13244.13244.3	I:\Serrano\DFG\N_terminomics\Kidney_data\TMT_Kidney_3h_cryopreserved\peptidomics_3h_Unespecific\interact-AFAC-62.pep.xml	GPAKSPYQLVLQH	n[305]GPAKSPYQLVLQH	A	S	13	3	5773.85	2045.2	2045.19	682.74	682.738	2045.19	682.738	2e-4	0.418	10.7138	0.001292	34.533	22.55	0.9914	0	0	24	36	143713	4K(304.2071), N-term(304.2071)	NA	0.64	TRUE	sp|P82198|BGH3_MOUSE	P82198	BGH3_MOUSE	Tgfbi	Transforming growth factor-beta-induced protein ig-h3	NA	NA	TRUE	8187.48	11314	9058.05	9427.42	8054.57	7677.94	8744.12	9521.05	8780.75	9223.5	10865.6
AFAC-62.13498.13498.3	I:\Serrano\DFG\N_terminomics\Kidney_data\TMT_Kidney_3h_cryopreserved\peptidomics_3h_Unespecific\interact-AFAC-62.pep.xml	SKWPEPVFGR	n[305]SKWPEPVFGR	G	L	10	3	5877.59	1810.05	1810.04	604.357	604.354	1810.04	604.353	0.0025	0.54990000000000006	11.3222	2.662e-4	32.256	18.335	0.9998	0	0	20	29	324479	2K(304.2071), N-term(304.2071)	NA	0.89	TRUE	sp|Q91WP0|MASP2_MOUSE	Q91WP0	MASP2_MOUSE	Masp2	Mannan-binding lectin serine protease 2	NA	NA	TRUE	20523.4	26444.5	22308.1	25946.1	20869.8	18177.7	19721	20784.2	24913	25343.5	24277
AFAC-62.13861.13861.3	I:\Serrano\DFG\N_terminomics\Kidney_data\TMT_Kidney_3h_cryopreserved\peptidomics_3h_Unespecific\interact-AFAC-62.pep.xml	PLPPLPEYGGKVR	n[305]PLPPLPEYGGKVR	A	L	13	3	6022.01	2030.23	2030.21	677.751	677.745	2030.22	677.746	-0.0035	0.9174	11.548400000000001	6.818e-4	26.62	17.319	1	0	0	43	55	55305920	11K(304.2071), N-term(304.2071)	NA	0.99	TRUE	sp|Q9CQQ7|AT5F1_MOUSE	Q9CQQ7	AT5F1_MOUSE	Atp5pb	ATP synthase F(0) complex subunit B1, mitochondrial	NA	NA	TRUE	136536	207629	178645	175680	151116	171714	174540	164402	219355	214603	219807
AFAC-62.13982.13982.3	I:\Serrano\DFG\N_terminomics\Kidney_data\TMT_Kidney_3h_cryopreserved\peptidomics_3h_Unespecific\interact-AFAC-62.pep.xml	PLPPLPEYGGKVR	n[305]PLPPLPEYGGKVR	A	L	13	3	6069.82	2030.22	2030.21	677.747	677.745	2030.22	677.746	-0.0037	0.9226	12.3452	1.921e-4	31.369	15.593	1	0	0	43	55	61531184	11K(304.2071), N-term(304.2071)	NA	0.97	TRUE	sp|Q9CQQ7|AT5F1_MOUSE	Q9CQQ7	AT5F1_MOUSE	Atp5pb	ATP synthase F(0) complex subunit B1, mitochondrial	NA	NA	TRUE	346710	559429	538321	509886	412700	437105	513135	447927	580861	546270	610008
AFAC-62.13995.13995.2	I:\Serrano\DFG\N_terminomics\Kidney_data\TMT_Kidney_3h_cryopreserved\peptidomics_3h_Unespecific\interact-AFAC-62.pep.xml	PLPPLPEYGGKVR	n[305]PLPPLPEYGGKVR	A	L	13	2	6074.71	2030.22	2030.21	1016.12	1016.11	2030.22	1016.12	-0.003	0.6805	12.4267	0.003067	32.025	20.828	0.9998	0	0	43	55	379506	11K(304.2071), N-term(304.2071)	NA	0.95	TRUE	sp|Q9CQQ7|AT5F1_MOUSE	Q9CQQ7	AT5F1_MOUSE	Atp5pb	ATP synthase F(0) complex subunit B1, mitochondrial	NA	NA	TRUE	6013.04	9498.4	8925.84	9349.98	6934.81	7507.7	7475.93	7730.36	9756.78	10058.1	9269.86
AFAC-62.14126.14126.7	I:\Serrano\DFG\N_terminomics\Kidney_data\TMT_Kidney_3h_cryopreserved\peptidomics_3h_Unespecific\interact-AFAC-62.pep.xml	APKKDSPHKSYMKIDELSLYSVPEGQSKYVEEPR	n[305]APKKDSPHKSYMKIDELSLYSVPEGQSKYVEEPR	A	T	34	7	6127.85	5759.21	5759.22	823.752	823.752	5760.22	823.896	-1.0043	0.833	5.746	1.7e-8	57.229	23.609	1	0	0	24	57	52123	13K(304.2071), 28K(304.2071), 3K(304.2071), 4K(304.2071), 9K(304.2071), N-term(304.2071)	NA	0.98	TRUE	sp|Q9DCZ4|MIC26_MOUSE	Q9DCZ4	MIC26_MOUSE	Apoo	MICOS complex subunit Mic26	NA	NA	TRUE	13941.7	24275.5	18642.8	20213.5	16254.4	18593.7	19308.9	17694.5	20378.9	21508.1	21512.1
AFAC-62.14177.14177.4	I:\Serrano\DFG\N_terminomics\Kidney_data\TMT_Kidney_3h_cryopreserved\peptidomics_3h_Unespecific\interact-AFAC-62.pep.xml	DEHEHTYQDKEEVVLWMN	n[305]DEHEHTYQDKEEVVLWMN	S	T	18	4	6148.03	2909.42	2909.41	728.361	728.359	2909.41	728.361	-0.0063	0.3524	0.439	3.45e-5	37.401	20.375	0.9993	0	0	27	44	45016.2	10K(304.2071), N-term(304.2071)	NA	0.57	TRUE	sp|Q9ET30|TM9S3_MOUSE	Q9ET30	TM9S3_MOUSE	Tm9sf3	Transmembrane 9 superfamily member 3	NA	NA	TRUE	2515.2	4306.86	3178.53	3395.97	2692.87	2682.69	2657.72	2915.2	3747.95	3723.7	3381.21
AFAC-62.14303.14303.3	I:\Serrano\DFG\N_terminomics\Kidney_data\TMT_Kidney_3h_cryopreserved\peptidomics_3h_Unespecific\interact-AFAC-62.pep.xml	PLPPLPEYGGKVR	n[305]PLPPLPEYGGKVR	A	L	13	3	6199.98	2030.22	2030.22	677.749	677.746	2030.22	677.746	-0.0019	0.9456	14.5144	0.002117	29.109	18.123	0.9999	0	0	43	55	402697	11K(304.2071), N-term(304.2071)	NA	0.63	TRUE	sp|Q9CQQ7|AT5F1_MOUSE	Q9CQQ7	AT5F1_MOUSE	Atp5pb	ATP synthase F(0) complex subunit B1, mitochondrial	NA	NA	TRUE	12068.8	19908.6	17700.7	18968.5	14798.1	15437.5	15079	15383.8	19380.3	18855.7	19395.6
AFAC-62.14391.14391.3	I:\Serrano\DFG\N_terminomics\Kidney_data\TMT_Kidney_3h_cryopreserved\peptidomics_3h_Unespecific\interact-AFAC-62.pep.xml	PLPPLPEYGGKVR	n[305]PLPPLPEYGGKVR	A	L	13	3	6235.73	2030.22	2030.22	677.748	677.746	2030.22	677.746	-0.002	0.9517	15.1104	0.001815	29.242	15.573	0.9999	0	0	43	55	166651	11K(304.2071), N-term(304.2071)	NA	0.79	TRUE	sp|Q9CQQ7|AT5F1_MOUSE	Q9CQQ7	AT5F1_MOUSE	Atp5pb	ATP synthase F(0) complex subunit B1, mitochondrial	NA	NA	TRUE	5737.53	9101.06	8220.19	8430.67	6564.78	7064.6	6513.33	6507.47	8666.86	9648.51	8386.92
AFAC-62.14868.14868.3	I:\Serrano\DFG\N_terminomics\Kidney_data\TMT_Kidney_3h_cryopreserved\peptidomics_3h_Unespecific\interact-AFAC-62.pep.xml	APAGILNGKLVSAQIR	n[305]APAGILNGKLVSAQIR	M	D	16	3	6428.33	2216.36	2216.35	739.793	739.79	2215.37	739.463	0.9826	0.5059	8.9722	0.003053	30.116	30.116	0.9929	0	0	2	17	1.84051e+06	9K(304.2071), N-term(304.2071)	NA	0.61	TRUE	sp|Q922D8|C1TC_MOUSE	Q922D8	C1TC_MOUSE	Mthfd1	C-1-tetrahydrofolate synthase, cytoplasmic	NA	NA	TRUE	10045.5	17546.9	13336.7	15997.2	12461.9	12241.7	12111.9	11920.8	14436.5	14017.3	15372.8
AFAC-62.14929.14929.3	I:\Serrano\DFG\N_terminomics\Kidney_data\TMT_Kidney_3h_cryopreserved\peptidomics_3h_Unespecific\interact-AFAC-62.pep.xml	PLPPLPEYGGKVR	n[305]PLPPLPEYGGKVR	A	L	13	3	6453	2030.22	2030.22	677.749	677.746	2030.22	677.746	2e-4	0.9504	18.7315	0.002041	29.114	15.563	1	0	0	43	55	125287	11K(304.2071), N-term(304.2071)	NA	0.87	TRUE	sp|Q9CQQ7|AT5F1_MOUSE	Q9CQQ7	AT5F1_MOUSE	Atp5pb	ATP synthase F(0) complex subunit B1, mitochondrial	NA	NA	TRUE	9669.29	15813.6	13270.7	15144	11574.3	12519.4	12448.7	11514.5	14566.4	14907.2	15671.1
AFAC-62.15819.15819.7	I:\Serrano\DFG\N_terminomics\Kidney_data\TMT_Kidney_3h_cryopreserved\peptidomics_3h_Unespecific\interact-AFAC-62.pep.xml	FENKVPEKQKLFQEDNGMPVHLKGGASDALLYR	n[305]FENKVPEKQKLFQEDNGM[147]PVHLKGGASDALLYR	H	A	33	7	6810.2	5294.97	5294.97	757.432	757.431	5294.96	757.429	0.0092	0.4786	12.5739	3.06e-5	28.998	18.195	0.985	0	0	24	56	103599	10K(304.2071), 18M(15.9949), 23K(304.2071), 4K(304.2071), 8K(304.2071), N-term(304.2071)	NA	0.72	TRUE	sp|P48771|CX7A2_MOUSE	P48771	CX7A2_MOUSE	Cox7a2	Cytochrome c oxidase subunit 7A2, mitochondrial	NA	NA	TRUE	2543.93	3668.18	3393.92	3113	2455.65	2369.95	2741.63	2511.29	3072.06	3487.28	3128.17
AFAC-62.15918.15918.6	I:\Serrano\DFG\N_terminomics\Kidney_data\TMT_Kidney_3h_cryopreserved\peptidomics_3h_Unespecific\interact-AFAC-62.pep.xml	FENKVPEKQKLFQEDNGMPVHLKGGASDALLYR	n[305]FENKVPEKQKLFQEDNGMPVHLKGGASDALLYR	H	A	33	6	6849.91	5279.96	5279.9683000000005	881.001	881.002	5278.96	880.834	1.0078	0.5951	12.5388	3.297e-7	47.085	20.196	1	0	0	24	56	144440	10K(304.2071), 23K(304.2071), 4K(304.2071), 8K(304.2071), N-term(304.2071)	NA	0.72	TRUE	sp|P48771|CX7A2_MOUSE	P48771	CX7A2_MOUSE	Cox7a2	Cytochrome c oxidase subunit 7A2, mitochondrial	NA	NA	TRUE	4857.59	6458.62	6479.27	6844.77	4850.9	5720.26	5407.2	5279.41	6791.73	6493.52	7042.45
AFAC-62.18697.18697.4	I:\Serrano\DFG\N_terminomics\Kidney_data\TMT_Kidney_3h_cryopreserved\peptidomics_3h_Unespecific\interact-AFAC-62.pep.xml	PAYHSSLMDPDTKLIGNMALLPLR	n[305]PAYHSSLM[147]DPDTKLIGNMALLPLR	M	S	24	4	7962.23	3276.79	3276.79	820.204	820.205	3276.79	820.204	0.0034	0.7461	0.6009	4.167e-11	69.184	69.184	1	0	0	2	25	387342	13K(304.2071), 8M(15.9949), N-term(304.2071)	NA	0.88	TRUE	sp|Q9JM76|ARPC3_MOUSE	Q9JM76	ARPC3_MOUSE	Arpc3	Actin-related protein 2/3 complex subunit 3	NA	NA	TRUE	12164.9	20519.2	16005.7	19631.2	15023.4	15719.7	13841.7	15170	19125	18654.8	19694.5
AFAC-62.18802.18802.4	I:\Serrano\DFG\N_terminomics\Kidney_data\TMT_Kidney_3h_cryopreserved\peptidomics_3h_Unespecific\interact-AFAC-62.pep.xml	GQGLGNAFLSHISACDGIFHLTR	n[305]GQGLGNAFLSHISACDGIFHLTR	N	A	23	4	8003.91	2774.44	2774.44	694.618	694.617	2774.42	694.613	0.0129	0.7775	2.0889	2.653e-11	58.389	18.523	1	0	0	103	125	74316.8	15C(57.0214), N-term(304.2071)	NA	0.69	TRUE	sp|Q9CZ30|OLA1_MOUSE	Q9CZ30	OLA1_MOUSE	Ola1	Obg-like ATPase 1	NA	NA	TRUE	6112.34	10232.8	8168.61	9339.86	7015.06	6696.6	7060.11	6967.61	8312.38	8990.25	8580.79
AFAC-62.19154.19154.3	I:\Serrano\DFG\N_terminomics\Kidney_data\TMT_Kidney_3h_cryopreserved\peptidomics_3h_Unespecific\interact-AFAC-62.pep.xml	GFGLQNFPELKNDTFLR	n[305]GFGLQNFPELKNDTFLR	N	A	17	3	8146.01	2603.44	2603.45	868.822	868.823	2603.44	868.819	0.0112	0.5741	4.9527	7.516e-7	44.786	20.076	1	0	0	5	21	575678	11K(304.2071), N-term(304.2071)	NA	0.73	TRUE	sp|P70697|DCUP_MOUSE	P70697	DCUP_MOUSE	Urod	Uroporphyrinogen decarboxylase	NA	NA	TRUE	15889.7	31359.9	23318.6	25299.9	21147.1	20505.7	20684.2	18902.1	23098.3	24138.1	24058.2
AFAC-62.19764.19764.4	I:\Serrano\DFG\N_terminomics\Kidney_data\TMT_Kidney_3h_cryopreserved\peptidomics_3h_Unespecific\interact-AFAC-62.pep.xml	GTSFSYTFHGDPHAMFAEFFGGR	n[305]GTSFSYTFHGDPHAMFAEFFGGR	N	N	23	4	8392.01	2870.33	2870.34	718.59	718.591	2869.32	718.338	1.0109	0.7976	5.8609	1.6e-13	66.652	19.536	1	0	0	87	109	83058.7	N-term(304.2071)	NA	0.61	TRUE	sp|Q9QYJ3|DNJB1_MOUSE	Q9QYJ3	DNJB1_MOUSE	Dnajb1	DnaJ homolog subfamily B member 1	NA	NA	TRUE	1918.5	2976.8	2274.48	2738.97	1803.09	1926.5	1755.38	1935.16	2160.98	2262.67	2409.14
AFAC-62.20336.20336.5	I:\Serrano\DFG\N_terminomics\Kidney_data\TMT_Kidney_3h_cryopreserved\peptidomics_3h_Unespecific\interact-AFAC-62.pep.xml	DKLLVVPQDGSHWLSMKEIVEHLSER	n[305]DKLLVVPQDGSHWLSMKEIVEHLSER	G	G	26	5	8622.91	3957.2	3957.2	792.448	792.447	3957.2	792.447	0.0031	0.8071	8.0398	0	66.872	17.197	1	0	0	27	52	196077	17K(304.2071), 2K(304.2071), N-term(304.2071)	NA	0.97	FALSE	tr|K9J7B2|K9J7B2_MOUSE	K9J7B2	K9J7B2_MOUSE	Ugt1a6b	UDP-glucuronosyltransferase	Ugt1a6	sp|Q64435|UD16_MOUSE	TRUE	12851.4	20521.6	17014.6	19073.5	12961.3	15463.2	13343.8	16481.2	15010.9	15983.2	15808.6
AFAC-62.20486.20486.6	I:\Serrano\DFG\N_terminomics\Kidney_data\TMT_Kidney_3h_cryopreserved\peptidomics_3h_Unespecific\interact-AFAC-62.pep.xml	DKLLVVPQDGSHWLSMKEIVEHLSER	n[305]DKLLVVPQDGSHWLSMKEIVEHLSER	G	G	26	6	8683.54	3957.2	3957.2	660.541	660.54	3957.2	660.54	2e-4	0.7758	9.0502	8.263e-11	48.787	17.293	1	0	0	27	52	0	17K(304.2071), 2K(304.2071), N-term(304.2071)	NA	0.79	FALSE	tr|K9J7B2|K9J7B2_MOUSE	K9J7B2	K9J7B2_MOUSE	Ugt1a6b	UDP-glucuronosyltransferase	Ugt1a6	sp|Q64435|UD16_MOUSE	TRUE	1879.97	2871.81	2363.31	2357.06	1871.19	2065.59	1627.94	1743.54	1956.06	2188.26	2061.92
AFAC-62.21107.21107.3	I:\Serrano\DFG\N_terminomics\Kidney_data\TMT_Kidney_3h_cryopreserved\peptidomics_3h_Unespecific\interact-AFAC-62.pep.xml	SSWWTHVEMGPPDPILGVTEAFKR	n[305]SSWWTHVEMGPPDPILGVTEAFKR	A	D	24	3	8931.57	3348.77	3348.79	1117.26	1117.27	3347.76	1116.93	1.031	0.9426	4.073	5.69e-12	59.398	25.271	1	0	0	30	53	0	23K(304.2071), N-term(304.2071)	NA	1	TRUE	sp|P05202|AATM_MOUSE	P05202	AATM_MOUSE	Got2	Aspartate aminotransferase, mitochondrial	NA	NA	TRUE	1765.48	3149.86	2561.92	2618.74	1915.47	2057.96	1966.39	2133.09	2312.09	2553.01	2548.92
AFAC-62.24143.24143.6	I:\Serrano\DFG\N_terminomics\Kidney_data\TMT_Kidney_3h_cryopreserved\peptidomics_3h_Unespecific\interact-AFAC-62.pep.xml	PGIVELPTLEELKVEEVKVSSAVLKAAAHHY	n[305]PGIVELPTLEELKVEEVKVSSAVLKAAAHHY	M	G	31	6	10163.7	4572.67	4572.66	763.119	763.117	4572.67	763.119	-0.0092	0.845	20.2859	7.587e-5	38.426	38.426	1	0	0	2	32	0	13K(304.2071), 18K(304.2071), 25K(304.2071), N-term(304.2071)	NA	0.88	TRUE	sp|Q9DCJ5|NDUA8_MOUSE	Q9DCJ5	NDUA8_MOUSE	Ndufa8	NADH dehydrogenase [ubiquinone] 1 alpha subcomplex subunit 8	NA	NA	TRUE	3086.89	4521.45	4348.38	4254.4	2954.85	3470.78	3499.24	3945.54	4793.99	4343.85	4235.53
AFAC-62.24341.24341.2	I:\Serrano\DFG\N_terminomics\Kidney_data\TMT_Kidney_3h_cryopreserved\peptidomics_3h_Unespecific\interact-AFAC-62.pep.xml	VLESVVADLLNR	n[305]VLESVVADLLNR	M	F	12	2	10244.7	1630.96	1630.96	816.49	816.486	1630.96	816.486	0	0.6398	34.4077	1.082e-4	42.919	42.919	0.9999	0	0	2	13	166058	N-term(304.2071)	NA	0.65	TRUE	sp|Q8BX70|VP13C_MOUSE	Q8BX70	VP13C_MOUSE	Vps13c	Vacuolar protein sorting-associated protein 13C	NA	NA	TRUE	9622.39	16114.4	10541	13721.2	10145.8	9879.53	10301.3	9840.78	12034.4	11603.7	12709
AFAC-62.25828.25828.3	I:\Serrano\DFG\N_terminomics\Kidney_data\TMT_Kidney_3h_cryopreserved\peptidomics_3h_Unespecific\interact-AFAC-62.pep.xml	AVGNINELPENILLELFIHIPAR	n[305]AVGNINELPENILLELFIHIPAR	M	Q	23	3	10857.3	2888.65	2888.65	963.891	963.892	2888.64	963.889	0.0102	0.734	5.232	1.386e-7	51.22	51.22	1	0	0	2	24	0	N-term(304.2071)	NA	0.61	TRUE	sp|Q8BK26|FBX44_MOUSE	Q8BK26	FBX44_MOUSE	Fbxo44	F-box only protein 44	NA	NA	TRUE	1746.64	2220.29	2616.61	2389.02	1823.49	2055.16	1831.22	2217.92	2279.89	2409.41	2623.02
AFAC-63.03191.03191.2	I:\Serrano\DFG\N_terminomics\Kidney_data\TMT_Kidney_3h_cryopreserved\peptidomics_3h_Unespecific\interact-AFAC-63.pep.xml	LDGSGGTTR	n[305]LDGSGGTTR	A	A	9	2	1646.96	1166.63	1166.62	584.321	584.318	1166.62	584.318	4e-4	0.8112	0.2198	8.108e-4	26.376	14.381	0.9999	0	0	44	52	78190.8	N-term(304.2071)	NA	0.94	TRUE	tr|A1L3P4|A1L3P4_MOUSE	A1L3P4	A1L3P4_MOUSE	Slc9a6	Sodium/hydrogen exchanger	NA	NA	TRUE	3682.28	5396.78	3891.59	4623.24	3366.44	3334.55	3046.09	3085.66	3863.8	4116.82	4607.71
AFAC-63.03741.03741.2	I:\Serrano\DFG\N_terminomics\Kidney_data\TMT_Kidney_3h_cryopreserved\peptidomics_3h_Unespecific\interact-AFAC-63.pep.xml	SLEAASSSSR	n[305]SLEAASSSSR	L	S	10	2	1872.69	1297.68	1297.68	649.85	649.847	1297.68	649.847	-0.0004	0.7305	0.6181	5.111e-4	34.554	19.55	0.9999	0	0	31	40	79650.6	N-term(304.2071)	NA	0.7	TRUE	sp|Q9EQI8|RM46_MOUSE	Q9EQI8	RM46_MOUSE	Mrpl46	39S ribosomal protein L46, mitochondrial	NA	NA	TRUE	7236.92	11935.9	8840.03	9658.83	7933.41	7490.84	8217.73	7455.54	9228.24	9249.58	10153
AFAC-63.05934.05934.3	I:\Serrano\DFG\N_terminomics\Kidney_data\TMT_Kidney_3h_cryopreserved\peptidomics_3h_Unespecific\interact-AFAC-63.pep.xml	ERPDISSIQR	n[305]ERPDISSIQR	N	R	10	3	2781.71	1503.84	1503.83	502.286	502.284	1503.83	502.285	-0.0009	0.3614	6.8944	0.02446	24.929	18.115	0.9846	0	0	412	421	37450.2	N-term(304.2071)	NA	0.65	TRUE	sp|Q3V1L4|5NTC_MOUSE	Q3V1L4	5NTC_MOUSE	Nt5c2	Cytosolic purine 5'-nucleotidase	NA	NA	TRUE	3157.91	4329.87	4271.85	4980.7	3681.19	3125.02	3500.31	3750.83	4194.8	4861.69	3937.16
AFAC-63.07400.07400.3	I:\Serrano\DFG\N_terminomics\Kidney_data\TMT_Kidney_3h_cryopreserved\peptidomics_3h_Unespecific\interact-AFAC-63.pep.xml	VQKYQSPVR	n[305]VQKYQSPVR	M	V	9	3	3383.95	1712.03	1712.02	571.684	571.682	1712.02	571.682	0.0013	0.7208	21.4958	0.1157	15.631	15.631	0.9583	0	0	2	10	100059	3K(304.2071), N-term(304.2071)	NA	0.77	FALSE	sp|A8Y5H7|S14L1_MOUSE	A8Y5H7	S14L1_MOUSE	Sec14l1	SEC14-like protein 1	Sec14l5	tr|B2RXM5|B2RXM5_MOUSE	TRUE	5837.31	10350	7656.76	8454.93	6677.72	7007.58	6880.17	6301.26	8998.02	8196.06	9380.02
AFAC-63.07697.07697.2	I:\Serrano\DFG\N_terminomics\Kidney_data\TMT_Kidney_3h_cryopreserved\peptidomics_3h_Unespecific\interact-AFAC-63.pep.xml	IDLDSQR	n[305]IDLDSQR	N	K	7	2	3506.01	1149.64	1149.63	575.825	575.823	1149.63	575.823	4e-4	0.6766	5.1054	0.2013	22.821	17.54	0.8849	0	0	114	120	785858	N-term(304.2071)	NA	0.89	TRUE	sp|O88685|PRS6A_MOUSE	O88685	PRS6A_MOUSE	Psmc3	26S proteasome regulatory subunit 6A	NA	NA	FALSE	5330.02	7346.13	6195.44	5985.53	5778.38	4191.11	4805.1	5264.36	5942.28	5434.42	5240.14
AFAC-63.08499.08499.4	I:\Serrano\DFG\N_terminomics\Kidney_data\TMT_Kidney_3h_cryopreserved\peptidomics_3h_Unespecific\interact-AFAC-63.pep.xml	YSTSNLASGVPARFSGSGSGTSYSLTISR	n[305]YSTSNLASGVPARFSGSGSGTSYSLTISR	I	M	29	4	3833.47	3214.63	3214.62	804.664	804.663	3213.62	804.413	0.9987	0.4999	45.7229	0.1248	18.949	14.579	0.9911	0	0	70	98	79128.8	N-term(304.2071)	NA	0.87	TRUE	tr|A0A0A6YYE7|A0A0A6YYE7_MOUSE	A0A0A6YYE7	A0A0A6YYE7_MOUSE	Igkv4-57	Immunoglobulin kappa variable 4-57 (Fragment)	NA	NA	TRUE	5438.81	7415.9	7936.01	8145.21	6620.73	6142.02	6353.71	6126.76	7430.11	7897.66	8636.38
AFAC-63.10090.10090.3	I:\Serrano\DFG\N_terminomics\Kidney_data\TMT_Kidney_3h_cryopreserved\peptidomics_3h_Unespecific\interact-AFAC-63.pep.xml	AEAAAAPAPAAGPGQMSF	n[305]AEAAAAPAPAAGPGQM[147]SF	Y	T	18	3	4480.81	1933.96	1933.95	645.66	645.658	1933.95	645.658	-0.0003	0.6856	2.2633	5.835e-7	43.452	20.883	0.9995	0	0	23	40	127054	16M(15.9949), N-term(304.2071)	NA	0.91	TRUE	sp|Q9D3D9|ATPD_MOUSE	Q9D3D9	ATPD_MOUSE	Atp5f1d	ATP synthase subunit delta, mitochondrial	NA	NA	TRUE	760.623	1221.83	950.4	1039.5	766.325	889.218	969.98	760.059	1100.36	931.394	1010.12
AFAC-63.11044.11044.3	I:\Serrano\DFG\N_terminomics\Kidney_data\TMT_Kidney_3h_cryopreserved\peptidomics_3h_Unespecific\interact-AFAC-63.pep.xml	VKVGVNGFGR	n[305]VKVGVNGFGR	M	I	10	3	4868.2	1640.99	1640.98	548.005	548.002	1640	547.674	0.9832	0.6298	18.8327	0.01913	19.743	19.743	0.9929	0	0	2	11	2.20037e+06	2K(304.2071), N-term(304.2071)	NA	0.58	FALSE	sp|P16858|G3P_MOUSE	P16858	G3P_MOUSE	Gapdh	Glyceraldehyde-3-phosphate dehydrogenase	Gm10358, Gm3839	tr|A0A1D5RLD8|A0A1D5RLD8_MOUSE, tr|S4R1W1|S4R1W1_MOUSE	TRUE	12174.6	18614.5	14775.1	14701.7	15312.3	15681.2	15006.4	14526.3	16756.8	14183.5	14949.4
AFAC-63.11476.11476.3	I:\Serrano\DFG\N_terminomics\Kidney_data\TMT_Kidney_3h_cryopreserved\peptidomics_3h_Unespecific\interact-AFAC-63.pep.xml	VKVGVNGFGR	n[305]VKVGVNGFGR	M	I	10	3	5043.94	1640.99	1640.99	548.005	548.003	1640	547.674	0.9853	0.6359	21.7617	0.2839	17.81	17.81	0.9914	0	0	2	11	1.53942e+06	2K(304.2071), N-term(304.2071)	NA	0.95	FALSE	sp|P16858|G3P_MOUSE	P16858	G3P_MOUSE	Gapdh	Glyceraldehyde-3-phosphate dehydrogenase	Gm10358, Gm3839	tr|A0A1D5RLD8|A0A1D5RLD8_MOUSE, tr|S4R1W1|S4R1W1_MOUSE	TRUE	22136.6	34866.5	28627.6	29600.2	27176.1	27115.5	27396.6	27112.3	31355.2	28473.8	28402
AFAC-63.11555.11555.2	I:\Serrano\DFG\N_terminomics\Kidney_data\TMT_Kidney_3h_cryopreserved\peptidomics_3h_Unespecific\interact-AFAC-63.pep.xml	TTFNVQDGPDFQDR	n[305]TTFNVQDGPDFQDR	L	V	14	2	5076.45	1942.94	1942.93	972.478	972.475	1942.93	972.474	3e-4	0.7551	3.3197	1.064e-9	52.37	20.309	1	0	0	60	73	367249	N-term(304.2071)	NA	0.85	TRUE	sp|P97493|THIOM_MOUSE	P97493	THIOM_MOUSE	Txn2	Thioredoxin, mitochondrial	NA	NA	TRUE	11075.1	15281.7	11051	12433.7	10309.4	9949.24	10221.9	9479.41	13224.9	12551.4	13614.6
AFAC-63.13204.13204.2	I:\Serrano\DFG\N_terminomics\Kidney_data\TMT_Kidney_3h_cryopreserved\peptidomics_3h_Unespecific\interact-AFAC-63.pep.xml	LPTAEENLEYVR	n[305]LPTAEENLEYVR	N	T	12	2	5741.39	1736.93	1736.93	869.473	869.472	1736.93	869.471	0.0019	0.6532	5.731	0.001659	41.394	28.693	0.9981	0	0	118	129	143410	N-term(304.2071)	NA	1	TRUE	sp|P47941|CRKL_MOUSE	P47941	CRKL_MOUSE	Crkl	Crk-like protein	NA	NA	TRUE	8611.74	12901.2	10438.5	12567.1	9813.78	8369.11	9748.74	10229.9	9298	11811.5	10184.1
AFAC-63.13688.13688.3	I:\Serrano\DFG\N_terminomics\Kidney_data\TMT_Kidney_3h_cryopreserved\peptidomics_3h_Unespecific\interact-AFAC-63.pep.xml	VMEKPSPLLVGR	n[305]VMEKPSPLLVGR	M	E	12	3	5938.16	1933.17	1933.16	645.399	645.395	1933.17	645.396	-0.0035	0.8055	22.3427	5.283e-6	39	39	1	0	0	2	13	680280	4K(304.2071), N-term(304.2071)	NA	0.54	FALSE	sp|P97855|G3BP1_MOUSE	P97855	G3BP1_MOUSE	G3bp1	Ras GTPase-activating protein-binding protein 1	G3bp2	sp|P97379|G3BP2_MOUSE	TRUE	14644.1	24142.6	18478.5	19032.6	17058.5	16413.8	16017.7	14878.7	19280.4	18000.8	19055
AFAC-63.13748.13748.3	I:\Serrano\DFG\N_terminomics\Kidney_data\TMT_Kidney_3h_cryopreserved\peptidomics_3h_Unespecific\interact-AFAC-63.pep.xml	GSIITVYPKEIR	n[305]GSIITVYPKEIR	G	T	12	3	5962.23	1983.21	1983.2	662.078	662.075	1983.2	662.074	0.0014	0.571	9.4645	0.001741	34.66	19.533	0.9991	0	0	999	1010	66844.5	9K(304.2071), N-term(304.2071)	NA	0.63	TRUE	sp|O54782|MA2B2_MOUSE	O54782	MA2B2_MOUSE	Man2b2	Epididymis-specific alpha-mannosidase	NA	NA	TRUE	12707.3	18847.9	13970.3	15337.4	11063.7	12800.4	11994.2	12342.9	15094.8	16074.2	16769.7
AFAC-63.14292.14292.3	I:\Serrano\DFG\N_terminomics\Kidney_data\TMT_Kidney_3h_cryopreserved\peptidomics_3h_Unespecific\interact-AFAC-63.pep.xml	PLPPLPEYGGKVR	n[305]PLPPLPEYGGKVR	A	L	13	3	6180.43	2030.23	2030.22	677.75	677.746	2030.22	677.746	2e-4	0.951	13.7592	0.001212	29.083	17.513	1	0	0	43	55	8.38115e+06	11K(304.2071), N-term(304.2071)	NA	0.78	TRUE	sp|Q9CQQ7|AT5F1_MOUSE	Q9CQQ7	AT5F1_MOUSE	Atp5pb	ATP synthase F(0) complex subunit B1, mitochondrial	NA	NA	TRUE	9572.09	15072.8	13378.7	13917.9	11955	11571.9	12175.3	12446.1	15791.9	14556.2	15340.8
AFAC-63.14312.14312.7	I:\Serrano\DFG\N_terminomics\Kidney_data\TMT_Kidney_3h_cryopreserved\peptidomics_3h_Unespecific\interact-AFAC-63.pep.xml	APKKDSPHKSYMKIDELSLYSVPEGQSKYVEEPR	n[305]APKKDSPHKSYMKIDELSLYSVPEGQSKYVEEPR	A	T	34	7	6188.85	5759.28	5759.22	823.761	823.753	5760.22	823.896	-1.0019	0.7954	7.5649	6.456e-11	58.07	21.687	1	0	0	24	57	60175.5	13K(304.2071), 28K(304.2071), 3K(304.2071), 4K(304.2071), 9K(304.2071), N-term(304.2071)	NA	0.99	TRUE	sp|Q9DCZ4|MIC26_MOUSE	Q9DCZ4	MIC26_MOUSE	Apoo	MICOS complex subunit Mic26	NA	NA	TRUE	6047.62	10264	7704.01	9327.18	6350	7050.35	7625.96	7631.51	9211.74	9790.1	9508.33
AFAC-63.14361.14361.3	I:\Serrano\DFG\N_terminomics\Kidney_data\TMT_Kidney_3h_cryopreserved\peptidomics_3h_Unespecific\interact-AFAC-63.pep.xml	APEDHEGATSLLQSFER	n[305]APEDHEGATSLLQSFER	M	R	17	3	6208.17	2191.1	2191.09	731.375	731.372	2190.09	731.037	1.0056	0.7305	0.2899	4.79e-12	63.665	63.665	1	0	0	2	18	53595.2	N-term(304.2071)	NA	0.94	TRUE	sp|Q3UZW7|EF2KT_MOUSE	Q3UZW7	EF2KT_MOUSE	Eef2kmt	Protein-lysine N-methyltransferase EEF2KMT	NA	NA	TRUE	2090.11	3921.72	3070.63	3214.73	2675.3	2200.02	2325.03	2576.9529000000002	2746.33	2840.43	3099.35
AFAC-63.14383.14383.4	I:\Serrano\DFG\N_terminomics\Kidney_data\TMT_Kidney_3h_cryopreserved\peptidomics_3h_Unespecific\interact-AFAC-63.pep.xml	AQKNKFLIDGFPR	n[305]AQKNKFLIDGFPR	N	N	13	4	6217.11	2446.47	2446.45	612.625	612.62	2445.47	612.374	0.9836	0.6921	15.0756	0.03141	23.273	16.568	0.9998	0	0	84	96	193701	3K(304.2071), 5K(304.2071), N-term(304.2071)	NA	0.55	TRUE	sp|Q9DBP5|KCY_MOUSE	Q9DBP5	KCY_MOUSE	Cmpk1	UMP-CMP kinase	NA	NA	TRUE	11125.8	22166.8	15121.6	17112.3	14035.7	14660.7	14031.4	15946.9	15603.4	16679.7	17169.5
AFAC-63.14628.14628.2	I:\Serrano\DFG\N_terminomics\Kidney_data\TMT_Kidney_3h_cryopreserved\peptidomics_3h_Unespecific\interact-AFAC-63.pep.xml	GVLMVGPNFR	n[305]GVLMVGPNFR	S	V	10	2	6315.44	1392.79	1392.79	697.402	697.401	1392.79	697.401	0.0011	0.7906	1.5654	0.002286	32.908	21.403	0.9984	0	0	36	45	109249	N-term(304.2071)	NA	0.95	FALSE	sp|Q8BTH8|KC1G1_MOUSE	Q8BTH8	KC1G1_MOUSE	Csnk1g1	Casein kinase I isoform gamma-1	Csnk1g2, Csnk1g3	sp|Q8BVP5|KC1G2_MOUSE, sp|Q8C4X2|KC1G3_MOUSE	TRUE	8135.84	14607.9	10335.2	11733.3	8905.16	8380.45	8882.75	9425.16	9386.19	10605.7	10832.1
AFAC-63.15010.15010.3	I:\Serrano\DFG\N_terminomics\Kidney_data\TMT_Kidney_3h_cryopreserved\peptidomics_3h_Unespecific\interact-AFAC-63.pep.xml	APAGILNGKLVSAQIR	n[305]APAGILNGKLVSAQIR	M	D	16	3	6468.71	2216.36	2216.35	739.793	739.79	2215.37	739.463	0.9826	0.5193	11.1072	0.005368	30.559	30.559	0.9909	0	0	2	17	156062	9K(304.2071), N-term(304.2071)	NA	0.63	TRUE	sp|Q922D8|C1TC_MOUSE	Q922D8	C1TC_MOUSE	Mthfd1	C-1-tetrahydrofolate synthase, cytoplasmic	NA	NA	TRUE	8208.17	14818.5	10225.6	12380.1	9543.11	10604.8	10518.4	10332.1	11225.3	11277.2	12126.2
AFAC-63.15251.15251.7	I:\Serrano\DFG\N_terminomics\Kidney_data\TMT_Kidney_3h_cryopreserved\peptidomics_3h_Unespecific\interact-AFAC-63.pep.xml	FENKVPEKQKLFQEDNGMPVHLKGGASDALLYR	n[305]FENKVPEKQKLFQEDNGM[147]PVHLKGGASDALLYR	H	A	33	7	6567.56	5294.97	5294.95	757.432	757.429	5294.96	757.429	-0.0058	0.5248	8.0673	0.002386	30.463	19.969	0.986	0	0	24	56	75167.2	10K(304.2071), 18M(15.9949), 23K(304.2071), 4K(304.2071), 8K(304.2071), N-term(304.2071)	NA	0.74	TRUE	sp|P48771|CX7A2_MOUSE	P48771	CX7A2_MOUSE	Cox7a2	Cytochrome c oxidase subunit 7A2, mitochondrial	NA	NA	TRUE	6158.04	9516.62	8536.16	10189.4	7163.63	7520.03	7115.09	7178.78	9271.76	9119.66	9546.15
AFAC-63.15263.15263.5	I:\Serrano\DFG\N_terminomics\Kidney_data\TMT_Kidney_3h_cryopreserved\peptidomics_3h_Unespecific\interact-AFAC-63.pep.xml	VKETTYYDVLGVKPNATQEELKKAYR	n[305]VKETTYYDVLGVKPNATQEELKKAYR	M	K	26	5	6572.34	4562.65	4562.65	913.537	913.537	4563.64	913.735	-0.9892	0.9201	19.6503	1.535e-9	56.914	56.914	1	0	0	2	27	23238.1	13K(304.2071), 22K(304.2071), 23K(304.2071), 2K(304.2071), N-term(304.2071)	NA	0.85	TRUE	sp|P63037|DNJA1_MOUSE	P63037	DNJA1_MOUSE	Dnaja1	DnaJ homolog subfamily A member 1	NA	NA	TRUE	12379.4	21519.2	17731	17861.9	19298.8	18499.9	16173.2	17392.9	18571.4	20654.4	17165.1
AFAC-63.15269.15269.6	I:\Serrano\DFG\N_terminomics\Kidney_data\TMT_Kidney_3h_cryopreserved\peptidomics_3h_Unespecific\interact-AFAC-63.pep.xml	VKETTYYDVLGVKPNATQEELKKAYR	n[305]VKETTYYDVLGVKPNATQEELKKAYR	M	K	26	6	6574.83	4562.66	4562.64	761.451	761.447	4563.64	761.614	-0.9975	0.64	19.6919	5.158e-9	44.799	44.799	1	0	0	2	27	372877	13K(304.2071), 22K(304.2071), 23K(304.2071), 2K(304.2071), N-term(304.2071)	NA	0.99	TRUE	sp|P63037|DNJA1_MOUSE	P63037	DNJA1_MOUSE	Dnaja1	DnaJ homolog subfamily A member 1	NA	NA	TRUE	89005.4	131457	105685	110221	116753	110383	105428	105134	118871	133763	100814
AFAC-63.15273.15273.7	I:\Serrano\DFG\N_terminomics\Kidney_data\TMT_Kidney_3h_cryopreserved\peptidomics_3h_Unespecific\interact-AFAC-63.pep.xml	VKETTYYDVLGVKPNATQEELKKAYR	n[305]VKETTYYDVLGVKPNATQEELKKAYR	M	K	26	7	6576.08	4562.64	4562.63	652.814	652.812	4563.64	652.956	-1.0087	0.5338	19.7127	1.578e-8	46.677	46.677	1	0	0	2	27	49242.9	13K(304.2071), 22K(304.2071), 23K(304.2071), 2K(304.2071), N-term(304.2071)	NA	0.88	TRUE	sp|P63037|DNJA1_MOUSE	P63037	DNJA1_MOUSE	Dnaja1	DnaJ homolog subfamily A member 1	NA	NA	TRUE	7772.62	13400.7	10123.8	11129.7	10856.2	10670.4	8057.14	9593.31	10561	11684.3	10006
AFAC-63.15796.15796.3	I:\Serrano\DFG\N_terminomics\Kidney_data\TMT_Kidney_3h_cryopreserved\peptidomics_3h_Unespecific\interact-AFAC-63.pep.xml	SVPQPLGIIAIHPSR	n[305]SVPQPLGIIAIHPSR	Y	Q	15	3	6791.3	1888.13	1888.12	630.385	630.381	1888.12	630.381	-0.0015	0.7783	2.0302	2.788e-6	42.979	19.213	1	0	0	1683	1697	1.05332e+06	N-term(304.2071)	NA	0.67	TRUE	sp|A2ARV4|LRP2_MOUSE	A2ARV4	LRP2_MOUSE	Lrp2	Low-density lipoprotein receptor-related protein 2	NA	NA	TRUE	10382	12610	11648.3	14113.3	10390.9	9207.06	11789.6	11262.6	13853.3	14534.5	13887.9
AFAC-63.16058.16058.6	I:\Serrano\DFG\N_terminomics\Kidney_data\TMT_Kidney_3h_cryopreserved\peptidomics_3h_Unespecific\interact-AFAC-63.pep.xml	FENKVPEKQKLFQEDNGMPVHLKGGASDALLYR	n[305]FENKVPEKQKLFQEDNGMPVHLKGGASDALLYR	H	A	33	6	6898.18	5277.98	5277.96	880.671	880.667	5278.96	880.834	-1.0034	0.6745	11.2786	5.081e-7	52.118	24.621	0.9996	0	0	24	56	19807.9	10K(304.2071), 23K(304.2071), 4K(304.2071), 8K(304.2071), N-term(304.2071)	NA	1	TRUE	sp|P48771|CX7A2_MOUSE	P48771	CX7A2_MOUSE	Cox7a2	Cytochrome c oxidase subunit 7A2, mitochondrial	NA	NA	TRUE	10066.7	15615.5	13802.2	16018.8	11039.8	11796.2	12324.7	13069.3	14547.7	16427.3	14916
AFAC-63.16064.16064.3	I:\Serrano\DFG\N_terminomics\Kidney_data\TMT_Kidney_3h_cryopreserved\peptidomics_3h_Unespecific\interact-AFAC-63.pep.xml	YRPFEPQTLGFSPSWR	n[305]YRPFEPQTLGFSPSWR	N	L	16	3	6900.63	2271.18	2271.17	758.068	758.065	2271.18	758.066	-0.0019	0.8297	0.2953	1.4e-13	76.978	22.584	1	0	0	38	53	151641	N-term(304.2071)	NA	0.86	TRUE	sp|P97364|SPS2_MOUSE	P97364	SPS2_MOUSE	Sephs2	Selenide, water dikinase 2	NA	NA	TRUE	9709.78	14253.2	11425.3	12218.7	9451.29	8471.9	9545.36	10289	10339	12662.6	11107.3
AFAC-63.16231.16231.6	I:\Serrano\DFG\N_terminomics\Kidney_data\TMT_Kidney_3h_cryopreserved\peptidomics_3h_Unespecific\interact-AFAC-63.pep.xml	FENKVPEKQKLFQEDNGMPVHLKGGASDALLYR	n[305]FENKVPEKQKLFQEDNGMPVHLKGGASDALLYR	H	A	33	6	6967.79	5279.97	5279.95	881.002	880.999	5278.96	880.834	0.9892	0.7	12.4388	7.389e-8	45.081	20.179	1	0	0	24	56	37259.8	10K(304.2071), 23K(304.2071), 4K(304.2071), 8K(304.2071), N-term(304.2071)	NA	0.92	TRUE	sp|P48771|CX7A2_MOUSE	P48771	CX7A2_MOUSE	Cox7a2	Cytochrome c oxidase subunit 7A2, mitochondrial	NA	NA	TRUE	4396.03	6467.85	6154.68	6366.8	4654.99	4784.76	4816.33	4917.49	6445.98	6680.05	6602.96
AFAC-63.17343.17343.4	I:\Serrano\DFG\N_terminomics\Kidney_data\TMT_Kidney_3h_cryopreserved\peptidomics_3h_Unespecific\interact-AFAC-63.pep.xml	LQDFVGKPVFTVER	n[305]LQDFVGKPVFTVER	N	M	14	4	7417.86	2242.31	2242.3	561.584	561.582	2242.3	561.582	0.0022	0.7563	19.9393	5.428e-5	29.339	17.3	0.9997	0	0	731	744	42699	7K(304.2071), N-term(304.2071)	NA	0.91	TRUE	sp|Q8CGK3|LONM_MOUSE	Q8CGK3	LONM_MOUSE	Lonp1	Lon protease homolog, mitochondrial	NA	NA	TRUE	740.216	1295.22	1016.72	1134.15	872.549	982.087	850.726	921.249	922.579	1126.71	1056.95
AFAC-63.19464.19464.3	I:\Serrano\DFG\N_terminomics\Kidney_data\TMT_Kidney_3h_cryopreserved\peptidomics_3h_Unespecific\interact-AFAC-63.pep.xml	GFGLQNFPELKNDTFLR	n[305]GFGLQNFPELKNDTFLR	N	A	17	3	8291.95	2603.45	2603.44	868.822	868.821	2603.44	868.819	0.007	0.5696	4.8516	2.006e-7	44.455	19.418	1	0	0	5	21	245694	11K(304.2071), N-term(304.2071)	NA	0.94	TRUE	sp|P70697|DCUP_MOUSE	P70697	DCUP_MOUSE	Urod	Uroporphyrinogen decarboxylase	NA	NA	TRUE	11201.9	19760.3	15797.3	16505.9	13606.3	13020.2	13209.1	12741.7	14701.6	15684.3	15330.2
AFAC-63.19713.19713.4	I:\Serrano\DFG\N_terminomics\Kidney_data\TMT_Kidney_3h_cryopreserved\peptidomics_3h_Unespecific\interact-AFAC-63.pep.xml	NKPELTWVHEIFQGTLTNETR	n[305]NKPELTWVHEIFQGTLTNETR	N	C	21	4	8393.72	3120.7	3120.68	781.181	781.178	3120.69	781.179	-0.0024	0.5965	0.135	1.82e-11	61.194	22.15	1	0	0	161	181	70895.3	2K(304.2071), N-term(304.2071)	NA	0.87	TRUE	sp|P62069|UBP46_MOUSE	P62069	UBP46_MOUSE	Usp46	Ubiquitin carboxyl-terminal hydrolase 46	NA	NA	TRUE	6275.51	10121.6	8421.65	9644.88	7345.54	5857.87	7005.31	7142.89	7433.96	8479.93	9174.32
AFAC-63.20019.20019.3	I:\Serrano\DFG\N_terminomics\Kidney_data\TMT_Kidney_3h_cryopreserved\peptidomics_3h_Unespecific\interact-AFAC-63.pep.xml	APSQLALFSVSDKTGLVEFAR	n[305]APSQLALFSVSDKTGLVEFAR	M	S	21	3	8519.1	2843.62	2843.6	948.88	948.875	2843.6	948.875	0	0.7002	2.2208	3.702e-8	55.411	55.411	1	0	0	2	22	365612	13K(304.2071), N-term(304.2071)	NA	0.96	TRUE	sp|Q9CWJ9|PUR9_MOUSE	Q9CWJ9	PUR9_MOUSE	Atic	Bifunctional purine biosynthesis protein PURH	NA	NA	TRUE	10369	15458	10643.2	12164.5	10605.1	9394.22	10800.4	9354.16	11970.4	11758.6	13892.2
AFAC-63.20570.20570.4	I:\Serrano\DFG\N_terminomics\Kidney_data\TMT_Kidney_3h_cryopreserved\peptidomics_3h_Unespecific\interact-AFAC-63.pep.xml	TMIPGDGIGPELMLHVKSVFR	n[305]TM[147]IPGDGIGPELMLHVKSVFR	V	H	21	4	8745.32	2920.61	2920.59	731.16	731.154	2920.62	731.161	-0.0268	0.7741	5.9941	0.08533	25.233	20.596	0.998	0	0	58	78	41760	17K(304.2071), 2M(15.9949), N-term(304.2071)	NA	0.66	TRUE	sp|P70404|IDHG1_MOUSE	P70404	IDHG1_MOUSE	Idh3g	Isocitrate dehydrogenase [NAD] subunit gamma 1, mitochondrial	NA	NA	TRUE	2701.07	3950.59	3128.71	3292.03	2421.8	2227	2596.7	2426.24	3168.51	3189.6	3393.15
AFAC-63.21356.21356.4	I:\Serrano\DFG\N_terminomics\Kidney_data\TMT_Kidney_3h_cryopreserved\peptidomics_3h_Unespecific\interact-AFAC-63.pep.xml	APQLGPHELQHIFSFLEAR	n[305]APQLGPHELQHIFSFLEAR	M	D	19	4	9067.73	2493.36	2493.35	624.347	624.344	2493.34	624.343	0.0019	0.8662	5.1122	6.85e-12	66.534	66.534	1	0	0	2	20	64614.8	N-term(304.2071)	NA	0.93	TRUE	tr|Q8CFE8|Q8CFE8_MOUSE	Q8CFE8	Q8CFE8_MOUSE	Fbxw17	F-box and WD-40 domain protein 17	NA	NA	TRUE	1622.49	2539.37	1722.85	1943.6	1724.96	1847.5	1481.18	1637.08	1802.2	1660.81	2139.49
AFAC-63.21577.21577.5	I:\Serrano\DFG\N_terminomics\Kidney_data\TMT_Kidney_3h_cryopreserved\peptidomics_3h_Unespecific\interact-AFAC-63.pep.xml	GGTLEPAMPNTYGVEPLPQEVLKKYIIYAKER	n[305]GGTLEPAMPNTYGVEPLPQEVLKKYIIYAKER	N	V	32	5	9159.01	4820.74	4820.75	965.155	965.157	4820.73	965.153	0.0185	0.6877	9.3011	1.411	21.973	20.185	0.9545	0	0	699	730	26659	23K(304.2071), 24K(304.2071), 30K(304.2071), N-term(304.2071)	NA	0.73	TRUE	sp|P97310|MCM2_MOUSE	P97310	MCM2_MOUSE	Mcm2	DNA replication licensing factor MCM2	NA	NA	TRUE	1343.21	2094.16	2091.53	2201.15	2002.41	1630.15	1559.86	1617.39	1792.29	1864.91	2020.17
AFAC-63.21709.21709.3	I:\Serrano\DFG\N_terminomics\Kidney_data\TMT_Kidney_3h_cryopreserved\peptidomics_3h_Unespecific\interact-AFAC-63.pep.xml	QAIEPQYFGLSYLFR	n[305]QAIEPQYFGLSYLFR	N	K	15	3	9212.97	2135.15	2135.14	712.724	712.721	2135.14	712.72	0.0051	0.8043	5.5963	2.265e-7	46.314	20.435	1	0	0	1207	1221	231535	N-term(304.2071)	NA	0.79	TRUE	sp|Q6PB66|LPPRC_MOUSE	Q6PB66	LPPRC_MOUSE	Lrpprc	Leucine-rich PPR motif-containing protein, mitochondrial	NA	NA	TRUE	1632.13	2023.84	2066.73	2199.08	1590.29	1600.91	1852.85	1584.04	1789.95	1931.76	1962.27
AFAC-63.22554.22554.5	I:\Serrano\DFG\N_terminomics\Kidney_data\TMT_Kidney_3h_cryopreserved\peptidomics_3h_Unespecific\interact-AFAC-63.pep.xml	LSPTNCDASEPLAEKVLDLINKGR	n[305]LSPTNCDASEPLAEKVLDLINKGR	A	R	24	5	9562.25	3552	3551.99	711.407	711.406	3551.98	711.403	0.0134	0.7754	19.6057	0.2044	19.281	15.151	0.9462	0	0	19	42	46366.4	15K(304.2071), 22K(304.2071), 6C(57.0214), N-term(304.2071)	NA	0.91	TRUE	sp|Q9ESB3|HRG_MOUSE	Q9ESB3	HRG_MOUSE	Hrg	Histidine-rich glycoprotein	NA	NA	TRUE	2067.67	2986.04	2540.29	2674.14	1811.09	2027.62	2241.62	2382.57	2701.94	2615.09	2748.4
AFAC-63.22589.22589.4	I:\Serrano\DFG\N_terminomics\Kidney_data\TMT_Kidney_3h_cryopreserved\peptidomics_3h_Unespecific\interact-AFAC-63.pep.xml	LSPTNCDASEPLAEKVLDLINKGR	n[305]LSPTNCDASEPLAEKVLDLINKGR	A	R	24	4	9577.06	3552	3552.02	889.008	889.011	3551.98	889.002	0.0356	0.862	19.8525	2.795e-7	38.117	17.925	0.9997	0	0	19	42	276486	15K(304.2071), 22K(304.2071), 6C(57.0214), N-term(304.2071)	NA	0.83	TRUE	sp|Q9ESB3|HRG_MOUSE	Q9ESB3	HRG_MOUSE	Hrg	Histidine-rich glycoprotein	NA	NA	TRUE	3874.39	5433.93	4925.93	5082.37	4731.08	3788.92	4373.11	4403.7	5337.97	4604.99	5862.65
AFAC-63.22622.22622.4	I:\Serrano\DFG\N_terminomics\Kidney_data\TMT_Kidney_3h_cryopreserved\peptidomics_3h_Unespecific\interact-AFAC-63.pep.xml	GESEESHEQFLKALQNAVSTFVNR	n[305]GESEESHEQFLKALQNAVSTFVNR	N	M	24	4	9590.4	3327.74	3327.74	832.942	832.943	3327.73	832.941	0.009	0.7506	10.6827	1e-14	72.577	20.525	1	0	0	397	420	101998	12K(304.2071), N-term(304.2071)	NA	0.46	TRUE	sp|Q99LI8|HGS_MOUSE	Q99LI8	HGS_MOUSE	Hgs	Hepatocyte growth factor-regulated tyrosine kinase substrate	NA	NA	FALSE	2516.93	3775.38	3287.68	3525.11	2457.1	2303.93	2655.48	2670.25	2490.4	2945.42	2719.74
AFAC-63.22730.22730.5	I:\Serrano\DFG\N_terminomics\Kidney_data\TMT_Kidney_3h_cryopreserved\peptidomics_3h_Unespecific\interact-AFAC-63.pep.xml	HDGHDDDAIDIEDDLDDVIEEVEDSKSKSDASTPPSPKVTY	n[305]HDGHDDDAIDIEDDLDDVIEEVEDSKSKSDASTPPSPKVTY	A	K	41	5	9635.32	5714.85	5714.87	1143.98	1143.98	5714.82	1143.97	0.0439	0.8676	5.8017	2.2e-13	56.572	16.188	1	0	0	21	61	64141.7	26K(304.2071), 28K(304.2071), 38K(304.2071), N-term(304.2071)	NA	1	TRUE	sp|P35564|CALX_MOUSE	P35564	CALX_MOUSE	Canx	Calnexin	NA	NA	TRUE	3649.99	5368.61	4326.2183000000005	5523.38	4828.7	4450.01	4632.84	4085.46	4811.15	5418.54	5190.38
AFAC-63.22743.22743.7	I:\Serrano\DFG\N_terminomics\Kidney_data\TMT_Kidney_3h_cryopreserved\peptidomics_3h_Unespecific\interact-AFAC-63.pep.xml	HDGHDDDAIDIEDDLDDVIEEVEDSKSKSDASTPPSPKVTY	n[305]HDGHDDDAIDIEDDLDDVIEEVEDSKSKSDASTPPSPKVTY	A	K	41	7	9641.02	5713.86	5713.85	817.274	817.271	5714.82	817.41	-0.977	0.7406	5.8967	0.009275	20.399	15.109	0.992	0	0	21	61	66714.8	26K(304.2071), 28K(304.2071), 38K(304.2071), N-term(304.2071)	NA	0.96	TRUE	sp|P35564|CALX_MOUSE	P35564	CALX_MOUSE	Canx	Calnexin	NA	NA	TRUE	1815.1	2943.64	2359.92	2940.93	2029.41	2088.57	1986.08	2136.27	2514.16	2197.91	2686.13
AFAC-63.22752.22752.5	I:\Serrano\DFG\N_terminomics\Kidney_data\TMT_Kidney_3h_cryopreserved\peptidomics_3h_Unespecific\interact-AFAC-63.pep.xml	HDGHDDDAIDIEDDLDDVIEEVEDSKSKSDASTPPSPKVTY	n[305]HDGHDDDAIDIEDDLDDVIEEVEDSKSKSDASTPPSPKVTY	A	K	41	5	9644.59	5713.84	5713.86	1143.78	1143.78	5714.82	1143.97	-0.9599	0.8452	5.9562	3.333e-11	70.466	19.439	1	0	0	21	61	0	26K(304.2071), 28K(304.2071), 38K(304.2071), N-term(304.2071)	NA	1	TRUE	sp|P35564|CALX_MOUSE	P35564	CALX_MOUSE	Canx	Calnexin	NA	NA	TRUE	8326.63	12554.5	11248.5	12252.7	10157.9	10088.6	9257.03	10829.8	10523.4	11607.4	11453.8
AFAC-63.22803.22803.4	I:\Serrano\DFG\N_terminomics\Kidney_data\TMT_Kidney_3h_cryopreserved\peptidomics_3h_Unespecific\interact-AFAC-63.pep.xml	HDGHDDDAIDIEDDLDDVIEEVEDSKSKSDASTPPSPKVTY	n[305]HDGHDDDAIDIEDDLDDVIEEVEDSKSKSDASTPPSPKVTY	A	K	41	4	9665.75	5716.85	5716.86	1430.22	1430.22	5714.82	1429.71	2.0429	0.8163	6.3088	2.483e-4	22.174	11.986	0.9952	0	0	21	61	0	26K(304.2071), 28K(304.2071), 38K(304.2071), N-term(304.2071)	NA	1	TRUE	sp|P35564|CALX_MOUSE	P35564	CALX_MOUSE	Canx	Calnexin	NA	NA	TRUE	674.871	818.747	847.705	891.205	779.716	581.582	678.709	794.096	891.481	1062.02	953.292
AFAC-63.22833.22833.5	I:\Serrano\DFG\N_terminomics\Kidney_data\TMT_Kidney_3h_cryopreserved\peptidomics_3h_Unespecific\interact-AFAC-63.pep.xml	HDGHDDDAIDIEDDLDDVIEEVEDSKSKSDASTPPSPKVTY	n[305]HDGHDDDAIDIEDDLDDVIEEVEDSKSKSDASTPPSPKVTY	A	K	41	5	9678.33	5715.86	5715.86	1144.18	1144.18	5714.82	1143.97	1.0351	0.8556	6.5186	7.79e-12	57.748	21.952	1	0	0	21	61	158150	26K(304.2071), 28K(304.2071), 38K(304.2071), N-term(304.2071)	NA	0.94	TRUE	sp|P35564|CALX_MOUSE	P35564	CALX_MOUSE	Canx	Calnexin	NA	NA	TRUE	3262.05	5720.78	4280.83	4948.94	3804.74	4035.12	3714.66	3755.1	4158.55	5030.6558000000005	5300.85
AFAC-63.23014.23014.5	I:\Serrano\DFG\N_terminomics\Kidney_data\TMT_Kidney_3h_cryopreserved\peptidomics_3h_Unespecific\interact-AFAC-63.pep.xml	HDGHDDDAIDIEDDLDDVIEEVEDSKSKSDASTPPSPKVTY	n[305]HDGHDDDAIDIEDDLDDVIEEVEDSKSKSDASTPPSPKVTY	A	K	41	5	9753.48	5715.85	5715.85	1144.18	1144.18	5714.82	1143.97	1.0263	0.8517	7.7711	0	68.9	22.012	1	0	0	21	61	52874.4	26K(304.2071), 28K(304.2071), 38K(304.2071), N-term(304.2071)	NA	0.87	TRUE	sp|P35564|CALX_MOUSE	P35564	CALX_MOUSE	Canx	Calnexin	NA	NA	TRUE	3112.27	5260.32	4306.4	4618.43	4170.16	4104.48	3475.74	4019.41	4043.59	4364.16	4135.55
AFAC-63.23406.23406.7	I:\Serrano\DFG\N_terminomics\Kidney_data\TMT_Kidney_3h_cryopreserved\peptidomics_3h_Unespecific\interact-AFAC-63.pep.xml	KTVDDTKLAEYTDLMLKLFDSNNDGKLELTEMAR	n[305]KTVDDTKLAEYTDLMLKLFDSNNDGKLELTEM[147]AR	N	L	34	7	9914.65	5456.02	5455.99	780.438	780.434	5453.97	780.146	2.0151	0.6973	2.6047	2.143e-6	30.063	21.631	0.98740000000000006	0	0	136	169	221932	17K(304.2071), 1K(304.2071), 26K(304.2071), 32M(15.9949), 7K(304.2071), N-term(304.2071)	NA	0.67	TRUE	sp|P12658|CALB1_MOUSE	P12658	CALB1_MOUSE	Calb1	Calbindin	NA	NA	TRUE	2349.29	3250.73	2998.52	3391.86	2404.05	2466.07	2477.41	2839.73	3056.68	3336.76	3607.63
AFAC-63.23802.23802.5	I:\Serrano\DFG\N_terminomics\Kidney_data\TMT_Kidney_3h_cryopreserved\peptidomics_3h_Unespecific\interact-AFAC-63.pep.xml	SAPVAAEPFLSGTSSNYVEEMYCAWLENPKSVHKSWDIFFR	n[305]SAPVAAEPFLSGTSSNYVEEMYCAWLENPKSVHKSWDIFFR	Y	N	41	5	10073.6	5662.9	5662.86	1133.59	1133.58	5661.85	1133.38	1.0048	0.7871	8.2442	1.1e-13	61.088	22.641	1	0	0	41	81	438238	23C(57.0214), 30K(304.2071), 34K(304.2071), N-term(304.2071)	NA	0.9	TRUE	sp|Q60597|ODO1_MOUSE	Q60597	ODO1_MOUSE	Ogdh	2-oxoglutarate dehydrogenase, mitochondrial	NA	NA	TRUE	2711.12	4156.73	3604.86	4196.28	3363.83	3215.78	3858.77	3048.69	3831.66	4105.37	4267.85
AFAC-63.24883.24883.4	I:\Serrano\DFG\N_terminomics\Kidney_data\TMT_Kidney_3h_cryopreserved\peptidomics_3h_Unespecific\interact-AFAC-63.pep.xml	LPLGPSIDTHGETFLSQEVVVNLLQETKQAFER	n[305]LPLGPSIDTHGETFLSQEVVVNLLQETKQAFER	N	C	33	4	10512.8	4304.35	4304.35	1077.09	1077.09	4303.34	1076.84	1.0107	0.8843	4.5959	0	88.062	19.702	1	0	0	397	429	168470	28K(304.2071), N-term(304.2071)	NA	0.84	TRUE	sp|Q3TPX4|EXOC5_MOUSE	Q3TPX4	EXOC5_MOUSE	Exoc5	Exocyst complex component 5	NA	NA	TRUE	5227.55	7857.04	6001.91	6784.53	4655.01	4999.32	5675	5562.99	5454.22	6804.01	5618.25
AFAC-64.02470.02470.2	I:\Serrano\DFG\N_terminomics\Kidney_data\TMT_Kidney_3h_cryopreserved\peptidomics_3h_Unespecific\interact-AFAC-64.pep.xml	SSYTAAGR	n[305]SSYTAAGR	M	N	8	2	1363.34	1115.59	1115.59	558.805	558.802	1115.59	558.802	7e-4	0.6406	9.3997	0.0199	28.585	21.887	0.9908	0	0	38	45	878037	N-term(304.2071)	NA	0.85	TRUE	sp|Q91YP2|NEUL_MOUSE	Q91YP2	NEUL_MOUSE	Nln	Neurolysin, mitochondrial	NA	NA	TRUE	4909.16	8096	6056	6349.21	5683.93	5024.64	5232.55	4733.22	6103.84	6602.27	6969.74
AFAC-64.02735.02735.2	I:\Serrano\DFG\N_terminomics\Kidney_data\TMT_Kidney_3h_cryopreserved\peptidomics_3h_Unespecific\interact-AFAC-64.pep.xml	ATAASGPCAGGSPR	n[305]ATAASGPCAGGSPR	M	D	14	2	1473.2	1562.79	1562.78	782.401	782.397	1562.78	782.397	6e-4	0.7304	7.0171	2.908e-6	43.212	43.212	1	0	0	2	15	0	8C(57.0214), N-term(304.2071)	NA	1	TRUE	sp|Q8VCB1|NDC1_MOUSE	Q8VCB1	NDC1_MOUSE	Ndc1	Nucleoporin NDC1	NA	NA	TRUE	1868.53	2901.96	2639.92	2728.77	2214.2	2020.88	2561.09	2072.03	2725.63	2554.31	2849.84
AFAC-64.03459.03459.4	I:\Serrano\DFG\N_terminomics\Kidney_data\TMT_Kidney_3h_cryopreserved\peptidomics_3h_Unespecific\interact-AFAC-64.pep.xml	SAAADKRPTVRPR	n[305]SAAADKRPTVRPR	E	S	13	4	1768.09	2032.22	2032.21	509.062	509.06	2032.21	509.061	-0.0029	0.3145	1.4831	0.003917	20.137	12.712	0.9944	0	0	37	49	74799.5	6K(304.2071), N-term(304.2071)	NA	0.93	TRUE	sp|Q9DCT2|NDUS3_MOUSE	Q9DCT2	NDUS3_MOUSE	Ndufs3	NADH dehydrogenase [ubiquinone] iron-sulfur protein 3, mitochondrial	NA	NA	TRUE	3580.99	5715.13	4325.06	4646.87	3670.32	3811.26	4182.11	4156.18	5412.54	4887	4437.21
AFAC-64.07018.07018.3	I:\Serrano\DFG\N_terminomics\Kidney_data\TMT_Kidney_3h_cryopreserved\peptidomics_3h_Unespecific\interact-AFAC-64.pep.xml	LQKGSAGPMR	n[305]LQKGSAGPMR	N	L	10	3	3235.22	1651.97	1651.97	551.665	551.663	1651.97	551.663	-0.0014	0.7326	22.9619	0.0014	24.516	16.547	0.9993	0	0	242	251	313578	3K(304.2071), N-term(304.2071)	NA	0.76	TRUE	sp|Q8VH51|RBM39_MOUSE	Q8VH51	RBM39_MOUSE	Rbm39	RNA-binding protein 39	NA	NA	TRUE	11502.5	18681.2	14972.2	16056.6	14077	12143.9	12868.7	14781.9	14817.4	16314.4	15610.8
AFAC-64.07222.07222.2	I:\Serrano\DFG\N_terminomics\Kidney_data\TMT_Kidney_3h_cryopreserved\peptidomics_3h_Unespecific\interact-AFAC-64.pep.xml	PKPINVR	n[305]PKPINVR	M	V	7	2	3316.8	1430.93	1430.92	716.471	716.468	1430.92	716.468	-0.0009	0.878	15.3313	0.129	16.292	16.292	0.9782	0	0	2	8	173597	2K(304.2071), N-term(304.2071)	NA	0.93	FALSE	sp|P26040|EZRI_MOUSE	P26040	EZRI_MOUSE	Ezr	Ezrin	Rdx	sp|P26043|RADI_MOUSE	TRUE	7425.36	10953	10359	10202.4	9493.28	8327.82	8130.46	8714.98	11222.3	9949.75	9582.55
AFAC-64.07331.07331.2	I:\Serrano\DFG\N_terminomics\Kidney_data\TMT_Kidney_3h_cryopreserved\peptidomics_3h_Unespecific\interact-AFAC-64.pep.xml	IDLDSQR	n[305]IDLDSQR	N	K	7	2	3360.66	1149.64	1149.63	575.825	575.824	1149.63	575.823	0.0025	0.692	0.6307	0.1136	22.571	17.339	0.9263	0	0	114	120	95032.6	N-term(304.2071)	NA	0.56	TRUE	sp|O88685|PRS6A_MOUSE	O88685	PRS6A_MOUSE	Psmc3	26S proteasome regulatory subunit 6A	NA	NA	TRUE	2974.25	3881.42	3364.07	3582.32	3333.85	2584.92	2929.09	2986.86	2900.42	3194.97	2858.94
AFAC-64.08948.08948.2	I:\Serrano\DFG\N_terminomics\Kidney_data\TMT_Kidney_3h_cryopreserved\peptidomics_3h_Unespecific\interact-AFAC-64.pep.xml	VQVETISPGDGR	n[305]VQVETISPGDGR	G	T	12	2	4021.43	1560.85	1560.84	781.431	781.429	1560.84	781.429	0.0011	0.6496	0.4899	2.819e-4	26.883	14.564	0.9994	0	0	3	14	14714.4	N-term(304.2071)	NA	1	TRUE	sp|P26883|FKB1A_MOUSE	P26883	FKB1A_MOUSE	Fkbp1a	Peptidyl-prolyl cis-trans isomerase FKBP1A	NA	NA	TRUE	1678.69	2775.88	2386.7	2297.4	1869.38	1692.38	1771.13	1660.58	1749.27	1964.85	2049.01
AFAC-64.09143.09143.5	I:\Serrano\DFG\N_terminomics\Kidney_data\TMT_Kidney_3h_cryopreserved\peptidomics_3h_Unespecific\interact-AFAC-64.pep.xml	DGKSKVTHVMIR	n[305]DGKSKVTHVMIR	N	C	12	5	4101.91	2282.38	2282.37	457.483	457.481	2282.37	457.481	-0.0007	0.9016	29.9274	0.2577	20.085	14.177	0.9996	0	0	162	173	95671.9	3K(304.2071), 5K(304.2071), N-term(304.2071)	NA	0.97	TRUE	sp|P35235|PTN11_MOUSE	P35235	PTN11_MOUSE	Ptpn11	Tyrosine-protein phosphatase non-receptor type 11	NA	NA	TRUE	1121.64	1662.93	1165.01	1295.28	982.039	1290.39	994.417	1104.95	1243.49	1378.45	1446.86
AFAC-64.09656.09656.3	I:\Serrano\DFG\N_terminomics\Kidney_data\TMT_Kidney_3h_cryopreserved\peptidomics_3h_Unespecific\interact-AFAC-64.pep.xml	ADEPEWVKTER	n[305]ADEPEWVKTER	N	E	11	3	4311.1	1967.06	1967.06	656.694	656.694	1967.06	656.694	-0.0013	0.6145	8.9685	0.08201	19.459	14.841	0.9854	0	0	224	234	1.00615e+06	8K(304.2071), N-term(304.2071)	NA	0.77	TRUE	sp|O35887|CALU_MOUSE	O35887	CALU_MOUSE	Calu	Calumenin	NA	NA	TRUE	3885.32	5684.93	5281.69	5275.82	5189.71	4474.54	4584.74	4783.5	4216.99	4538.36	5076.22
AFAC-64.09872.09872.4	I:\Serrano\DFG\N_terminomics\Kidney_data\TMT_Kidney_3h_cryopreserved\peptidomics_3h_Unespecific\interact-AFAC-64.pep.xml	NQQKKGIQVLPDGR	n[305]NQQKKGIQVLPDGR	N	V	14	4	4399.5	2492.5	2492.5	624.133	624.131	2492.5	624.133	-0.0039	0.6507	19.0692	0.004851	22.962	16.668	0.9956	0	0	329	342	73766.4	4K(304.2071), 5K(304.2071), N-term(304.2071)	NA	0.73	TRUE	sp|Q8C5L3|CNOT2_MOUSE	Q8C5L3	CNOT2_MOUSE	Cnot2	CCR4-NOT transcription complex subunit 2	NA	NA	TRUE	9275.24	14734.3	11991.2	13938.9	10624.5	10211.7	10807.2	11329.8	11629.6	12279.6	12104.2
AFAC-64.10409.10409.3	I:\Serrano\DFG\N_terminomics\Kidney_data\TMT_Kidney_3h_cryopreserved\peptidomics_3h_Unespecific\interact-AFAC-64.pep.xml	AISEAAAQYNPEPPPPR	n[305]AISEAAAQYNPEPPPPR	S	S	17	3	4617.72	2111.1	2111.1	704.708	704.706	2111.1	704.706	-0.0004	0.8683	1.0837	4.059e-10	56.268	20.275	1	0	0	69	85	82368.3	N-term(304.2071)	NA	0.97	TRUE	sp|O88456|CPNS1_MOUSE	O88456	CPNS1_MOUSE	Capns1	Calpain small subunit 1	NA	NA	TRUE	2038.01	3233.66	2667.34	2528.89	2631.25	2524.07	2306.57	2273.52	3015.09	2717.31	3011.03
AFAC-64.10756.10756.5	I:\Serrano\DFG\N_terminomics\Kidney_data\TMT_Kidney_3h_cryopreserved\peptidomics_3h_Unespecific\interact-AFAC-64.pep.xml	APVLHFYVRPSGHEGAASGR	n[305]APVLHFYVRPSGHEGAASGR	M	V	20	5	4759.31	2411.3	2411.28	483.267	483.263	2411.28	483.263	0.0022	0.8611	7.3313	3.363e-11	55.32	55.32	1	0	0	2	21	62039	N-term(304.2071)	NA	0.63	TRUE	sp|Q5SUR0|PUR4_MOUSE	Q5SUR0	PUR4_MOUSE	Pfas	Phosphoribosylformylglycinamidine synthase	NA	NA	TRUE	1406.37	2153.86	1676.42	1838.7	1482.17	1446.88	1537.45	1248.41	1826.84	1728.02	2149.56
AFAC-64.10780.10780.3	I:\Serrano\DFG\N_terminomics\Kidney_data\TMT_Kidney_3h_cryopreserved\peptidomics_3h_Unespecific\interact-AFAC-64.pep.xml	VKVGVNGFGR	n[305]VKVGVNGFGR	M	I	10	3	4769.06	1640.99	1640.98	548.005	548.002	1640	547.674	0.9832	0.658	16.8899	0.06624	17.6	17.6	0.9381	0	0	2	11	2838189	2K(304.2071), N-term(304.2071)	NA	0.79	FALSE	sp|P16858|G3P_MOUSE	P16858	G3P_MOUSE	Gapdh	Glyceraldehyde-3-phosphate dehydrogenase	Gm10358, Gm3839	tr|A0A1D5RLD8|A0A1D5RLD8_MOUSE, tr|S4R1W1|S4R1W1_MOUSE	TRUE	50099.6	74215.5	61619.1	59344.5	55600.1	53399.9	56843.4	55131	68558.9	63102.7	65711.7
AFAC-64.13035.13035.3	I:\Serrano\DFG\N_terminomics\Kidney_data\TMT_Kidney_3h_cryopreserved\peptidomics_3h_Unespecific\interact-AFAC-64.pep.xml	GVKLEVFR	n[305]GVKLEVFR	M	M	8	3	5674.78	1554.98	1554.98	519.334	519.332	1554.97	519.332	9e-4	0.687	7.8466	0.001271	23.813	23.813	0.9994	0	0	2	9	1.85008e+06	3K(304.2071), N-term(304.2071)	NA	0.98	TRUE	sp|P0DJE0|PT100_MOUSE	P0DJE0	PT100_MOUSE	Pet100	Protein PET100 homolog, mitochondrial	NA	NA	TRUE	33462.5	46544.6	38236.9	42150	38061.7	41137.8	41318.3	43081.7	48760.7	46476.7	43243.2
AFAC-64.13203.13203.5	I:\Serrano\DFG\N_terminomics\Kidney_data\TMT_Kidney_3h_cryopreserved\peptidomics_3h_Unespecific\interact-AFAC-64.pep.xml	KHTSSLKVTNEPILAFSQGSPER	n[305]KHTSSLKVTNEPILAFSQGSPER	W	D	23	5	5742.12	3436.93	3436.95	688.394	688.397	3437.95	688.596	-0.998	0.7194	5.5601	1.249e-4	26.79	15.171	0.9992	0	0	24	46	450086	1K(304.2071), 7K(304.2071), N-term(304.2071)	NA	0.84	TRUE	sp|Q8CHT0|AL4A1_MOUSE	Q8CHT0	AL4A1_MOUSE	Aldh4a1	Delta-1-pyrroline-5-carboxylate dehydrogenase, mitochondrial	NA	NA	TRUE	2755.25	4483.27	3465.56	3740.98	2928.03	2899.05	3193.68	2711.57	3423.5	3448.66	4028.47
AFAC-64.13458.13458.4	I:\Serrano\DFG\N_terminomics\Kidney_data\TMT_Kidney_3h_cryopreserved\peptidomics_3h_Unespecific\interact-AFAC-64.pep.xml	VSTPVFVPTKTHELLHR	n[305]VSTPVFVPTKTHELLHR	N	M	17	4	5845.14	2568.49	2568.48	643.13	643.128	2568.5	643.133	-0.0224	0.6593	12.2211	3.61e-6	40.712	25.244	0.9999	0	0	871	887	150980	10K(304.2071), N-term(304.2071)	NA	0.77	TRUE	sp|Q9Z1T1|AP3B1_MOUSE	Q9Z1T1	AP3B1_MOUSE	Ap3b1	AP-3 complex subunit beta-1	NA	NA	TRUE	7102.12	12151.6	9153.9	11023	8260.1	7906.99	7679.93	9179.01	8936.82	10401.1	9797.45
AFAC-64.13553.13553.3	I:\Serrano\DFG\N_terminomics\Kidney_data\TMT_Kidney_3h_cryopreserved\peptidomics_3h_Unespecific\interact-AFAC-64.pep.xml	VMEKPSPLLVGR	n[305]VMEKPSPLLVGR	M	E	12	3	5883.59	1933.18	1933.17	645.399	645.396	1933.17	645.396	-0.0004	0.8082	20.6088	2.816e-5	39.267	39.267	0.9999	0	0	2	13	4953495	4K(304.2071), N-term(304.2071)	NA	0.88	FALSE	sp|P97855|G3BP1_MOUSE	P97855	G3BP1_MOUSE	G3bp1	Ras GTPase-activating protein-binding protein 1	G3bp2	sp|P97379|G3BP2_MOUSE	TRUE	69453.6	117232	85327.7	88069.9	82011.5	81430.8	74118.9	75017.9	90816.1	89061.6	87045.2
AFAC-64.13683.13683.3	I:\Serrano\DFG\N_terminomics\Kidney_data\TMT_Kidney_3h_cryopreserved\peptidomics_3h_Unespecific\interact-AFAC-64.pep.xml	LHLGVTPSVLR	n[305]LHLGVTPSVLR	S	Q	11	3	5934.82	1494.93	1494.92	499.316	499.313	1494.92	499.314	-0.0026	0.6489	8.316	6.517e-6	32.969	16.665	1	0	0	195	205	12155464	N-term(304.2071)	NA	0.78	TRUE	sp|O89023|TPP1_MOUSE	O89023	TPP1_MOUSE	Tpp1	Tripeptidyl-peptidase 1	NA	NA	TRUE	8099.81	15100.2	10507.2	11086.7	9014.29	8427.49	9674.35	10289.4	11455.1	12210.2	10373.7
AFAC-64.14067.14067.3	I:\Serrano\DFG\N_terminomics\Kidney_data\TMT_Kidney_3h_cryopreserved\peptidomics_3h_Unespecific\interact-AFAC-64.pep.xml	PLPPLPEYGGKVR	n[305]PLPPLPEYGGKVR	A	L	13	3	6088.42	2030.22	2030.22	677.749	677.746	2030.22	677.746	2e-4	0.9418	11.3237	5.251e-4	31.321	16.661	1	0	0	43	55	1.63106e+06	11K(304.2071), N-term(304.2071)	NA	0.95	TRUE	sp|Q9CQQ7|AT5F1_MOUSE	Q9CQQ7	AT5F1_MOUSE	Atp5pb	ATP synthase F(0) complex subunit B1, mitochondrial	NA	NA	TRUE	43501.6	66317.8	55975.1	65660.5	52675.9	52872.5	54195.3	55244.3	69720.6	69489.5	69198.9
AFAC-64.14381.14381.4	I:\Serrano\DFG\N_terminomics\Kidney_data\TMT_Kidney_3h_cryopreserved\peptidomics_3h_Unespecific\interact-AFAC-64.pep.xml	AQKNKFLIDGFPR	n[305]AQKNKFLIDGFPR	N	N	13	4	6214.35	2446.46	2446.45	612.622	612.62	2445.47	612.374	0.9834	0.6805	13.4271	0.07507	20.832	15.852	0.9977	0	0	84	96	88313.5	3K(304.2071), 5K(304.2071), N-term(304.2071)	NA	0.68	TRUE	sp|Q9DBP5|KCY_MOUSE	Q9DBP5	KCY_MOUSE	Cmpk1	UMP-CMP kinase	NA	NA	TRUE	8532.45	15049.2	11463.6	14264.6	9779.4	10341.9	10288.8	10927.4	11307	11960.8	11864.6
AFAC-64.15589.15589.4	I:\Serrano\DFG\N_terminomics\Kidney_data\TMT_Kidney_3h_cryopreserved\peptidomics_3h_Unespecific\interact-AFAC-64.pep.xml	ASASSTNLKDVLSNLIPKEQAR	n[305]ASASSTNLKDVLSNLIPKEQAR	H	I	22	4	6688.46	3253.9	3253.88	814.481	814.477	3253.88	814.478	-0.0039	0.9034	13.0322	2.7e-13	63.143	19.534	1	0	0	26	47	197758	18K(304.2071), 9K(304.2071), N-term(304.2071)	NA	0.76	TRUE	sp|Q9CZU6|CISY_MOUSE	Q9CZU6	CISY_MOUSE	Cs	Citrate synthase, mitochondrial	NA	NA	TRUE	7601.13	11106	11002	10471.9	8740.42	8144.26	8130.98	9281.36	10321.9	11346.6	11697.1
AFAC-64.16655.16655.4	I:\Serrano\DFG\N_terminomics\Kidney_data\TMT_Kidney_3h_cryopreserved\peptidomics_3h_Unespecific\interact-AFAC-64.pep.xml	ASQTEGELKVTQVLKEKFPR	n[305]ASQTEGELKVTQVLKEKFPR	F	A	20	4	7116.82	3504.08	3504.08	877.028	877.027	3504.08	877.028	-0.0026	0.6664	27.8547	7.001e-10	45.704	22.679	1	0	0	30	49	47644.2	15K(304.2071), 17K(304.2071), 9K(304.2071), N-term(304.2071)	NA	1	TRUE	sp|Q8CEI1|BOLA3_MOUSE	Q8CEI1	BOLA3_MOUSE	Bola3	BolA-like protein 3	NA	NA	TRUE	7977.43	11689.1	11057.5	10485.2	8922.48	8975.9	9363.96	8907.47	11316	11252.5	12083.3
AFAC-64.16677.16677.4	I:\Serrano\DFG\N_terminomics\Kidney_data\TMT_Kidney_3h_cryopreserved\peptidomics_3h_Unespecific\interact-AFAC-64.pep.xml	ASQTEGELKVTQVLKEKFPR	n[305]ASQTEGELKVTQVLKEKFPR	F	A	20	4	7125.9	3503.09	3503.07	876.779	876.775	3504.08	877.028	-1.0097	0.6493	28.006	0.002115	20.72	18.585	0.9971	0	0	30	49	0	15K(304.2071), 17K(304.2071), 9K(304.2071), N-term(304.2071)	NA	0.94	TRUE	sp|Q8CEI1|BOLA3_MOUSE	Q8CEI1	BOLA3_MOUSE	Bola3	BolA-like protein 3	NA	NA	TRUE	5794.21	8172.03	7417.39	7359.94	6002.62	5907.69	6786.34	5941.72	8464.61	7567.96	8616.65
AFAC-64.16686.16686.3	I:\Serrano\DFG\N_terminomics\Kidney_data\TMT_Kidney_3h_cryopreserved\peptidomics_3h_Unespecific\interact-AFAC-64.pep.xml	GELKPTAPPIFTGRPF	n[305]GELKPTAPPIFTGRPF	A	V	16	3	7129.45	2335.36	2335.36	779.461	779.46	2335.35	779.459	0.0019	0.6226	16.5592	4.4710000000000003e-07	41.779	14.69	1	0	0	21	36	118647	4K(304.2071), N-term(304.2071)	NA	0.85	TRUE	sp|O35632|HYAL2_MOUSE	O35632	HYAL2_MOUSE	Hyal2	Hyaluronidase-2	NA	NA	TRUE	13603.3	22592.5	17747.7	17456.1	15684.5	14341	14673	14777.4	17772.4	18731.9	18828.1
AFAC-64.17537.17537.4	I:\Serrano\DFG\N_terminomics\Kidney_data\TMT_Kidney_3h_cryopreserved\peptidomics_3h_Unespecific\interact-AFAC-64.pep.xml	CKDPAQGQLLKDLMQTPNFR	n[305]CKDPAQGQLLKDLMQTPNFR	G	I	20	4	7469.53	3271.8	3271.8	818.958	818.957	3271.8	818.957	0.0017	0.7785	6.8629	6.339e-9	48.597	18.987	1	0	0	168	187	254323	11K(304.2071), 1C(57.0214), 2K(304.2071), N-term(304.2071)	NA	0.98	TRUE	sp|P13707|GPDA_MOUSE	P13707	GPDA_MOUSE	Gpd1	Glycerol-3-phosphate dehydrogenase [NAD(+)], cytoplasmic	NA	NA	TRUE	35258.1	38822.9	34013.2	39178	37312.2	31527.8	40438.1	36489.8	38353.6	37014.7	41485.8
AFAC-64.18881.18881.4	I:\Serrano\DFG\N_terminomics\Kidney_data\TMT_Kidney_3h_cryopreserved\peptidomics_3h_Unespecific\interact-AFAC-64.pep.xml	SPVQEFTVPGSKSTATINNIKPGADYTITLYAVTGR	n[305]SPVQEFTVPGSKSTATINNIKPGADYTITLYAVTGR	N	G	36	4	8006.02	4708.62	4708.61	1178.16	1178.16	4708.59	1178.15	0.0224	0.8809	5.7494	7.16e-12	66.964	22.97	1	0	0	1579	1614	0	12K(304.2071), 21K(304.2071), N-term(304.2071)	NA	1	TRUE	sp|P11276|FINC_MOUSE	P11276	FINC_MOUSE	Fn1	Fibronectin	NA	NA	TRUE	4423.1	6630.3	5761.77	7160.06	5391.71	5506.14	4982.56	5576.93	5998.57	6436.09	6660.23
AFAC-64.19191.19191.3	I:\Serrano\DFG\N_terminomics\Kidney_data\TMT_Kidney_3h_cryopreserved\peptidomics_3h_Unespecific\interact-AFAC-64.pep.xml	IIPIPEGFRPDFYPR	n[305]IIPIPEGFRPDFYPR	N	N	15	3	8131.42	2120.18	2120.17	707.735	707.732	2120.17	707.732	4e-4	0.5523	13.7072	3.91e-5	32.631	17.363	0.9988	0	0	1280	1294	38421.7	N-term(304.2071)	NA	0.68	TRUE	sp|Q6WKZ8|UBR2_MOUSE	Q6WKZ8	UBR2_MOUSE	Ubr2	E3 ubiquitin-protein ligase UBR2	NA	NA	TRUE	2698.08	4612.2	3573.77	3909.48	2829.3	2913.06	3135.52	3460.84	3189.69	3283.7	3336.33
AFAC-64.19845.19845.3	I:\Serrano\DFG\N_terminomics\Kidney_data\TMT_Kidney_3h_cryopreserved\peptidomics_3h_Unespecific\interact-AFAC-64.pep.xml	APSQLALFSVSDKTGLVEFAR	n[305]APSQLALFSVSDKTGLVEFAR	M	S	21	3	8394.86	2843.61	2843.59	948.878	948.87	2843.6	948.875	-0.0153	0.653	2.6456	1.535e-8	55.311	55.311	1	0	0	2	22	437872	13K(304.2071), N-term(304.2071)	NA	0.94	TRUE	sp|Q9CWJ9|PUR9_MOUSE	Q9CWJ9	PUR9_MOUSE	Atic	Bifunctional purine biosynthesis protein PURH	NA	NA	TRUE	12131.8	20296.5	13727.1	15627.5	14080.7	12723.1	13312.9	11348.4	14857.3	15756	17417.8
AFAC-64.20008.20008.4	I:\Serrano\DFG\N_terminomics\Kidney_data\TMT_Kidney_3h_cryopreserved\peptidomics_3h_Unespecific\interact-AFAC-64.pep.xml	PAYHSSLMDPDTKLIGNMALLPLR	n[305]PAYHSSLMDPDTKLIGNMALLPLR	M	S	24	4	8460.51	3260.8	3260.78	816.208	816.203	3260.79	816.205	-0.0083	0.7803	3.5515	1e-14	77.292	77.292	1	0	0	2	25	2.07482e+06	13K(304.2071), N-term(304.2071)	NA	0.96	TRUE	sp|Q9JM76|ARPC3_MOUSE	Q9JM76	ARPC3_MOUSE	Arpc3	Actin-related protein 2/3 complex subunit 3	NA	NA	TRUE	25750.4	41983	33661.1	36914.7	29341.3	30600.8	28946	31875.4	39130.5	36560.9	38940.8
AFAC-64.20038.20038.3	I:\Serrano\DFG\N_terminomics\Kidney_data\TMT_Kidney_3h_cryopreserved\peptidomics_3h_Unespecific\interact-AFAC-64.pep.xml	PAYHSSLMDPDTKLIGNMALLPLR	n[305]PAYHSSLMDPDTKLIGNMALLPLR	M	S	24	3	8472.47	3260.81	3260.78	1087.95	1087.94	3260.79	1087.94	-0.0068	0.8862	3.7509	7e-13	64.19	64.19	1	0	0	2	25	0	13K(304.2071), N-term(304.2071)	NA	1	TRUE	sp|Q9JM76|ARPC3_MOUSE	Q9JM76	ARPC3_MOUSE	Arpc3	Actin-related protein 2/3 complex subunit 3	NA	NA	TRUE	4516.48	7580.79	6397.54	6844.81	4976.03	5367.85	4701.95	5412.14	6508.88	6426.26	6166.9
AFAC-64.21483.21483.4	I:\Serrano\DFG\N_terminomics\Kidney_data\TMT_Kidney_3h_cryopreserved\peptidomics_3h_Unespecific\interact-AFAC-64.pep.xml	SSWWTHVEMGPPDPILGVTEAFKR	n[305]SSWWTHVEMGPPDPILGVTEAFKR	A	D	24	4	9058.09	3347.76	3347.75	837.947	837.945	3347.76	837.948	-0.0124	0.9587	3.9962	4.91e-10	65.555	27.373	1	0	0	30	53	158624	23K(304.2071), N-term(304.2071)	NA	0.79	TRUE	sp|P05202|AATM_MOUSE	P05202	AATM_MOUSE	Got2	Aspartate aminotransferase, mitochondrial	NA	NA	TRUE	4458.93	7226.17	5384.15	6805.67	4725.45	4764.65	5033.94	5190.41	6200.46	6370.75	6836.93
AFAC-64.23823.23823.5	I:\Serrano\DFG\N_terminomics\Kidney_data\TMT_Kidney_3h_cryopreserved\peptidomics_3h_Unespecific\interact-AFAC-64.pep.xml	SAPVAAEPFLSGTSSNYVEEMYCAWLENPKSVHKSWDIFFR	n[305]SAPVAAEPFLSGTSSNYVEEM[147]YCAWLENPKSVHKSWDIFFR	Y	N	41	5	10008.9	5678.86	5678.86	1136.78	1136.78	5677.85	1136.58	1.0097	0.7991	6.6818	1.838e-11	50.764	16.847	1	0	0	41	81	0	21M(15.9949), 23C(57.0214), 30K(304.2071), 34K(304.2071), N-term(304.2071)	NA	0.71	TRUE	sp|Q60597|ODO1_MOUSE	Q60597	ODO1_MOUSE	Ogdh	2-oxoglutarate dehydrogenase, mitochondrial	NA	NA	TRUE	1962.37	2959.04	2274.45	2410.62	2121.57	2344.39	2178.91	2165.56	2672.04	3028.02	2827.8
AFAC-64.23993.23993.5	I:\Serrano\DFG\N_terminomics\Kidney_data\TMT_Kidney_3h_cryopreserved\peptidomics_3h_Unespecific\interact-AFAC-64.pep.xml	ADESNHDPQFEPIVSLPEQEIKTLEEDEEELFKMR	n[305]ADESNHDPQFEPIVSLPEQEIKTLEEDEEELFKMR	N	A	35	5	10077.9	5084.59	5084.6	1017.93	1017.93	5083.58	1017.72	1.0161	0.7353	0.0825	1.02e-9	60.265	20.205	1	0	0	18	52	76967.2	22K(304.2071), 33K(304.2071), N-term(304.2071)	NA	0.7	TRUE	sp|P34022|RANG_MOUSE	P34022	RANG_MOUSE	Ranbp1	Ran-specific GTPase-activating protein	NA	NA	TRUE	2142.6	3035.96	3001.62	2988.8	2743.04	2563.61	2266.78	2439.18	2890.66	2946.87	3686.61
AFAC-64.24711.24711.2	I:\Serrano\DFG\N_terminomics\Kidney_data\TMT_Kidney_3h_cryopreserved\peptidomics_3h_Unespecific\interact-AFAC-64.pep.xml	GLDVTSLRPFDLVIPF	n[305]GLDVTSLRPFDLVIPF	N	T	16	2	10367.5	2092.2	2092.2	1047.1	1047.11	2092.19	1047.1	0.0083	0.7834	3.7473	2.787e-4	30.51	15.108	0.9981	0	0	1782	1797	109845	N-term(304.2071)	NA	0.7	TRUE	sp|Q8BTM8|FLNA_MOUSE	Q8BTM8	FLNA_MOUSE	Flna	Filamin-A	NA	NA	TRUE	8479.21	13653.9	11927.3	12808.8	10941.3	9768.03	11260.3	10435.6	11806.4	11801.3	14843
AFAC-64.25367.25367.6	I:\Serrano\DFG\N_terminomics\Kidney_data\TMT_Kidney_3h_cryopreserved\peptidomics_3h_Unespecific\interact-AFAC-64.pep.xml	KAGLLTKAEMQQILQGLDKVAEEWAQGTFKLHPNDEDIHTANER	n[305]KAGLLTKAEM[147]QQILQGLDKVAEEWAQGTFKLHPNDEDIHTANER	E	R	44	6	10635.4	6511.53	6511.5	1086.26	1086.26	6509.54	1085.93	1.9545	0.6748	7.5234	0.02123	18.212	9.868	0.9604	0	0	51	94	10313.7	10M(15.9949), 19K(304.2071), 1K(304.2071), 30K(304.2071), 7K(304.2071), N-term(304.2071)	NA	1	TRUE	sp|Q91YI0|ARLY_MOUSE	Q91YI0	ARLY_MOUSE	Asl	Argininosuccinate lyase	NA	NA	TRUE	1429.38	2077.52	1845.68	1986.07	1566.31	1769.43	1786.45	1527.56	1892.64	2122.09	1904.92
AFAC-65.04773.04773.3	I:\Serrano\DFG\N_terminomics\Kidney_data\TMT_Kidney_3h_cryopreserved\peptidomics_3h_Unespecific\interact-AFAC-65.pep.xml	SGEVVQQKDDPR	n[305]SGEVVQQKDDPR	N	A	12	3	2328.01	1965.08	1965.08	656.034	656.033	1965.08	656.033	2e-4	0.5974	6.7854	0.002632	17.058	10.236	0.9982	0	0	1649	1660	86613.9	8K(304.2071), N-term(304.2071)	NA	1	TRUE	sp|Q8K4L3|SVIL_MOUSE	Q8K4L3	SVIL_MOUSE	Svil	Supervillin	NA	NA	TRUE	5294.68	8134.98	6399.07	6754.6	5719.28	4942	5369.93	5812.97	5735.2	6416.82	6371.43
AFAC-65.05068.05068.3	I:\Serrano\DFG\N_terminomics\Kidney_data\TMT_Kidney_3h_cryopreserved\peptidomics_3h_Unespecific\interact-AFAC-65.pep.xml	EAKQENTQSPY	n[305]EAKQENTQSPY	L	N	11	3	2450.41	1902	1902	635.009	635.007	1902	635.006	4e-4	0.5102	2.5013	0.002062	31.64	16.682	0.999	0	0	283	293	42688.3	3K(304.2071), N-term(304.2071)	NA	0.89	TRUE	sp|Q9CYN9|RENR_MOUSE	Q9CYN9	RENR_MOUSE	Atp6ap2	Renin receptor	NA	NA	TRUE	1869.4	2848.27	2218.43	2346.86	1782.16	1562.4	2297.39	1931.67	2113.86	2084.04	2195.62
AFAC-65.06277.06277.3	I:\Serrano\DFG\N_terminomics\Kidney_data\TMT_Kidney_3h_cryopreserved\peptidomics_3h_Unespecific\interact-AFAC-65.pep.xml	VNLKSSNR	n[305]VNLKSSNR	A	N	8	3	2953.19	1524.93	1524.92	509.317	509.315	1524.92	509.315	0.0014	0.7882	17.2599	0.002088	22.682	13.143	0.999	0	0	32	39	1.10122e+06	4K(304.2071), N-term(304.2071)	NA	0.93	TRUE	sp|Q9D8B7|JAM3_MOUSE	Q9D8B7	JAM3_MOUSE	Jam3	Junctional adhesion molecule C	NA	NA	TRUE	41415.9	72344.5	56700.9	56529.1	47495.7	44476.6	44455.6	45268	61415.7	54918.5	63243.1
AFAC-65.07035.07035.3	I:\Serrano\DFG\N_terminomics\Kidney_data\TMT_Kidney_3h_cryopreserved\peptidomics_3h_Unespecific\interact-AFAC-65.pep.xml	PKPINVR	n[305]PKPINVR	M	V	7	3	3261.91	1430.93	1430.92	477.984	477.98	1430.92	477.981	-0.0023	0.7242	14.0459	0.1745	15.582	15.582	0.9872	0	0	2	8	8481401	2K(304.2071), N-term(304.2071)	NA	0.96	FALSE	sp|P26040|EZRI_MOUSE	P26040	EZRI_MOUSE	Ezr	Ezrin	Rdx	sp|P26043|RADI_MOUSE	TRUE	42864.2	64612.2	59725.6	62371.8	59724.3	54689.9	48678.4	54138.3	69424.3	61564.4	58601.7
AFAC-65.07102.07102.3	I:\Serrano\DFG\N_terminomics\Kidney_data\TMT_Kidney_3h_cryopreserved\peptidomics_3h_Unespecific\interact-AFAC-65.pep.xml	PKTISVR	n[305]PKTISVR	M	V	7	3	3289.3	1407.92	1407.9	470.313	470.309	1407.91	470.309	-0.0011	0.6953	14.4862	0.04544	16.876	16.876	0.9859	0	0	2	8	8.13967e+06	2K(304.2071), N-term(304.2071)	NA	0.89	TRUE	sp|P26041|MOES_MOUSE	P26041	MOES_MOUSE	Msn	Moesin	NA	NA	TRUE	10399.1	12485.1	12586.1	11047.6	12802.2	11720	11013.7	12656.2	13221.9	12320.1	15357.1
AFAC-65.08406.08406.2	I:\Serrano\DFG\N_terminomics\Kidney_data\TMT_Kidney_3h_cryopreserved\peptidomics_3h_Unespecific\interact-AFAC-65.pep.xml	GADVPQGVIR	n[305]GADVPQGVIR	N	V	10	2	3830.53	1314.76	1314.76	658.389	658.387	1314.76	658.386	9e-4	0.6229	3.583	1.421e-4	35.655	20.102	0.9997	0	0	571	580	157337	N-term(304.2071)	NA	0.98	TRUE	sp|Q8K0Q5|RHG18_MOUSE	Q8K0Q5	RHG18_MOUSE	Arhgap18	Rho GTPase-activating protein 18	NA	NA	TRUE	7860.5	13260.5	11129.7	11515.8	10061.4	9163.37	8792.76	9394.92	10180.7	10720.7	10816.3
AFAC-65.09736.09736.3	I:\Serrano\DFG\N_terminomics\Kidney_data\TMT_Kidney_3h_cryopreserved\peptidomics_3h_Unespecific\interact-AFAC-65.pep.xml	ADEPEWVKTER	n[305]ADEPEWVKTER	N	E	11	3	4374.24	1967.07	1967.06	656.697	656.695	1967.06	656.694	0.0018	0.6377	8.0126	2.302e-4	27.686	15.258	0.9997	0	0	224	234	78900.5	8K(304.2071), N-term(304.2071)	NA	0.85	TRUE	sp|O35887|CALU_MOUSE	O35887	CALU_MOUSE	Calu	Calumenin	NA	NA	TRUE	3744.72	6182.03	5256.36	5979.7183000000005	4867.66	4029.24	4467.55	4811.4	4842.59	5474.88	5169.27
AFAC-65.11130.11130.3	I:\Serrano\DFG\N_terminomics\Kidney_data\TMT_Kidney_3h_cryopreserved\peptidomics_3h_Unespecific\interact-AFAC-65.pep.xml	IQKTPQIQVYSR	n[305]IQKTPQIQVYSR	A	H	12	3	4944.65	2068.23	2068.23	690.419	690.417	2068.23	690.417	7e-4	0.7029	16.6003	1.297e-4	39.46	21.069	0.9999	0	0	21	32	963831	3K(304.2071), N-term(304.2071)	NA	0.79	TRUE	sp|P01887|B2MG_MOUSE	P01887	B2MG_MOUSE	B2m	Beta-2-microglobulin	NA	NA	TRUE	16010.6	20820.3	14766.7	14433.3	14291.1	14628	11632.1	15021.3	14960.3	13934.6	14106.3
AFAC-65.11156.11156.4	I:\Serrano\DFG\N_terminomics\Kidney_data\TMT_Kidney_3h_cryopreserved\peptidomics_3h_Unespecific\interact-AFAC-65.pep.xml	IQKTPQIQVYSR	n[305]IQKTPQIQVYSR	A	H	12	4	4955.21	2068.24	2068.23	518.067	518.064	2068.23	518.064	-0.0007	0.6933	16.7763	1.178e-6	37.332	18.528	1	0	0	21	32	15436.5	3K(304.2071), N-term(304.2071)	NA	0.68	TRUE	sp|P01887|B2MG_MOUSE	P01887	B2MG_MOUSE	B2m	Beta-2-microglobulin	NA	NA	TRUE	1660.75	2634.93	2087.52	2365.58	1606.8	1614.83	1700.92	1732.92	2088.64	1788.65	2339.49
AFAC-65.11428.11428.3	I:\Serrano\DFG\N_terminomics\Kidney_data\TMT_Kidney_3h_cryopreserved\peptidomics_3h_Unespecific\interact-AFAC-65.pep.xml	SSGALLPKPQMR	n[305]SSGALLPKPQMR	M	G	12	3	5065.38	1892.12	1892.12	631.715	631.713	1892.12	631.713	-0.0001	0.7221	16.4176	8.13e-4	34.363	34.363	0.9995	0	0	2	13	6.81855e+06	8K(304.2071), N-term(304.2071)	NA	0.85	TRUE	sp|Q9CPQ1|COX6C_MOUSE	Q9CPQ1	COX6C_MOUSE	Cox6c	Cytochrome c oxidase subunit 6C	NA	NA	TRUE	44632.3	69303.1	58326.4	56914.5	55212.2	49619.4	55019.6	50261.4	69829.5	63975.5	69604.3
AFAC-65.12891.12891.6	I:\Serrano\DFG\N_terminomics\Kidney_data\TMT_Kidney_3h_cryopreserved\peptidomics_3h_Unespecific\interact-AFAC-65.pep.xml	DEHEHTYQDKEEVVLWMNTVGPYHNR	n[305]DEHEHTYQDKEEVVLWM[147]NTVGPYHNR	S	Q	26	6	5660.4	3849.88	3849.87	642.653	642.653	3849.87	642.652	0.0056	0.9324	0.2469	1.7e-13	71.041	23.588	1	0	0	27	52	0	10K(304.2071), 17M(15.9949), N-term(304.2071)	NA	0.82	TRUE	sp|Q9ET30|TM9S3_MOUSE	Q9ET30	TM9S3_MOUSE	Tm9sf3	Transmembrane 9 superfamily member 3	NA	NA	TRUE	3816.89	7320.58	5142.59	6339.4683000000005	4745.41	4296.99	5096.32	4628.64	5327.19	5313.02	5743.99
AFAC-65.13573.13573.3	I:\Serrano\DFG\N_terminomics\Kidney_data\TMT_Kidney_3h_cryopreserved\peptidomics_3h_Unespecific\interact-AFAC-65.pep.xml	APVLHFYVR	n[305]APVLHFYVR	M	P	9	3	5935.65	1404.83	1404.82	469.283	469.281	1404.82	469.281	0.0012	0.808	9.637	1.081e-4	31.297	31.297	1	0	0	2	10	373041	N-term(304.2071)	NA	0.89	TRUE	sp|Q5SUR0|PUR4_MOUSE	Q5SUR0	PUR4_MOUSE	Pfas	Phosphoribosylformylglycinamidine synthase	NA	NA	TRUE	4197.35	6257.18	4732.15	5036.51	3699.3	3448.73	3974.94	4010.26	4920.06	4966.22	4562.13
AFAC-65.14110.14110.2	I:\Serrano\DFG\N_terminomics\Kidney_data\TMT_Kidney_3h_cryopreserved\peptidomics_3h_Unespecific\interact-AFAC-65.pep.xml	DLGPLPPGWEER	n[305]DLGPLPPGWEER	N	T	12	2	6152.89	1668.88	1668.89	835.449	835.452	1668.88	835.447	0.0105	0.7036	4.5194	0.004709	34.572	22.481	0.9762	0	0	458	469	31721.2	N-term(304.2071)	NA	0.83	FALSE	sp|P46935|NEDD4_MOUSE	P46935	NEDD4_MOUSE	Nedd4	E3 ubiquitin-protein ligase NEDD4	Nedd4l	sp|Q8CFI0|NED4L_MOUSE	TRUE	3351.54	6454.68	4169.04	4952.05	4313.39	3761.4	4013.42	4317.14	4878.82	4659.23	4987.2
AFAC-65.14835.14835.4	I:\Serrano\DFG\N_terminomics\Kidney_data\TMT_Kidney_3h_cryopreserved\peptidomics_3h_Unespecific\interact-AFAC-65.pep.xml	DGATILKQMQVLHPAAR	n[305]DGATILKQMQVLHPAAR	N	M	17	4	6447.61	2456.43	2456.42	615.114	615.112	2456.42	615.112	-0.0007	0.7729	5.8505	8.85e-12	57.134	16.888	1	0	0	73	89	72273.5	7K(304.2071), N-term(304.2071)	NA	0.87	TRUE	sp|P80315|TCPD_MOUSE	P80315	TCPD_MOUSE	Cct4	T-complex protein 1 subunit delta	NA	NA	TRUE	2695.1	3284.96	3341.44	3389.22	2841.99	2313.58	2394.39	2553.31	2321.29	3102.8	3069.52
AFAC-65.15334.15334.7	I:\Serrano\DFG\N_terminomics\Kidney_data\TMT_Kidney_3h_cryopreserved\peptidomics_3h_Unespecific\interact-AFAC-65.pep.xml	QTKRRALEKIDLKFIDTTSKFGHGR	n[305]QTKRRALEKIDLKFIDTTSKFGHGR	V	F	25	7	6650.43	4464.73	4464.74	638.825	638.827	4465.67	638.96	-0.9301	0.6418	17.6828	1.941e-7	35.46	17.437	0.9999	0	0	354	378	11443.7	13K(304.2071), 20K(304.2071), 3K(304.2071), 9K(304.2071), N-term(304.2071)	NA	0.7	TRUE	sp|P27659|RL3_MOUSE	P27659	RL3_MOUSE	Rpl3	60S ribosomal protein L3	NA	NA	TRUE	5267.41	7984.57	7527.58	7889.56	5340.99	5574.87	5449.57	5308.53	7111.25	6965.65	7528.59
AFAC-65.15829.15829.3	I:\Serrano\DFG\N_terminomics\Kidney_data\TMT_Kidney_3h_cryopreserved\peptidomics_3h_Unespecific\interact-AFAC-65.pep.xml	DVITVQTPAFAESVTEGDVR	n[305]DVITVQTPAFAESVTEGDVR	N	W	20	3	6849.7	2437.27	2437.27	813.432	813.431	2437.27	813.429	0.0043	0.8344	6.3844	1.366e-8	59.066	24.067	1	0	0	70	89	170845	N-term(304.2071)	NA	0.88	TRUE	sp|Q9D2G2|ODO2_MOUSE	Q9D2G2	ODO2_MOUSE	Dlst	Dihydrolipoyllysine-residue succinyltransferase component of 2-oxoglutarate dehydrogenase complex, mitochondrial	NA	NA	TRUE	2140	2991.22	2300.17	2525.48	1940.04	1784.86	2295.37	2126.84	2701.23	2359.0154000000002	2706.47
AFAC-65.15868.15868.4	I:\Serrano\DFG\N_terminomics\Kidney_data\TMT_Kidney_3h_cryopreserved\peptidomics_3h_Unespecific\interact-AFAC-65.pep.xml	REDSWLKSLFVR	n[305]REDSWLKSLFVR	A	K	12	4	6865.47	2143.24	2143.24	536.818	536.818	2143.24	536.817	0.0022	0.5105	6.2237	5.526e-5	30.924	17.44	0.9999	0	0	36	47	24430.2	7K(304.2071), N-term(304.2071)	NA	0.8	TRUE	sp|O55126|NIPS2_MOUSE	O55126	NIPS2_MOUSE	Nipsnap2	Protein NipSnap homolog 2	NA	NA	TRUE	2444.61	3712.08	3237.92	3355.34	2766.43	2926.34	3060.61	2750.69	3152.08	3915.61	3607.72
AFAC-65.16628.16628.4	I:\Serrano\DFG\N_terminomics\Kidney_data\TMT_Kidney_3h_cryopreserved\peptidomics_3h_Unespecific\interact-AFAC-65.pep.xml	ASQTEGELKVTQVLKEKFPR	n[305]ASQTEGELKVTQVLKEKFPR	F	A	20	4	7173.6	3503.08	3503.08	876.778	876.778	3504.08	877.028	-1.0007	0.8137	25.171	3.355e-11	44.932	14.57	1	0	0	30	49	31379.7	15K(304.2071), 17K(304.2071), 9K(304.2071), N-term(304.2071)	NA	0.96	TRUE	sp|Q8CEI1|BOLA3_MOUSE	Q8CEI1	BOLA3_MOUSE	Bola3	BolA-like protein 3	NA	NA	TRUE	15014	22937.2	20879.9	22274.8	18033.8	17495.2	18492.1	17975.7	22490.5	24248.1	22889.4
AFAC-65.16650.16650.3	I:\Serrano\DFG\N_terminomics\Kidney_data\TMT_Kidney_3h_cryopreserved\peptidomics_3h_Unespecific\interact-AFAC-65.pep.xml	GALAPLAIPSAAAAAAASR	n[305]GALAPLAIPSAAAAAAASR	H	I	19	3	7182.55	1953.14	1953.14	652.054	652.053	1953.13	652.052	0.005	0.7803	6.7134	2.744e-9	55.188	19.004	1	0	0	305	323	852102	N-term(304.2071)	NA	0.81	TRUE	sp|P17225|PTBP1_MOUSE	P17225	PTBP1_MOUSE	Ptbp1	Polypyrimidine tract-binding protein 1	NA	NA	TRUE	2767.14	4144.28	3565.07	3892.68	2904.35	2649.4	3132.81	2987.88	3485.87	2751.87	3753.9
AFAC-65.16724.16724.5	I:\Serrano\DFG\N_terminomics\Kidney_data\TMT_Kidney_3h_cryopreserved\peptidomics_3h_Unespecific\interact-AFAC-65.pep.xml	ASQTEGELKVTQVLKEKFPR	n[305]ASQTEGELKVTQVLKEKFPR	F	A	20	5	7212.21	3504.1	3504.08	701.827	701.824	3504.08	701.824	0.0017	0.5119	25.8145	6.647e-4	27.364	17.005	0.9989	0	0	30	49	895198	15K(304.2071), 17K(304.2071), 9K(304.2071), N-term(304.2071)	NA	0.86	TRUE	sp|Q8CEI1|BOLA3_MOUSE	Q8CEI1	BOLA3_MOUSE	Bola3	BolA-like protein 3	NA	NA	TRUE	5256.09	8763.15	7784.9	8449.94	6263.33	6302.61	6745.1	6165.6	8006.07	8303.04	8526.73
AFAC-65.16896.16896.6	I:\Serrano\DFG\N_terminomics\Kidney_data\TMT_Kidney_3h_cryopreserved\peptidomics_3h_Unespecific\interact-AFAC-65.pep.xml	EDSVIEKSLKSLKDKNKKLEEGGPVYSPPAQVVVR	n[305]EDSVIEKSLKSLKDKNKKLEEGGPVYSPPAQVVVR	G	K	35	6	7281.29	5994.57	5994.57	1000.1	1000.1	5995.56	1000.27	-0.999	0.8463	9.3876	5.264e-8	36.314	13.582	1	0	0	115	149	0	10K(304.2071), 13K(304.2071), 15K(304.2071), 17K(304.2071), 18K(304.2071), 7K(304.2071), N-term(304.2071)	NA	0.67	TRUE	sp|Q9Z2I0|LETM1_MOUSE	Q9Z2I0	LETM1_MOUSE	Letm1	Mitochondrial proton/calcium exchanger protein	NA	NA	TRUE	9839.01	13347.6	13254.9	13158	9969.91	10709.1	10641.8	9666.59	13374.3	13161.4	14540.6
AFAC-65.17590.17590.4	I:\Serrano\DFG\N_terminomics\Kidney_data\TMT_Kidney_3h_cryopreserved\peptidomics_3h_Unespecific\interact-AFAC-65.pep.xml	GAGGGGSMGDYMAQEDDWDRDLLLDPAWEKQQR	n[305]GAGGGGSMGDYMAQEDDWDRDLLLDPAWEKQQR	N	K	33	4	7555.76	4275.04	4275.03	1069.77	1069.76	4275.02	1069.76	0.0048	0.8976	6.8962	0	60.746	14.489	1	0	0	22	54	248108	30K(304.2071), N-term(304.2071)	NA	1	TRUE	sp|P57780|ACTN4_MOUSE	P57780	ACTN4_MOUSE	Actn4	Alpha-actinin-4	NA	NA	TRUE	7043.08	13098.7	9956.48	10119.7	8964.32	8629.23	8837.89	8728.51	9797.6	10643.9	11039.9
AFAC-65.17816.17816.3	I:\Serrano\DFG\N_terminomics\Kidney_data\TMT_Kidney_3h_cryopreserved\peptidomics_3h_Unespecific\interact-AFAC-65.pep.xml	STLLIHHPQYAWLQDLGLR	n[305]STLLIHHPQYAWLQDLGLR	M	E	19	3	7643.27	2564.42	2564.42	855.814	855.813	2564.42	855.813	-0.0012	0.6463	0.2041	7.58e-10	49.2	15.275	1	0	0	30	48	1.00915e+06	N-term(304.2071)	NA	0.81	TRUE	sp|Q9DBF1|AL7A1_MOUSE	Q9DBF1	AL7A1_MOUSE	Aldh7a1	Alpha-aminoadipic semialdehyde dehydrogenase	NA	NA	TRUE	11723.4	20533	14903.2	17697.6	12811.5	13447	14608.3	14772.6	16489.7	16493.9	17532.6
AFAC-65.18658.18658.3	I:\Serrano\DFG\N_terminomics\Kidney_data\TMT_Kidney_3h_cryopreserved\peptidomics_3h_Unespecific\interact-AFAC-65.pep.xml	IIPIPEGFRPDFYPR	n[305]IIPIPEGFRPDFYPR	N	N	15	3	7974.86	2120.19	2120.18	707.736	707.734	2120.17	707.732	0.0048	0.5803	12.2183	6.8e-5	28.008	14.615	0.9986	0	0	1280	1294	36060.2	N-term(304.2071)	NA	0.69	TRUE	sp|Q6WKZ8|UBR2_MOUSE	Q6WKZ8	UBR2_MOUSE	Ubr2	E3 ubiquitin-protein ligase UBR2	NA	NA	TRUE	1412.29	2185.44	2027.72	2456.05	1719.26	1459.56	1563.96	1819.84	1638.76	1990.39	1714.73
AFAC-65.19368.19368.7	I:\Serrano\DFG\N_terminomics\Kidney_data\TMT_Kidney_3h_cryopreserved\peptidomics_3h_Unespecific\interact-AFAC-65.pep.xml	SSSSVPTVKLFIDGKFVESKSDKWIDIHNPATNEVVGR	n[305]SSSSVPTVKLFIDGKFVESKSDKWIDIHNPATNEVVGR	F	V	38	7	8262.41	5708.22	5708.2	816.467	816.465	5707.2	816.322	0.996	0.7331	4.571	3.21e-6	30.933	12.431	1	0	0	33	70	127201	15K(304.2071), 20K(304.2071), 23K(304.2071), 9K(304.2071), N-term(304.2071)	NA	0.78	TRUE	sp|Q9EQ20|MMSA_MOUSE	Q9EQ20	MMSA_MOUSE	Aldh6a1	Methylmalonate-semialdehyde dehydrogenase [acylating], mitochondrial	NA	NA	TRUE	3702.29	5427.48	4809.45	5424.22	3886.99	3787.63	4016.78	4053.13	5103.44	5229.33	4959.7
AFAC-65.19561.19561.5	I:\Serrano\DFG\N_terminomics\Kidney_data\TMT_Kidney_3h_cryopreserved\peptidomics_3h_Unespecific\interact-AFAC-65.pep.xml	PIQWGHQEAPAKFNFASDVIDHWASVEKAGKR	n[305]PIQWGHQEAPAKFNFASDVIDHWASVEKAGKR	I	S	32	5	8340	4834.64	4834.63	967.936	967.933	4835.64	968.135	-1.0136	0.8598	9.0364	5.54e-12	58.689	19.858	1	0	0	32	63	0	12K(304.2071), 28K(304.2071), 31K(304.2071), N-term(304.2071)	NA	1	TRUE	sp|Q8K0L3|ACSM2_MOUSE	Q8K0L3	ACSM2_MOUSE	Acsm2	Acyl-coenzyme A synthetase ACSM2, mitochondrial	NA	NA	TRUE	3321.94	5456.06	5161.75	5480.29	4102.58	3956.93	4028.93	4098.89	5454.17	4821.7	5000.07
AFAC-65.20903.20903.6	I:\Serrano\DFG\N_terminomics\Kidney_data\TMT_Kidney_3h_cryopreserved\peptidomics_3h_Unespecific\interact-AFAC-65.pep.xml	ASSGGQAEQLDALVKKDKVVVFLKGTPEQPQCGFSNAVVQILR	n[305]ASSGGQAEQLDALVKKDKVVVFLKGTPEQPQCGFSNAVVQILR	A	L	43	6	8888.27	6133.5	6133.48	1023.26	1023.25	6132.48	1023.09	0.9941	0.6765	10.2975	6.155e-8	44.234	17.763	1	0	0	32	74	0	15K(304.2071), 16K(304.2071), 18K(304.2071), 24K(304.2071), 32C(57.0214), N-term(304.2071)	NA	0.96	TRUE	sp|Q80Y14|GLRX5_MOUSE	Q80Y14	GLRX5_MOUSE	Glrx5	Glutaredoxin-related protein 5, mitochondrial	NA	NA	TRUE	4087.62	5917.29	5166.46	5669.07	5078.33	5372.15	5818.23	4842.12	6545.91	6259.31	5696.99
AFAC-65.23058.23058.5	I:\Serrano\DFG\N_terminomics\Kidney_data\TMT_Kidney_3h_cryopreserved\peptidomics_3h_Unespecific\interact-AFAC-65.pep.xml	AEKSTGGSGSGSKNWSEDDLQLLIKAVNLFPAGTNSR	n[305]AEKSTGGSGSGSKNWSEDDLQLLIKAVNLFPAGTNSR	N	W	37	5	9776.84	5050.77	5050.79	1011.16	1011.16	5050.75	1011.16	0.04	0.8129	3.7296	9e-14	63.025	18.929	1	0	0	440	476	0	13K(304.2071), 25K(304.2071), 3K(304.2071), N-term(304.2071)	NA	0.91	TRUE	sp|P54103|DNJC2_MOUSE	P54103	DNJC2_MOUSE	Dnajc2	DnaJ homolog subfamily C member 2	NA	NA	TRUE	7783.82	12521.2	11440.3	12244	10316.4	10135.8	9196.04	9824.47	11184.4	11604.6	10658.6
AFAC-65.23810.23810.5	I:\Serrano\DFG\N_terminomics\Kidney_data\TMT_Kidney_3h_cryopreserved\peptidomics_3h_Unespecific\interact-AFAC-65.pep.xml	PVAAEPFLSGTSSNYVEEMYCAWLENPKSVHKSWDIFFR	n[305]PVAAEPFLSGTSSNYVEEMYCAWLENPKSVHKSWDIFFR	A	N	39	5	10081.8	5503.77	5503.77	1101.76	1101.76	5503.78	1101.76	-0.0151	0.8882	8.0638	3.465e-7	42.196	17.108	1	0	0	43	81	30088	21C(57.0214), 28K(304.2071), 32K(304.2071), N-term(304.2071)	NA	0.85	TRUE	sp|Q60597|ODO1_MOUSE	Q60597	ODO1_MOUSE	Ogdh	2-oxoglutarate dehydrogenase, mitochondrial	NA	NA	TRUE	1856.16	2805.68	2361.83	2414.28	1841.76	1809.11	2216.81	2122.96	2549.79	2187.56	2418.07
AFAC-65.23820.23820.5	I:\Serrano\DFG\N_terminomics\Kidney_data\TMT_Kidney_3h_cryopreserved\peptidomics_3h_Unespecific\interact-AFAC-65.pep.xml	PVAAEPFLSGTSSNYVEEMYCAWLENPKSVHKSWDIFFR	n[305]PVAAEPFLSGTSSNYVEEMYCAWLENPKSVHKSWDIFFR	A	N	39	5	10086	5504.84	5504.81	1101.97	1101.97	5503.78	1101.76	1.0278	0.8885	7.995	6.539e-8	39.987	22.078	1	0	0	43	81	0	21C(57.0214), 28K(304.2071), 32K(304.2071), N-term(304.2071)	NA	0.79	TRUE	sp|Q60597|ODO1_MOUSE	Q60597	ODO1_MOUSE	Ogdh	2-oxoglutarate dehydrogenase, mitochondrial	NA	NA	TRUE	1680.56	2024.78	1495.12	1893.11	1426.24	1477.46	1804.18	1728.55	1635.92	1782.39	2008.22
AFAC-65.24974.24974.4	I:\Serrano\DFG\N_terminomics\Kidney_data\TMT_Kidney_3h_cryopreserved\peptidomics_3h_Unespecific\interact-AFAC-65.pep.xml	AGGVQTVTLIPGDGIGPEISASVMKIFDAAKAPIQWEER	n[305]AGGVQTVTLIPGDGIGPEISASVMKIFDAAKAPIQWEER	F	N	39	4	10554.7	4962.73	4962.73	1241.69	1241.69	4963.73	1241.94	-1	0.7488	6.0829	1.941e-9	59.325	22.224	1	0	0	28	66	0	25K(304.2071), 31K(304.2071), N-term(304.2071)	NA	0.97	TRUE	sp|Q9D6R2|IDH3A_MOUSE	Q9D6R2	IDH3A_MOUSE	Idh3a	Isocitrate dehydrogenase [NAD] subunit alpha, mitochondrial	NA	NA	TRUE	5317.57	7908.35	7097.51	7034.39	5506.75	5865.13	5576.2	6507.72	7208.04	6920.67	7829.29
AFAC-65.24975.24975.6	I:\Serrano\DFG\N_terminomics\Kidney_data\TMT_Kidney_3h_cryopreserved\peptidomics_3h_Unespecific\interact-AFAC-65.pep.xml	AGGVQTVTLIPGDGIGPEISASVMKIFDAAKAPIQWEER	n[305]AGGVQTVTLIPGDGIGPEISASVM[147]KIFDAAKAPIQWEER	F	N	39	6	10555.1	4981.75	4981.72	831.3	831.294	4979.73	830.961	1.9941	0.65	9.1957	3.962e-7	44.577	18.508	0.9998	0	0	28	66	27247.1	24M(15.9949), 25K(304.2071), 31K(304.2071), N-term(304.2071)	NA	0.84	TRUE	sp|Q9D6R2|IDH3A_MOUSE	Q9D6R2	IDH3A_MOUSE	Idh3a	Isocitrate dehydrogenase [NAD] subunit alpha, mitochondrial	NA	NA	TRUE	1361.34	1760.97	1563.2	1759.58	1293.76	1598.23	1526.91	1376.47	1682.59	2041.14	1982.16
AFAC-65.25088.25088.4	I:\Serrano\DFG\N_terminomics\Kidney_data\TMT_Kidney_3h_cryopreserved\peptidomics_3h_Unespecific\interact-AFAC-65.pep.xml	AGGVQTVTLIPGDGIGPEISASVMKIFDAAKAPIQWEER	n[305]AGGVQTVTLIPGDGIGPEISASVM[147]KIFDAAKAPIQWEER	F	N	39	4	10601.4	4979.76	4979.73	1245.95	1245.94	4979.73	1245.94	0.0078	0.5714	9.9668	8.077e-4	41.123	31.926	0.9988	0	0	28	66	8066.34	24M(15.9949), 25K(304.2071), 31K(304.2071), N-term(304.2071)	NA	0.89	TRUE	sp|Q9D6R2|IDH3A_MOUSE	Q9D6R2	IDH3A_MOUSE	Idh3a	Isocitrate dehydrogenase [NAD] subunit alpha, mitochondrial	NA	NA	TRUE	1210.83	1801.18	1290.72	1671.06	1499.13	1321.77	1257.25	1102.85	1409.48	1430.5	1562.7
AFAC-65.25112.25112.4	I:\Serrano\DFG\N_terminomics\Kidney_data\TMT_Kidney_3h_cryopreserved\peptidomics_3h_Unespecific\interact-AFAC-65.pep.xml	AGGVQTVTLIPGDGIGPEISASVMKIFDAAKAPIQWEER	n[305]AGGVQTVTLIPGDGIGPEISASVMKIFDAAKAPIQWEER	F	N	39	4	10611.4	4964.76	4964.73	1242.2	1242.19	4963.73	1241.94	0.998	0.7607	7.0267	1.029e-9	61.266	23.411	1	0	0	28	66	143303	25K(304.2071), 31K(304.2071), N-term(304.2071)	NA	0.82	TRUE	sp|Q9D6R2|IDH3A_MOUSE	Q9D6R2	IDH3A_MOUSE	Idh3a	Isocitrate dehydrogenase [NAD] subunit alpha, mitochondrial	NA	NA	TRUE	1667.82	2152.2	1730.4	2152.19	1570.67	1388.58	1592.82	1563.33	1719.85	1926.02	1906.52
AFAC-66.04831.04831.3	I:\Serrano\DFG\N_terminomics\Kidney_data\TMT_Kidney_3h_cryopreserved\peptidomics_3h_Unespecific\interact-AFAC-66.pep.xml	SAVQELSK	n[305]SAVQELSK	Q	L	8	3	2388.19	1468.88	1468.88	490.635	490.632	1468.87	490.632	0.0012	0.872	7.3802	1.881	26.042	23.86	0.9777	0	0	6558	6565	19640.6	8K(304.2071), N-term(304.2071)	NA	0.65	TRUE	sp|Q6ZWR6|SYNE1_MOUSE	Q6ZWR6	SYNE1_MOUSE	Syne1	Nesprin-1	NA	NA	TRUE	1685.96	2681.73	2151.49	2424.66	1862.7	1538.08	1528.91	1769.98	2389.26	1935.07	2185.61
AFAC-66.05819.05819.4	I:\Serrano\DFG\N_terminomics\Kidney_data\TMT_Kidney_3h_cryopreserved\peptidomics_3h_Unespecific\interact-AFAC-66.pep.xml	DITDGNSEHLKR	n[305]DITDGNSEHLKR	A	E	12	4	2803.86	1992.1	1992.09	499.032	499.029	1992.09	499.029	-0.0007	0.7263	10.1293	1.751e-5	34.9	15.072	1	0	0	47	58	1.88704e+06	11K(304.2071), N-term(304.2071)	NA	0.94	TRUE	sp|Q9DBH5|LMAN2_MOUSE	Q9DBH5	LMAN2_MOUSE	Lman2	Vesicular integral-membrane protein VIP36	NA	NA	TRUE	14945.1	23415.7	16920.2	19067	19512.1	15100.6	15180.1	14998.1	19603.9	18771.4	19823.7
AFAC-66.07545.07545.3	I:\Serrano\DFG\N_terminomics\Kidney_data\TMT_Kidney_3h_cryopreserved\peptidomics_3h_Unespecific\interact-AFAC-66.pep.xml	PKTISVR	n[305]PKTISVR	M	V	7	3	3522.36	1407.91	1407.91	470.312	470.309	1407.91	470.309	-0.0003	0.653	19.2624	0.1279	13.206	13.206	0.9317	0	0	2	8	472050	2K(304.2071), N-term(304.2071)	NA	0.58	TRUE	sp|P26041|MOES_MOUSE	P26041	MOES_MOUSE	Msn	Moesin	NA	NA	TRUE	6455.11	9369.4	8881.25	9262.63	8335.96	8474.36	7493.96	8467.66	9191.61	8545.7	9963.88
AFAC-66.07721.07721.3	I:\Serrano\DFG\N_terminomics\Kidney_data\TMT_Kidney_3h_cryopreserved\peptidomics_3h_Unespecific\interact-AFAC-66.pep.xml	GATEEDGIPSKVQR	n[305]GATEEDGIPSKVQR	N	C	14	3	3595.83	2094.16	2094.16	699.062	699.06	2094.16	699.059	4e-4	0.73	12.6295	9.566e-8	40.177	18.108	1	0	0	23	36	348236	11K(304.2071), N-term(304.2071)	NA	0.93	TRUE	sp|P49586|PCY1A_MOUSE	P49586	PCY1A_MOUSE	Pcyt1a	Choline-phosphate cytidylyltransferase A	NA	NA	TRUE	5347.45	7307.75	6094.9	5691.05	5987.21	4629.44	4854.45	4866.49	5258.86	5736.82	5313.6
AFAC-66.09528.09528.3	I:\Serrano\DFG\N_terminomics\Kidney_data\TMT_Kidney_3h_cryopreserved\peptidomics_3h_Unespecific\interact-AFAC-66.pep.xml	CHVVNIGAEDLR	n[305]CHVVNIGAEDLR	G	A	12	3	4342.28	1685.89	1685.88	562.971	562.967	1685.88	562.969	-0.0035	0.7085	5.8843	2.799e-4	34.185	20.628	0.9995	0	0	209	220	36509.8	1C(57.0214), N-term(304.2071)	NA	0.64	TRUE	sp|Q99K51|PLST_MOUSE	Q99K51	PLST_MOUSE	Pls3	Plastin-3	NA	NA	TRUE	2049.78	2737.25	2268.2	2120.99	2005.58	1766.15	1799.41	1527.75	2570.88	1986.85	2224.87
AFAC-66.10619.10619.2	I:\Serrano\DFG\N_terminomics\Kidney_data\TMT_Kidney_3h_cryopreserved\peptidomics_3h_Unespecific\interact-AFAC-66.pep.xml	PTVEELYR	n[305]PTVEELYR	M	N	8	2	4789.43	1309.73	1309.72	655.87	655.867	1309.72	655.867	0	0.5447	4.0701	0.002341	33.208	33.208	0.9968	0	0	2	9	1.65315e+06	N-term(304.2071)	NA	0.88	TRUE	sp|O35841|API5_MOUSE	O35841	API5_MOUSE	Api5	Apoptosis inhibitor 5	NA	NA	TRUE	24596.5	35054.9	33321.9	33285.3	28579.7	27396.6	24887.6	26386.5	32946.2	32233.8	32252.4
AFAC-66.11135.11135.4	I:\Serrano\DFG\N_terminomics\Kidney_data\TMT_Kidney_3h_cryopreserved\peptidomics_3h_Unespecific\interact-AFAC-66.pep.xml	FHMTKDMLPGSYPR	n[305]FHM[147]TKDMLPGSYPR	A	T	14	4	4999.36	2303.21	2303.21	576.811	576.809	2303.2	576.808	9e-4	0.6072	4.0424	1.619e-6	38.43	21.45	1	0	0	30	43	155697	3M(15.9949), 5K(304.2071), N-term(304.2071)	NA	0.81	TRUE	sp|Q9D6J5|NDUB8_MOUSE	Q9D6J5	NDUB8_MOUSE	Ndufb8	NADH dehydrogenase [ubiquinone] 1 beta subcomplex subunit 8, mitochondrial	NA	NA	TRUE	5326.23	9080.38	7102.81	8212.88	5896	6155.59	6446.41	5861.89	7940	7516.98	8216.85
AFAC-66.11259.11259.3	I:\Serrano\DFG\N_terminomics\Kidney_data\TMT_Kidney_3h_cryopreserved\peptidomics_3h_Unespecific\interact-AFAC-66.pep.xml	SSGALLPKPQMR	n[305]SSGALLPKPQMR	M	G	12	3	5049.77	1892.12	1892.12	631.715	631.713	1892.12	631.713	-0.0001	0.7026	17.551	4.419e-4	36.874	36.874	0.9996	0	0	2	13	5443618	8K(304.2071), N-term(304.2071)	NA	0.6	TRUE	sp|Q9CPQ1|COX6C_MOUSE	Q9CPQ1	COX6C_MOUSE	Cox6c	Cytochrome c oxidase subunit 6C	NA	NA	TRUE	18905.2	30438	25727	27736.9	25127.8	22695.2	26152.4	23695.1	30577.5	30959.1	32887.1
AFAC-66.11333.11333.3	I:\Serrano\DFG\N_terminomics\Kidney_data\TMT_Kidney_3h_cryopreserved\peptidomics_3h_Unespecific\interact-AFAC-66.pep.xml	VAPMKGQVCVVTGASR	n[305]VAPMKGQVCVVTGASR	M	G	16	3	5079.87	2267.28	2267.28	756.768	756.766	2267.27	756.765	0.0017	0.8595	19.9731	4.7e-13	62.643	62.643	1	0	0	2	17	114094	5K(304.2071), 9C(57.0214), N-term(304.2071)	NA	1	TRUE	sp|Q99L04|DHRS1_MOUSE	Q99L04	DHRS1_MOUSE	Dhrs1	Dehydrogenase/reductase SDR family member 1	NA	NA	TRUE	9783.93	15754.9	13420.6	13351.7	11622.4	12554.2	13049.8	10940.6	14874.9	16097.5	14532.2
AFAC-66.11637.11637.3	I:\Serrano\DFG\N_terminomics\Kidney_data\TMT_Kidney_3h_cryopreserved\peptidomics_3h_Unespecific\interact-AFAC-66.pep.xml	VLLKEYR	n[305]VLLKEYR	M	V	7	3	5204.21	1527.97	1527.96	510.33	510.329	1527.96	510.328	8e-4	0.6276	26.1874	0.07135	23.443	23.443	0.8673	0	0	2	8	1.8485e+06	4K(304.2071), N-term(304.2071)	NA	0.97	TRUE	sp|P53810|PIPNA_MOUSE	P53810	PIPNA_MOUSE	Pitpna	Phosphatidylinositol transfer protein alpha isoform	NA	NA	FALSE	22378	35206.1	25712.5	26550	26057.4	24021.5	24841	24598	29029.3	26062.1	27140.6
AFAC-66.13071.13071.4	I:\Serrano\DFG\N_terminomics\Kidney_data\TMT_Kidney_3h_cryopreserved\peptidomics_3h_Unespecific\interact-AFAC-66.pep.xml	FHMTKDMLPGSYPR	n[305]FHMTKDM[147]LPGSYPR	A	T	14	4	5786.91	2303.22	2303.21	576.812	576.81	2303.2	576.808	0.0051	0.5483	17.4951	1.08e-4	29.267	27.342	0.9999	0	0	30	43	32461.8	5K(304.2071), 7M(15.9949), N-term(304.2071)	NA	0.71	TRUE	sp|Q9D6J5|NDUB8_MOUSE	Q9D6J5	NDUB8_MOUSE	Ndufb8	NADH dehydrogenase [ubiquinone] 1 beta subcomplex subunit 8, mitochondrial	NA	NA	TRUE	1691.33	2690.66	1911.56	2137.44	2165.83	1925.32	1833.45	1729.77	2123.85	2336.22	2598.8904000000002
AFAC-66.13592.13592.3	I:\Serrano\DFG\N_terminomics\Kidney_data\TMT_Kidney_3h_cryopreserved\peptidomics_3h_Unespecific\interact-AFAC-66.pep.xml	VLIKEFR	n[305]VLIKEFR	M	V	7	3	5998.12	1511.97	1511.97	504.999	504.997	1511.97	504.997	0.0018	0.6119	26.061	0.02686	26.314	26.314	0.9527	0	0	2	8	761361	4K(304.2071), N-term(304.2071)	NA	0.96	TRUE	sp|P53811|PIPNB_MOUSE	P53811	PIPNB_MOUSE	Pitpnb	Phosphatidylinositol transfer protein beta isoform	NA	NA	TRUE	10087	15518.8	12001	11788.5	11854.6	10420.4	10362	10231.7	13061.9	12131.2	10764
AFAC-66.13651.13651.5	I:\Serrano\DFG\N_terminomics\Kidney_data\TMT_Kidney_3h_cryopreserved\peptidomics_3h_Unespecific\interact-AFAC-66.pep.xml	HSILPVDDDINGLNEEQKQLR	n[305]HSILPVDDDINGLNEEQKQLR	A	H	21	5	6022.05	3041.64	3041.63	609.336	609.334	3040.64	609.136	0.9882	0.8061	1.9258	2.39e-6	48.889	28.504	1	0	0	31	51	247598	18K(304.2071), N-term(304.2071)	NA	0.87	TRUE	sp|Q9JHI5|IVD_MOUSE	Q9JHI5	IVD_MOUSE	Ivd	Isovaleryl-CoA dehydrogenase, mitochondrial	NA	NA	TRUE	4205.51	7101.76	5521.46	5633.85	5104.43	4734.46	4762.33	4801	6214.08	5794.51	5848.13
AFAC-66.13699.13699.4	I:\Serrano\DFG\N_terminomics\Kidney_data\TMT_Kidney_3h_cryopreserved\peptidomics_3h_Unespecific\interact-AFAC-66.pep.xml	SLPPHQKVPLPSLSPTMQAGTIAR	n[305]SLPPHQKVPLPSLSPTM[147]QAGTIAR	Y	W	24	4	6041.48	3149.79	3149.78	788.456	788.453	3149.79	788.454	-0.0031	0.7972	6.2026	2.148e-10	51.394	17.944	1	0	0	86	109	36593.7	17M(15.9949), 7K(304.2071), N-term(304.2071)	NA	0.84	TRUE	sp|Q8BMF4|ODP2_MOUSE	Q8BMF4	ODP2_MOUSE	Dlat	Dihydrolipoyllysine-residue acetyltransferase component of pyruvate dehydrogenase complex, mitochondrial	NA	NA	TRUE	1757.01	2719.47	1810.9	1840.54	1987.57	1694.85	1666.81	1586.98	2489.22	1773.41	2227.89
AFAC-66.13988.13988.2	I:\Serrano\DFG\N_terminomics\Kidney_data\TMT_Kidney_3h_cryopreserved\peptidomics_3h_Unespecific\interact-AFAC-66.pep.xml	DLGPLPPGWEER	n[305]DLGPLPPGWEER	N	T	12	2	6158.39	1668.88	1668.88	835.449	835.447	1668.88	835.447	-0.0004	0.716	7.0573	6.923e-4	37.07	24.392	0.9999	0	0	458	469	46268.5	N-term(304.2071)	NA	0.87	FALSE	sp|P46935|NEDD4_MOUSE	P46935	NEDD4_MOUSE	Nedd4	E3 ubiquitin-protein ligase NEDD4	Nedd4l	sp|Q8CFI0|NED4L_MOUSE	TRUE	4182.9	7847.05	5150.34	7220.35	5468.98	5143.41	4954.36	5245.78	5246.59	5706.22	6278.55
AFAC-66.14057.14057.3	I:\Serrano\DFG\N_terminomics\Kidney_data\TMT_Kidney_3h_cryopreserved\peptidomics_3h_Unespecific\interact-AFAC-66.pep.xml	PLPPLPEYGGKVR	n[305]PLPPLPEYGGKVR	A	L	13	3	6186.33	2030.23	2030.22	677.75	677.746	2030.22	677.746	-0.0003	0.9384	11.0638	6.534e-4	29.106	15.454	0.9999	0	0	43	55	136538	11K(304.2071), N-term(304.2071)	NA	0.75	TRUE	sp|Q9CQQ7|AT5F1_MOUSE	Q9CQQ7	AT5F1_MOUSE	Atp5pb	ATP synthase F(0) complex subunit B1, mitochondrial	NA	NA	TRUE	8691.08	13745.2	12262.3	13283.4	10248.4	10472.7	10222.9	9707.46	12597.7	13198.3	13519
AFAC-66.14168.14168.2	I:\Serrano\DFG\N_terminomics\Kidney_data\TMT_Kidney_3h_cryopreserved\peptidomics_3h_Unespecific\interact-AFAC-66.pep.xml	IDLPETFDAR	n[305]IDLPETFDAR	D	E	10	2	6231.38	1479.8	1479.79	740.905	740.902	1479.79	740.902	6e-4	0.4898	0.7095	5.099e-4	23.448	12.753	0.9982	0	0	78	87	268960	N-term(304.2071)	NA	0.73	TRUE	sp|P10605|CATB_MOUSE	P10605	CATB_MOUSE	Ctsb	Cathepsin B	NA	NA	TRUE	12446.3	19491.2	16196.4	17380.4	11842.5	12061.5	13118.5	15009	18311.6	15962.3	18257
AFAC-66.14441.14441.2	I:\Serrano\DFG\N_terminomics\Kidney_data\TMT_Kidney_3h_cryopreserved\peptidomics_3h_Unespecific\interact-AFAC-66.pep.xml	IDLPETFDAR	n[305]IDLPETFDAR	D	E	10	2	6341.87	1479.8	1479.79	740.905	740.903	1479.79	740.902	0.0011	0.602	1.1321	2.925e-4	28.539	14.192	0.9999	0	0	78	87	2.94109e+06	N-term(304.2071)	NA	0.96	TRUE	sp|P10605|CATB_MOUSE	P10605	CATB_MOUSE	Ctsb	Cathepsin B	NA	NA	TRUE	10805.2	16966.3	14259.1	14736.5	10636.6	9817.6	12305.9	12038.3	14682.1	12372.3	13064.9
AFAC-66.14509.14509.3	I:\Serrano\DFG\N_terminomics\Kidney_data\TMT_Kidney_3h_cryopreserved\peptidomics_3h_Unespecific\interact-AFAC-66.pep.xml	EDPEWILVEKDR	n[305]EDPEWILVEKDR	N	F	12	3	6369.41	2136.18	2136.17	713.068	713.065	2136.17	713.064	7e-4	0.719	4.4972	1.932e-4	35.073	20.532	1	0	0	226	237	43379.9	10K(304.2071), N-term(304.2071)	NA	0.77	TRUE	sp|Q8BP92|RCN2_MOUSE	Q8BP92	RCN2_MOUSE	Rcn2	Reticulocalbin-2	NA	NA	TRUE	4247.2	6921.71	6963.79	6707.02	6483.59	4626.98	5603.8	5784.63	6190.43	6127.89	6369.84
AFAC-66.14903.14903.4	I:\Serrano\DFG\N_terminomics\Kidney_data\TMT_Kidney_3h_cryopreserved\peptidomics_3h_Unespecific\interact-AFAC-66.pep.xml	THTPQFFIYKIDASNR	n[305]THTPQFFIYKIDASNR	N	E	16	4	6530.79	2545.4	2545.4	637.357	637.356	2545.39	637.356	0.0019	0.7998	7.4267	7.491e-9	48.572	20.659	1	0	0	1026	1041	44002	10K(304.2071), N-term(304.2071)	NA	0.89	TRUE	sp|Q3UJD6|UBP19_MOUSE	Q3UJD6	UBP19_MOUSE	Usp19	Ubiquitin carboxyl-terminal hydrolase 19	NA	NA	TRUE	4733.74	8003.02	5373.94	5943.5	4875.35	4802.11	4835.75	4753.61	4864.92	5592.37	5185.33
AFAC-66.15436.15436.3	I:\Serrano\DFG\N_terminomics\Kidney_data\TMT_Kidney_3h_cryopreserved\peptidomics_3h_Unespecific\interact-AFAC-66.pep.xml	PLENLEEEGLPKNPDLR	n[305]PLENLEEEGLPKNPDLR	M	I	17	3	6747.71	2570.43	2570.42	857.817	857.813	2570.42	857.814	-0.0026	0.783	18.7905	1.942e-6	45.554	45.554	1	0	0	2	18	395361	12K(304.2071), N-term(304.2071)	NA	0.92	TRUE	sp|Q99JI4|PSMD6_MOUSE	Q99JI4	PSMD6_MOUSE	Psmd6	26S proteasome non-ATPase regulatory subunit 6	NA	NA	TRUE	7603.9	12617.1	10516.5	12149.6	10371.9	8794.4	7968.01	9016.06	10338.4	11006.9	10478.7
AFAC-66.15551.15551.3	I:\Serrano\DFG\N_terminomics\Kidney_data\TMT_Kidney_3h_cryopreserved\peptidomics_3h_Unespecific\interact-AFAC-66.pep.xml	PLENLEEEGLPKNPDLR	n[305]PLENLEEEGLPKNPDLR	M	I	17	3	6794.86	2570.43	2570.42	857.816	857.813	2570.42	857.814	-0.0031	0.7872	19.5764	3.645e-4	38.232	38.232	0.9992	0	0	2	18	346809	12K(304.2071), N-term(304.2071)	NA	0.95	TRUE	sp|Q99JI4|PSMD6_MOUSE	Q99JI4	PSMD6_MOUSE	Psmd6	26S proteasome non-ATPase regulatory subunit 6	NA	NA	TRUE	6485.07	10244.8	8703.78	10180.1	8540.77	7690.22	7214.48	7425.6	9061.71	8947.09	7937.42
AFAC-66.15664.15664.3	I:\Serrano\DFG\N_terminomics\Kidney_data\TMT_Kidney_3h_cryopreserved\peptidomics_3h_Unespecific\interact-AFAC-66.pep.xml	AKVAVLGASGGIGQPL	n[305]AKVAVLGASGGIGQPL	N	S	16	3	6840.57	2045.26	2045.25	682.761	682.758	2045.25	682.757	0.0023	0.4675	20.7703	5.6e-13	62.155	15.749	1	0	0	25	40	1.07966e+06	2K(304.2071), N-term(304.2071)	NA	0.95	TRUE	sp|P08249|MDHM_MOUSE	P08249	MDHM_MOUSE	Mdh2	Malate dehydrogenase, mitochondrial	NA	NA	TRUE	11475.1	19355.2	13922.3	16204	11480.5	12318.2	12264.9	12600.8	15522.3	15520.7	16042.7
AFAC-66.16252.16252.5	I:\Serrano\DFG\N_terminomics\Kidney_data\TMT_Kidney_3h_cryopreserved\peptidomics_3h_Unespecific\interact-AFAC-66.pep.xml	LSTSSSVINVSTPVFVPTKTHELLHR	n[305]LSTSSSVINVSTPVFVPTKTHELLHR	N	M	26	5	7078.7	3456.97	3456.96	692.4	692.4	3456.96	692.399	0.0031	0.8301	10.9292	0.1198	23.289	17.266	0.9831	0	0	862	887	278536	19K(304.2071), N-term(304.2071)	NA	0.71	TRUE	sp|Q9Z1T1|AP3B1_MOUSE	Q9Z1T1	AP3B1_MOUSE	Ap3b1	AP-3 complex subunit beta-1	NA	NA	TRUE	1644.14	2744.16	1862.55	2461.04	1601.36	1913.89	1731.15	1821.41	2069.98	1970.36	2412.47
AFAC-66.16279.16279.2	I:\Serrano\DFG\N_terminomics\Kidney_data\TMT_Kidney_3h_cryopreserved\peptidomics_3h_Unespecific\interact-AFAC-66.pep.xml	TTIAGLVFR	n[305]TTIAGLVFR	G	D	9	2	7089.96	1280.78	1280.78	641.399	641.396	1280.78	641.396	7e-4	0.5464	4.7347	6.394e-4	32.667	19.016	0.9997	0	0	40	48	613829	N-term(304.2071)	NA	0.79	TRUE	sp|O35955|PSB10_MOUSE	O35955	PSB10_MOUSE	Psmb10	Proteasome subunit beta type-10	NA	NA	TRUE	35122.8	42214.8	29267.7	32972	27579.2	26795.7	25021.1	30499.9	31446.4	31957.2	40178.8
AFAC-66.16880.16880.5	I:\Serrano\DFG\N_terminomics\Kidney_data\TMT_Kidney_3h_cryopreserved\peptidomics_3h_Unespecific\interact-AFAC-66.pep.xml	ASQTEGELKVTQVLKEKFPR	n[305]ASQTEGELKVTQVLKEKFPR	F	A	20	5	7333.01	3504.09	3504.09	701.825	701.825	3504.08	701.824	0.0048	0.608	29.6875	1.506e-6	31.453	15.93	1	0	0	30	49	67447.2	15K(304.2071), 17K(304.2071), 9K(304.2071), N-term(304.2071)	NA	0.73	TRUE	sp|Q8CEI1|BOLA3_MOUSE	Q8CEI1	BOLA3_MOUSE	Bola3	BolA-like protein 3	NA	NA	TRUE	5669.73	8217.4	7386.56	7781.34	6271.5	6397.94	6044.65	7021.63	7740.62	8524.42	7645.51
AFAC-66.16890.16890.5	I:\Serrano\DFG\N_terminomics\Kidney_data\TMT_Kidney_3h_cryopreserved\peptidomics_3h_Unespecific\interact-AFAC-66.pep.xml	ASQTEGELKVTQVLKEKFPR	n[305]ASQTEGELKVTQVLKEKFPR	F	A	20	5	7336.95	3503.09	3503.08	701.625	701.624	3504.08	701.824	-0.9992	0.615	29.7533	1.375e-5	36.122	16.848	0.9997	0	0	30	49	20770.5	15K(304.2071), 17K(304.2071), 9K(304.2071), N-term(304.2071)	NA	0.81	TRUE	sp|Q8CEI1|BOLA3_MOUSE	Q8CEI1	BOLA3_MOUSE	Bola3	BolA-like protein 3	NA	NA	TRUE	7622.98	10600.2	10319.7	10283.8	8030.34	8188.74	9016.86	8013.91	10539.8	11017	11819.9
AFAC-66.16956.16956.6	I:\Serrano\DFG\N_terminomics\Kidney_data\TMT_Kidney_3h_cryopreserved\peptidomics_3h_Unespecific\interact-AFAC-66.pep.xml	PNEGEKFKQISQAYEVLADSKKR	n[305]PNEGEKFKQISQAYEVLADSKKR	N	E	23	6	7363.96	4185.44	4185.43	698.581	698.579	4185.42	698.578	0.0092	0.6185	30.552	0.06512	20.311	15.007	0.991	0	0	39	61	31513.8	21K(304.2071), 22K(304.2071), 6K(304.2071), 8K(304.2071), N-term(304.2071)	NA	0.7	TRUE	sp|P63037|DNJA1_MOUSE	P63037	DNJA1_MOUSE	Dnaja1	DnaJ homolog subfamily A member 1	NA	NA	TRUE	5301.77	7679.26	8435.01	7679.02	7213.97	6102.77	6282.83	8554.07	6571.37	8094.43	6369.47
AFAC-66.17082.17082.7	I:\Serrano\DFG\N_terminomics\Kidney_data\TMT_Kidney_3h_cryopreserved\peptidomics_3h_Unespecific\interact-AFAC-66.pep.xml	EDSVIEKSLKSLKDKNKKLEEGGPVYSPPAQVVVR	n[305]EDSVIEKSLKSLKDKNKKLEEGGPVYSPPAQVVVR	G	K	35	7	7415.28	5994.59	5994.57	857.378	857.375	5995.56	857.517	-0.9946	0.885	8.8661	8.966e-5	29.876	16.166	1	0	0	115	149	141942	10K(304.2071), 13K(304.2071), 15K(304.2071), 17K(304.2071), 18K(304.2071), 7K(304.2071), N-term(304.2071)	NA	0.95	TRUE	sp|Q9Z2I0|LETM1_MOUSE	Q9Z2I0	LETM1_MOUSE	Letm1	Mitochondrial proton/calcium exchanger protein	NA	NA	TRUE	24217.3	38359.6	32044.3	37143	30298.6	31861.6	30102.6	30924.3	39231.1	40372.6	36233.2
AFAC-66.17084.17084.6	I:\Serrano\DFG\N_terminomics\Kidney_data\TMT_Kidney_3h_cryopreserved\peptidomics_3h_Unespecific\interact-AFAC-66.pep.xml	EDSVIEKSLKSLKDKNKKLEEGGPVYSPPAQVVVR	n[305]EDSVIEKSLKSLKDKNKKLEEGGPVYSPPAQVVVR	G	K	35	6	7416.05	5995.59	5995.57	1000.27	1000.27	5995.56	1000.27	0.0063	0.8571	8.8789	7.774e-11	49.139	16.454	1	0	0	115	149	190853	10K(304.2071), 13K(304.2071), 15K(304.2071), 17K(304.2071), 18K(304.2071), 7K(304.2071), N-term(304.2071)	NA	0.95	TRUE	sp|Q9Z2I0|LETM1_MOUSE	Q9Z2I0	LETM1_MOUSE	Letm1	Mitochondrial proton/calcium exchanger protein	NA	NA	TRUE	10988.4	16048.8	13985	16355.8	12859.7	14284.4	12920.6	13154.7	16097.4	17161.6	15565.2
AFAC-66.17113.17113.4	I:\Serrano\DFG\N_terminomics\Kidney_data\TMT_Kidney_3h_cryopreserved\peptidomics_3h_Unespecific\interact-AFAC-66.pep.xml	SETSASLKSYDFPFGMGMVKR	n[305]SETSASLKSYDFPFGMGMVKR	N	T	21	4	7427.77	3249.74	3249.74	813.443	813.443	3249.73	813.441	0.008	0.8229	5.8393	5.257e-4	24.865	16.747	0.9999	0	0	542	562	82618.9	20K(304.2071), 8K(304.2071), N-term(304.2071)	NA	0.72	TRUE	sp|Q9Z2J0|S23A1_MOUSE	Q9Z2J0	S23A1_MOUSE	Slc23a1	Solute carrier family 23 member 1	NA	NA	TRUE	9546.97	14695.9	14646.1	13693.1	10141.3	10460.9	11024.5	12720.2	11684.8	14834.5	12788.1
AFAC-66.17697.17697.2	I:\Serrano\DFG\N_terminomics\Kidney_data\TMT_Kidney_3h_cryopreserved\peptidomics_3h_Unespecific\interact-AFAC-66.pep.xml	PPYTIVYFPVR	n[305]PPYTIVYFPVR	M	G	11	2	7666.28	1654.95	1654.94	828.484	828.479	1654.94	828.478	0.0036	0.8132	3.7524	0.01443	29.848	29.848	0.9993	0	0	2	12	2.70119e+06	N-term(304.2071)	NA	0.55	TRUE	sp|P19157|GSTP1_MOUSE	P19157	GSTP1_MOUSE	Gstp1	Glutathione S-transferase P 1	NA	NA	TRUE	7235.41	11458.1	9488.48	10270.4	8449.15	8659.96	7305.64	7616.74	9453.23	9874.96	10230
AFAC-66.18106.18106.4	I:\Serrano\DFG\N_terminomics\Kidney_data\TMT_Kidney_3h_cryopreserved\peptidomics_3h_Unespecific\interact-AFAC-66.pep.xml	STLLIHHPQYAWLQDLGLR	n[305]STLLIHHPQYAWLQDLGLR	M	E	19	4	7832.53	2564.43	2564.42	642.115	642.112	2564.42	642.112	0.0017	0.8097	1.5737	0	74.649	17.989	1	0	0	30	48	223067	N-term(304.2071)	NA	0.8	TRUE	sp|Q9DBF1|AL7A1_MOUSE	Q9DBF1	AL7A1_MOUSE	Aldh7a1	Alpha-aminoadipic semialdehyde dehydrogenase	NA	NA	TRUE	2935.76	4274.23	3380.46	3751.74	2888.75	2925.49	2747.02	3102.22	4141.16	3730.02	4389.92
AFAC-66.18372.18372.4	I:\Serrano\DFG\N_terminomics\Kidney_data\TMT_Kidney_3h_cryopreserved\peptidomics_3h_Unespecific\interact-AFAC-66.pep.xml	KNSSYFVEWIPNNVKTAVCDIPPR	n[305]KNSSYFVEWIPNNVKTAVCDIPPR	N	G	24	4	7939.64	3747.04	3747.04	937.766	937.768	3746.04	937.518	0.998	0.8058	3.6598	5.024e-8	38.822	16.389	0.9999	0	0	336	359	89117.9	15K(304.2071), 19C(57.0214), 1K(304.2071), N-term(304.2071)	NA	0.96	FALSE	sp|P68372|TBB4B_MOUSE	P68372	TBB4B_MOUSE	Tubb4b	Tubulin beta-4B chain	Tubb2a, Tubb2b, Tubb4a, Tubb5	sp|P99024|TBB5_MOUSE, sp|Q7TMM9|TBB2A_MOUSE, sp|Q9CWF2|TBB2B_MOUSE, sp|Q9D6F9|TBB4A_MOUSE	TRUE	2815.37	3299.46	3003.44	4020.8	2434.41	2296.08	2788.83	3710.79	2652.58	3364.36	2907.99
AFAC-66.21603.21603.6	I:\Serrano\DFG\N_terminomics\Kidney_data\TMT_Kidney_3h_cryopreserved\peptidomics_3h_Unespecific\interact-AFAC-66.pep.xml	ASSGGQAEQLDALVKKDKVVVFLKGTPEQPQCGFSNAVVQILR	n[305]ASSGGQAEQLDALVKKDKVVVFLKGTPEQPQCGFSNAVVQILR	A	L	43	6	9252.26	6133.49	6133.46	1023.26	1023.25	6132.48	1023.09	0.979	0.8138	7.2139	1.806e-4	36.053	21.635	0.9998	0	0	32	74	0	15K(304.2071), 16K(304.2071), 18K(304.2071), 24K(304.2071), 32C(57.0214), N-term(304.2071)	NA	0.93	TRUE	sp|Q80Y14|GLRX5_MOUSE	Q80Y14	GLRX5_MOUSE	Glrx5	Glutaredoxin-related protein 5, mitochondrial	NA	NA	TRUE	1227.96	1846.74	1503.05	1882.1327000000001	1316.18	1327.08	1450	1354.24	1870.4	1742.3	1739.43
AFAC-66.21738.21738.3	I:\Serrano\DFG\N_terminomics\Kidney_data\TMT_Kidney_3h_cryopreserved\peptidomics_3h_Unespecific\interact-AFAC-66.pep.xml	VKLTAELIEQAAQYTNAVR	n[305]VKLTAELIEQAAQYTNAVR	M	D	19	3	9308.25	2725.58	2725.56	909.533	909.528	2725.56	909.528	-0.0007	0.7922	22.5576	2.357e-10	52.872	52.872	1	0	0	2	20	426312	2K(304.2071), N-term(304.2071)	NA	0.68	TRUE	sp|P57784|RU2A_MOUSE	P57784	RU2A_MOUSE	Snrpa1	U2 small nuclear ribonucleoprotein A'	NA	NA	TRUE	7523	12351.4	8950.08	9906.15	8224.56	7396.68	7232.85	7226.03	9637.34	9430.42	9573.06
AFAC-66.23256.23256.4	I:\Serrano\DFG\N_terminomics\Kidney_data\TMT_Kidney_3h_cryopreserved\peptidomics_3h_Unespecific\interact-AFAC-66.pep.xml	GSGLGAEHITDLLVFGFLQSSGCTR	n[305]GSGLGAEHITDLLVFGFLQSSGCTR	N	Q	25	4	9933.26	2925.51	2925.5	732.385	732.382	2925.5	732.382	0.0026	0.7244	3.7238	1.365e-11	56.151	21.016	1	0	0	8	32	0	23C(57.0214), N-term(304.2071)	NA	0.63	TRUE	sp|P70444|BID_MOUSE	P70444	BID_MOUSE	Bid	BH3-interacting domain death agonist	NA	NA	TRUE	2519.27	4137.24	3301.81	3524.84	2746.76	2690.19	2977.05	2898.36	3800.72	3369.07	3813.21
AFAC-66.23298.23298.5	I:\Serrano\DFG\N_terminomics\Kidney_data\TMT_Kidney_3h_cryopreserved\peptidomics_3h_Unespecific\interact-AFAC-66.pep.xml	HDPQFEPIVSLPEQEIKTLEEDEEELFKMR	n[305]HDPQFEPIVSLPEQEIKTLEEDEEELFKM[147]R	N	A	30	5	9950.08	4582.41	4582.4	917.49	917.487	4583.39	917.686	-0.9946	0.6865	0.2376	0.08705	32.746	27.205	0.8796	0	0	23	52	0	17K(304.2071), 28K(304.2071), 29M(15.9949), N-term(304.2071)	NA	0.6	TRUE	sp|P34022|RANG_MOUSE	P34022	RANG_MOUSE	Ranbp1	Ran-specific GTPase-activating protein	NA	NA	FALSE	3558.36	5307.22	4354.85	5407.25	4544.09	3413.97	3565.64	4358.8	4190.31	4784.73	4869.95
AFAC-66.23331.23331.5	I:\Serrano\DFG\N_terminomics\Kidney_data\TMT_Kidney_3h_cryopreserved\peptidomics_3h_Unespecific\interact-AFAC-66.pep.xml	HDPQFEPIVSLPEQEIKTLEEDEEELFKMR	n[305]HDPQFEPIVSLPEQEIKTLEEDEEELFKM[147]R	N	A	30	5	9963.48	4584.42	4584.41	917.892	917.889	4583.39	917.686	1.0136	0.6887	0.0144	0.02556	36.399	25.209	0.9473	0	0	23	52	62636.6	17K(304.2071), 28K(304.2071), 29M(15.9949), N-term(304.2071)	NA	0.75	TRUE	sp|P34022|RANG_MOUSE	P34022	RANG_MOUSE	Ranbp1	Ran-specific GTPase-activating protein	NA	NA	TRUE	4057.36	5276.47	4253.4	5327.25	3821.49	3410.75	4067.22	4154.04	4229.67	4343.75	4572.07
AFAC-66.23668.23668.4	I:\Serrano\DFG\N_terminomics\Kidney_data\TMT_Kidney_3h_cryopreserved\peptidomics_3h_Unespecific\interact-AFAC-66.pep.xml	APLKLSQAVHKAVLTIDETGTEAAAVTVL	n[305]APLKLSQAVHKAVLTIDETGTEAAAVTVL	N	Q	29	4	10100.3	3858.28	3858.27	965.577	965.575	3858.26	965.573	0.0046	0.3015	29.1997	0.003378	27.992	17.962	0.9731	0	0	344	372	68119.9	11K(304.2071), 4K(304.2071), N-term(304.2071)	NA	0.77	FALSE	sp|P07758|A1AT1_MOUSE	P07758	A1AT1_MOUSE	Serpina1a	Alpha-1-antitrypsin 1-1	Serpina1c	sp|Q00896|A1AT3_MOUSE	TRUE	2637.63	2670.92	2624.01	2831.36	2820.84	2904.64	2282.96	2762.19	2751.17	3382.07	2753.48
AFAC-66.25232.25232.5	I:\Serrano\DFG\N_terminomics\Kidney_data\TMT_Kidney_3h_cryopreserved\peptidomics_3h_Unespecific\interact-AFAC-66.pep.xml	DNLEKGLLKALKVLDNYLTSPLPEEVDETSAEDEGISQR	n[305]DNLEKGLLKALKVLDNYLTSPLPEEVDETSAEDEGISQR	N	K	39	5	10741.4	5547.06	5547.06	1110.42	1110.42	5545.02	1110.01	2.0356	0.8317	8.2976	0.0456	20.46	16.96	0.9496	0	0	127	165	0	12K(304.2071), 5K(304.2071), 9K(304.2071), N-term(304.2071)	NA	0.81	TRUE	sp|Q9Z1Q5|CLIC1_MOUSE	Q9Z1Q5	CLIC1_MOUSE	Clic1	Chloride intracellular channel protein 1	NA	NA	TRUE	481.659	680.697	661.068	595.199	460.468	509.449	449.982	549.34	576.452	677.351	585.127
AFAC-66.25646.25646.3	I:\Serrano\DFG\N_terminomics\Kidney_data\TMT_Kidney_3h_cryopreserved\peptidomics_3h_Unespecific\interact-AFAC-66.pep.xml	VHGALAPLAIPSAAAAAAASR	n[305]VHGALAPLAIPSAAAAAAASR	N	I	21	3	10913.8	2189.27	2189.29	730.764	730.772	2189.26	730.761	0.0329	0.8178	77.8269	2.929e-9	56.452	16.819	1	0	0	303	323	0	N-term(304.2071)	NA	0.75	TRUE	sp|P17225|PTBP1_MOUSE	P17225	PTBP1_MOUSE	Ptbp1	Polypyrimidine tract-binding protein 1	NA	NA	TRUE	5415.63	8410.96	7816.4	7725.33	7262.38	6741.38	6380.99	6947.45	8259.82	8786.25	8698.11
AFAC-67.04193.04193.3	I:\Serrano\DFG\N_terminomics\Kidney_data\TMT_Kidney_3h_cryopreserved\peptidomics_3h_Unespecific\interact-AFAC-67.pep.xml	AKEEGTSVEPR	n[305]AKEEGTSVEPR	M	Q	11	3	2094.53	1810.01	1810.01	604.345	604.344	1810.01	604.343	9e-4	0.3653	2.4269	0.001178	23.477	23.477	0.9962	0	0	2	12	46619.3	2K(304.2071), N-term(304.2071)	NA	0.88	TRUE	sp|A2AJQ3|D19L4_MOUSE	A2AJQ3	D19L4_MOUSE	Dpy19l4	Probable C-mannosyltransferase DPY19L4	NA	NA	TRUE	5451.6	9536.42	6504.08	7193.96	5691.15	5659.71	5927.53	5223.48	6493.42	7288.91	6774.67
AFAC-67.04614.04614.4	I:\Serrano\DFG\N_terminomics\Kidney_data\TMT_Kidney_3h_cryopreserved\peptidomics_3h_Unespecific\interact-AFAC-67.pep.xml	LHHAVIPHGKGGR	n[305]LHHAVIPHGKGGR	Q	S	13	4	2268.67	1985.16	1985.18	497.298	497.303	1986.19	497.554	-1.0045	0.617	10.7346	0.007053	28.856	19.886	0.9782	0	0	36	48	24721.6	10K(304.2071), N-term(304.2071)	NA	0.76	TRUE	sp|Q9DC69|NDUA9_MOUSE	Q9DC69	NDUA9_MOUSE	Ndufa9	NADH dehydrogenase [ubiquinone] 1 alpha subcomplex subunit 9, mitochondrial	NA	NA	TRUE	2388.94	3926.01	3429.85	3242.7	2623.9	2788.99	2894.61	2627.57	3496.25	3409.55	3749.84
AFAC-67.04618.04618.6	I:\Serrano\DFG\N_terminomics\Kidney_data\TMT_Kidney_3h_cryopreserved\peptidomics_3h_Unespecific\interact-AFAC-67.pep.xml	LHHAVIPHGKGGR	n[305]LHHAVIPHGKGGR	Q	S	13	6	2270.31	1986.2	1986.19	332.041	332.039	1986.19	332.039	-0.0003	0.4832	10.7619	3.39e-6	36.873	15.416	1	0	0	36	48	380551	10K(304.2071), N-term(304.2071)	NA	0.98	TRUE	sp|Q9DC69|NDUA9_MOUSE	Q9DC69	NDUA9_MOUSE	Ndufa9	NADH dehydrogenase [ubiquinone] 1 alpha subcomplex subunit 9, mitochondrial	NA	NA	TRUE	3554.95	5917.06	4374.73	4817.74	4197.31	3968.18	4555.83	4285.89	4480.69	5221.77	4197.12
AFAC-67.04622.04622.5	I:\Serrano\DFG\N_terminomics\Kidney_data\TMT_Kidney_3h_cryopreserved\peptidomics_3h_Unespecific\interact-AFAC-67.pep.xml	LHHAVIPHGKGGR	n[305]LHHAVIPHGKGGR	Q	S	13	5	2272	1986.2	1986.19	398.248	398.245	1986.19	398.245	0	0.4758	10.7901	9.964e-7	39.967	16.875	1	0	0	36	48	286173	10K(304.2071), N-term(304.2071)	NA	0.92	TRUE	sp|Q9DC69|NDUA9_MOUSE	Q9DC69	NDUA9_MOUSE	Ndufa9	NADH dehydrogenase [ubiquinone] 1 alpha subcomplex subunit 9, mitochondrial	NA	NA	TRUE	4516.24	6512.52	4994.71	5900.13	4342.27	4623.51	4810.87	4166.14	5701.47	5909.82	5358.67
AFAC-67.04623.04623.4	I:\Serrano\DFG\N_terminomics\Kidney_data\TMT_Kidney_3h_cryopreserved\peptidomics_3h_Unespecific\interact-AFAC-67.pep.xml	LHHAVIPHGKGGR	n[305]LHHAVIPHGKGGR	Q	S	13	4	2272.41	1986.2	1986.19	497.558	497.555	1986.19	497.554	0.002	0.6386	10.7968	3.434e-5	37.348	19.822	0.9999	0	0	36	48	223290	10K(304.2071), N-term(304.2071)	NA	0.87	TRUE	sp|Q9DC69|NDUA9_MOUSE	Q9DC69	NDUA9_MOUSE	Ndufa9	NADH dehydrogenase [ubiquinone] 1 alpha subcomplex subunit 9, mitochondrial	NA	NA	TRUE	3406.06	5748.66	4237.66	4491.26	3464.46	3604.2	3761.85	3470.07	4351.83	4394.83	4460.4
AFAC-67.05398.05398.2	I:\Serrano\DFG\N_terminomics\Kidney_data\TMT_Kidney_3h_cryopreserved\peptidomics_3h_Unespecific\interact-AFAC-67.pep.xml	GSQGVPGPPAPAR	n[305]GSQGVPGPPAPAR	S	K	13	2	2587.14	1493.83	1493.83	747.924	747.922	1493.83	747.921	0.0012	0.7949	10.5988	0.002917	38.597	21.322	0.9993	0	0	28	40	42664.6	N-term(304.2071)	NA	0.94	TRUE	sp|Q9Z2H7|GIPC2_MOUSE	Q9Z2H7	GIPC2_MOUSE	Gipc2	PDZ domain-containing protein GIPC2	NA	NA	TRUE	3304.94	4516.73	4511.71	4806.04	3694.73	3285.78	3729.01	3858.24	4138.4	4840.79	3676.94
AFAC-67.05771.05771.4	I:\Serrano\DFG\N_terminomics\Kidney_data\TMT_Kidney_3h_cryopreserved\peptidomics_3h_Unespecific\interact-AFAC-67.pep.xml	LHHKPVMALR	n[305]LHHKPVM[147]ALR	G	R	10	4	2741.37	1825.11	1825.1	457.285	457.283	1825.1	457.282	0.0026	0.8159	9.2742	0.01815	25.773	14.923	0.9979	0	0	20	29	65992.2	4K(304.2071), 7M(15.9949), N-term(304.2071)	NA	0.93	TRUE	sp|Q99K67|AASS_MOUSE	Q99K67	AASS_MOUSE	Aass	Alpha-aminoadipic semialdehyde synthase, mitochondrial	NA	NA	TRUE	2163.88	3039.56	2274.67	2740.77	1841.03	1795.02	1968.5	2435.32	2652.93	2435.1	2377.21
AFAC-67.07737.07737.3	I:\Serrano\DFG\N_terminomics\Kidney_data\TMT_Kidney_3h_cryopreserved\peptidomics_3h_Unespecific\interact-AFAC-67.pep.xml	ALKQISSNR	n[305]ALKQISSNR	M	C	9	3	3551.58	1624	1623.99	542.341	542.338	1623.99	542.338	7e-4	0.7064	22.4912	8.106e-4	22.873	22.873	0.9998	0	0	2	10	196373	3K(304.2071), N-term(304.2071)	NA	0.95	TRUE	sp|Q9R0P3|ESTD_MOUSE	Q9R0P3	ESTD_MOUSE	Esd	S-formylglutathione hydrolase	NA	NA	TRUE	8900.59	16175.8	8872.44	10421.1	9857.24	9733.41	9937.84	10095.7	11899.4	11409	11660.5
AFAC-67.07776.07776.4	I:\Serrano\DFG\N_terminomics\Kidney_data\TMT_Kidney_3h_cryopreserved\peptidomics_3h_Unespecific\interact-AFAC-67.pep.xml	PHEELPSLQRPR	n[305]PHEELPSLQRPR	M	Y	12	4	3567.65	1761.99	1761.98	441.504	441.502	1761.98	441.502	-0.0004	0.5593	3.7408	4.964e-5	30.777	30.777	0.999	0	0	2	13	16657.6	N-term(304.2071)	NA	0.68	TRUE	sp|Q3UQ44|IQGA2_MOUSE	Q3UQ44	IQGA2_MOUSE	Iqgap2	Ras GTPase-activating-like protein IQGAP2	NA	NA	TRUE	1102.06	1745.64	1206.95	1372.26	1156.54	1272.27	1256.08	972.038	1371.68	1159.47	1344.42
AFAC-67.08183.08183.2	I:\Serrano\DFG\N_terminomics\Kidney_data\TMT_Kidney_3h_cryopreserved\peptidomics_3h_Unespecific\interact-AFAC-67.pep.xml	SPEIALNR	n[305]SPEIALNR	M	I	8	2	3737.44	1202.7	1202.69	602.357	602.354	1202.69	602.354	-0.0015	0.6133	3.6961	0.004923	31.819	31.819	0.9935	0	0	2	9	127760	N-term(304.2071)	NA	0.73	TRUE	sp|Q8K3W0|BABA2_MOUSE	Q8K3W0	BABA2_MOUSE	Babam2	BRISC and BRCA1-A complex member 2	NA	NA	TRUE	6032.37	10338.3	7098.16	7984.76	7217.23	6136.48	6682.67	6325.49	7308.99	7395.54	7715.29
AFAC-67.09579.09579.3	I:\Serrano\DFG\N_terminomics\Kidney_data\TMT_Kidney_3h_cryopreserved\peptidomics_3h_Unespecific\interact-AFAC-67.pep.xml	SSEAPPLVNEDVKR	n[305]SSEAPPLVNEDVKR	A	T	14	3	4311.41	2148.21	2148.2	717.077	717.075	2148.2	717.075	-0.0002	0.6948	10.4952	5.443e-7	44.61	20.621	1	0	0	26	39	3.44296e+06	13K(304.2071), N-term(304.2071)	NA	0.99	TRUE	sp|Q91YQ5|RPN1_MOUSE	Q91YQ5	RPN1_MOUSE	Rpn1	Dolichyl-diphosphooligosaccharide--protein glycosyltransferase subunit 1	NA	NA	TRUE	58602.2	89318.8	70267.2	78746.9	76158.5	60005.5	61838.2	69417.2	80833.6	87192.7	85444.4
AFAC-67.11214.11214.3	I:\Serrano\DFG\N_terminomics\Kidney_data\TMT_Kidney_3h_cryopreserved\peptidomics_3h_Unespecific\interact-AFAC-67.pep.xml	QKTGTAEMSSILEER	n[305]QKTGTAEMSSILEER	L	I	15	3	4974.09	2288.23	2288.22	763.75	763.746	2287.23	763.418	0.9841	0.8095	0.8148	0.01836	27.509	15.873	0.9981	0	0	44	58	112824	2K(304.2071), N-term(304.2071)	NA	0.97	TRUE	sp|Q03265|ATPA_MOUSE	Q03265	ATPA_MOUSE	Atp5f1a	ATP synthase subunit alpha, mitochondrial	NA	NA	TRUE	11655.2	17330.5	15954.1	18969.7	16532.5	15015.3	15028.8	14612.4	17204.7	18607.3	20845.6
AFAC-67.11465.11465.3	I:\Serrano\DFG\N_terminomics\Kidney_data\TMT_Kidney_3h_cryopreserved\peptidomics_3h_Unespecific\interact-AFAC-67.pep.xml	VLLKEYR	n[305]VLLKEYR	M	V	7	3	5075.32	1527.97	1527.96	510.33	510.329	1527.96	510.328	4e-4	0.6118	24.7379	0.01271	24.102	24.102	0.9463	0	0	2	8	193242	4K(304.2071), N-term(304.2071)	NA	0.96	TRUE	sp|P53810|PIPNA_MOUSE	P53810	PIPNA_MOUSE	Pitpna	Phosphatidylinositol transfer protein alpha isoform	NA	NA	TRUE	10432.9	18016.6	13568.1	13815.9	10981.8	11983.4	11185.4	11142.6	14947.7	14771.3	15221.4
AFAC-67.11554.11554.2	I:\Serrano\DFG\N_terminomics\Kidney_data\TMT_Kidney_3h_cryopreserved\peptidomics_3h_Unespecific\interact-AFAC-67.pep.xml	SEVASSLVLER	n[305]SEVASSLVLER	E	S	11	2	5110.93	1492.85	1492.84	747.431	747.428	1492.84	747.428	4e-4	0.7028	1.584	1.425e-6	47.166	23.574	1	0	0	18	28	736087	N-term(304.2071)	NA	1	TRUE	sp|Q9CYR0|SSBP_MOUSE	Q9CYR0	SSBP_MOUSE	Ssbp1	Single-stranded DNA-binding protein, mitochondrial	NA	NA	TRUE	19888.4	31466	24064.4	25877.2	20342.6	19619.6	22393	23677.1	30076.7	25147.4	28611.2
AFAC-67.11555.11555.3	I:\Serrano\DFG\N_terminomics\Kidney_data\TMT_Kidney_3h_cryopreserved\peptidomics_3h_Unespecific\interact-AFAC-67.pep.xml	SEVASSLVLER	n[305]SEVASSLVLER	E	S	11	3	5111.34	1492.85	1492.85	498.624	498.623	1492.84	498.621	0.0037	0.8983	1.5771	4.972e-8	57.704	22.905	1	0	0	18	28	281717	N-term(304.2071)	NA	0.84	TRUE	sp|Q9CYR0|SSBP_MOUSE	Q9CYR0	SSBP_MOUSE	Ssbp1	Single-stranded DNA-binding protein, mitochondrial	NA	NA	TRUE	2302.5	3324.24	2658.58	2794.16	2307.67	2255.03	2179.17	2271.2	2884.6	2734.46	2872.88
AFAC-67.12460.12460.5	I:\Serrano\DFG\N_terminomics\Kidney_data\TMT_Kidney_3h_cryopreserved\peptidomics_3h_Unespecific\interact-AFAC-67.pep.xml	HEVDTDVFGASCTTHKETLDFR	n[305]HEVDTDVFGASCTTHKETLDFR	N	E	22	5	5471.93	3171.61	3171.59	635.328	635.326	3172.57	635.522	-0.9812	0.6757	7.0007	1.028e-8	47.677	19.039	1	0	0	233	254	1.99033e+06	12C(57.0214), 16K(304.2071), N-term(304.2071)	NA	0.81	TRUE	sp|Q8BR90|CE051_MOUSE	Q8BR90	CE051_MOUSE	NA	UPF0600 protein C5orf51 homolog	NA	NA	TRUE	6947.81	10886.9	9301.98	10417.4	7433.9	8546.27	8623.53	8167.98	9849.18	11084.3	11013.4
AFAC-67.12828.12828.3	I:\Serrano\DFG\N_terminomics\Kidney_data\TMT_Kidney_3h_cryopreserved\peptidomics_3h_Unespecific\interact-AFAC-67.pep.xml	GVGAEEETLDPNQYYKIR	n[305]GVGAEEETLDPNQYYKIR	N	S	18	3	5619.57	2689.43	2689.42	897.486	897.479	2689.42	897.481	-0.0043	0.79990000000000006	1.1195	2.424e-5	49.152	29.475	1	0	0	61	78	588055	16K(304.2071), N-term(304.2071)	NA	1	TRUE	sp|Q99MN1|SYK_MOUSE	Q99MN1	SYK_MOUSE	Kars	Lysine--tRNA ligase	NA	NA	TRUE	11010.5	17220.7	13044.9	13447.2	11693.8	11406.8	11594.4	12468.5	12793.1	13795.6	13766.1
AFAC-67.13139.13139.3	I:\Serrano\DFG\N_terminomics\Kidney_data\TMT_Kidney_3h_cryopreserved\peptidomics_3h_Unespecific\interact-AFAC-67.pep.xml	ITPHEDPSQQFLQQSLER	n[305]ITPHEDPSQQFLQQSLER	N	V	18	3	5745.53	2459.29	2459.28	820.77	820.766	2456.26	819.761	3.0136	0.8699	3.5706	2.615e-9	50.911	19.207	1	0	0	604	621	28116.3	N-term(304.2071)	NA	1	TRUE	sp|Q8CIM8|INT4_MOUSE	Q8CIM8	INT4_MOUSE	Ints4	Integrator complex subunit 4	NA	NA	TRUE	2024.82	2846.36	2600.08	2515.28	2194.94	1858.2	2043.64	2065.73	2201.27	2348.27	2326.58
AFAC-67.13221.13221.4	I:\Serrano\DFG\N_terminomics\Kidney_data\TMT_Kidney_3h_cryopreserved\peptidomics_3h_Unespecific\interact-AFAC-67.pep.xml	FHMTKDMLPGSYPR	n[305]FHMTKDMLPGSYPR	A	T	14	4	5778.41	2287.22	2287.21	572.811	572.81	2287.21	572.81	0.0022	0.6621	9.7449	2.608e-8	43.331	16.311	1	0	0	30	43	602896	5K(304.2071), N-term(304.2071)	NA	0.82	TRUE	sp|Q9D6J5|NDUB8_MOUSE	Q9D6J5	NDUB8_MOUSE	Ndufb8	NADH dehydrogenase [ubiquinone] 1 beta subcomplex subunit 8, mitochondrial	NA	NA	TRUE	3860.81	6118.57	4714.63	4894.23	3907.54	3966.87	4404.86	4159.85	5621.85	5271.83	5002.66
AFAC-67.13428.13428.3	I:\Serrano\DFG\N_terminomics\Kidney_data\TMT_Kidney_3h_cryopreserved\peptidomics_3h_Unespecific\interact-AFAC-67.pep.xml	VLIKEFR	n[305]VLIKEFR	M	V	7	3	5860.83	1511.98	1511.97	505	504.997	1511.97	504.997	0.0012	0.6086	24.8533	0.03455	21.785	21.785	0.9526	0	0	2	8	3.65443e+06	4K(304.2071), N-term(304.2071)	NA	0.72	TRUE	sp|P53811|PIPNB_MOUSE	P53811	PIPNB_MOUSE	Pitpnb	Phosphatidylinositol transfer protein beta isoform	NA	NA	TRUE	10381.7	17881.1	12649	14498.7	14501.7	12170	11461.2	11780.8	13658.4	14563.7	13537.3
AFAC-67.13456.13456.2	I:\Serrano\DFG\N_terminomics\Kidney_data\TMT_Kidney_3h_cryopreserved\peptidomics_3h_Unespecific\interact-AFAC-67.pep.xml	VLIKEFR	n[305]VLIKEFR	M	V	7	2	5871.77	1511.97	1511.97	756.994	756.991	1511.97	756.991	-0.0002	0.6393	25.0355	0.07527	23.66	23.66	0.9741	0	0	2	8	57932.7	4K(304.2071), N-term(304.2071)	NA	0.84	TRUE	sp|P53811|PIPNB_MOUSE	P53811	PIPNB_MOUSE	Pitpnb	Phosphatidylinositol transfer protein beta isoform	NA	NA	TRUE	7479.57	13071.8	8945.6	9245.83	7972.94	8496.4	8267.14	8370.57	9527.3	10758.4	10103.3
AFAC-67.13905.13905.3	I:\Serrano\DFG\N_terminomics\Kidney_data\TMT_Kidney_3h_cryopreserved\peptidomics_3h_Unespecific\interact-AFAC-67.pep.xml	PLPPLPEYGGKVR	n[305]PLPPLPEYGGKVR	A	L	13	3	6051.15	2030.22	2030.22	677.747	677.746	2030.22	677.746	-0.0013	0.9427	11.5205	4.68e-4	31.52	15.784	0.9999	0	0	43	55	208184	11K(304.2071), N-term(304.2071)	NA	0.83	TRUE	sp|Q9CQQ7|AT5F1_MOUSE	Q9CQQ7	AT5F1_MOUSE	Atp5pb	ATP synthase F(0) complex subunit B1, mitochondrial	NA	NA	TRUE	8240.68	12502.6	10717.2	11565.2	8778.2	9569.01	9551.18	9383.97	11474.6	12011.4	12714.8
AFAC-67.13933.13933.3	I:\Serrano\DFG\N_terminomics\Kidney_data\TMT_Kidney_3h_cryopreserved\peptidomics_3h_Unespecific\interact-AFAC-67.pep.xml	LPKNWDWR	n[305]LPKNWDWR	D	N	8	3	6062.29	1721.99	1721.99	575.005	575.003	1721.99	575.003	-0.0004	0.635	11.5148	0.05284	18.213	11.881	0.9648	0	0	64	71	15977362	3K(304.2071), N-term(304.2071)	NA	0.97	TRUE	sp|Q9WUU7|CATZ_MOUSE	Q9WUU7	CATZ_MOUSE	Ctsz	Cathepsin Z	NA	NA	TRUE	242433	362901	288649	296841	226159	272151	293643	263625	284140	319148	280726
AFAC-67.14500.14500.2	I:\Serrano\DFG\N_terminomics\Kidney_data\TMT_Kidney_3h_cryopreserved\peptidomics_3h_Unespecific\interact-AFAC-67.pep.xml	IDLPETFDAR	n[305]IDLPETFDAR	D	E	10	2	6288.69	1479.79	1479.79	740.904	740.903	1479.79	740.902	0.0014	0.6092	2.2199	1.224e-4	25.983	13.753	0.9991	0	0	78	87	8.33215e+06	N-term(304.2071)	NA	0.74	TRUE	sp|P10605|CATB_MOUSE	P10605	CATB_MOUSE	Ctsb	Cathepsin B	NA	NA	TRUE	25704.9	40987.3	32472.3	34330.6	26073.7	26908.6	30677.2	31553.9	38446.6	32538.5	33647.7
AFAC-67.15162.15162.3	I:\Serrano\DFG\N_terminomics\Kidney_data\TMT_Kidney_3h_cryopreserved\peptidomics_3h_Unespecific\interact-AFAC-67.pep.xml	TADQNTFAVDTDSGFLVATR	n[305]TADQNTFAVDTDSGFLVATR	N	T	20	3	6554.52	2432.22	2432.22	811.748	811.747	2432.21	811.745	0.0041	0.6642	3.9689	1.944	20.639	16.807	0.9456	0	0	65	84	54538.7	N-term(304.2071)	NA	0.89	TRUE	sp|O88338|CAD16_MOUSE	O88338	CAD16_MOUSE	Cdh16	Cadherin-16	NA	NA	TRUE	2191.04	3282.65	2811.6	3179.86	2484.69	2294.82	2167.83	2117.71	2747.75	2708.28	2859.29
AFAC-67.15333.15333.3	I:\Serrano\DFG\N_terminomics\Kidney_data\TMT_Kidney_3h_cryopreserved\peptidomics_3h_Unespecific\interact-AFAC-67.pep.xml	PLENLEEEGLPKNPDLR	n[305]PLENLEEEGLPKNPDLR	M	I	17	3	6623.12	2570.43	2570.42	857.817	857.815	2570.42	857.814	0.0036	0.77	16.443	1.627e-5	42.749	42.749	0.9999	0	0	2	18	422436	12K(304.2071), N-term(304.2071)	NA	0.95	TRUE	sp|Q99JI4|PSMD6_MOUSE	Q99JI4	PSMD6_MOUSE	Psmd6	26S proteasome non-ATPase regulatory subunit 6	NA	NA	TRUE	12047	18404.7	16449.4	19535.9	15707.9	13642.1	13210.6	14739.5	16682.5	18525.4	17604.6
AFAC-67.15534.15534.2	I:\Serrano\DFG\N_terminomics\Kidney_data\TMT_Kidney_3h_cryopreserved\peptidomics_3h_Unespecific\interact-AFAC-67.pep.xml	TLAVLALR	n[305]TLAVLALR	M	L	8	2	6702.01	1159.77	1159.76	580.89	580.889	1159.76	580.888	0.002	0.4953	9.3513	0.001884	26.877	26.877	0.9882	0	0	2	9	2.91415e+06	N-term(304.2071)	NA	0.61	TRUE	tr|Q8C6B0|Q8C6B0_MOUSE	Q8C6B0	Q8C6B0_MOUSE	Mettl7a1	MCG20149, isoform CRA_a	NA	NA	TRUE	5237.26	8587.42	6014.23	6840.53	5337.23	6281.79	5993.53	6036.02	7403.92	7029.14	6803.81
AFAC-67.15703.15703.2	I:\Serrano\DFG\N_terminomics\Kidney_data\TMT_Kidney_3h_cryopreserved\peptidomics_3h_Unespecific\interact-AFAC-67.pep.xml	DAGEFVDLYVPR	n[305]DAGEFVDLYVPR	N	K	12	2	6770.57	1683.88	1683.88	842.948	842.949	1683.88	842.947	0.0037	0.6732	11.803	4.281e-6	43.061	19.707	1	0	0	4	15	77212	N-term(304.2071)	NA	0.87	TRUE	sp|Q9CQR2|RS21_MOUSE	Q9CQR2	RS21_MOUSE	Rps21	40S ribosomal protein S21	NA	NA	TRUE	7451.44	10761.9	8296.47	8897.49	6699.6	6751.27	6850.28	8383.55	7344.83	8202.45	6794.12
AFAC-67.15707.15707.3	I:\Serrano\DFG\N_terminomics\Kidney_data\TMT_Kidney_3h_cryopreserved\peptidomics_3h_Unespecific\interact-AFAC-67.pep.xml	DAGEFVDLYVPR	n[305]DAGEFVDLYVPR	N	K	12	3	6772.21	1683.88	1683.88	562.301	562.302	1683.88	562.3	0.0056	0.8251	11.7757	0.03031	24.063	17.395	0.9995	0	0	4	15	56287.8	N-term(304.2071)	NA	0.83	TRUE	sp|Q9CQR2|RS21_MOUSE	Q9CQR2	RS21_MOUSE	Rps21	40S ribosomal protein S21	NA	NA	TRUE	2611.93	3450.37	2768.57	2984.74	2120.5	2539.85	2134.69	2203.77	2613.35	2852.74	2868.66
AFAC-67.15714.15714.3	I:\Serrano\DFG\N_terminomics\Kidney_data\TMT_Kidney_3h_cryopreserved\peptidomics_3h_Unespecific\interact-AFAC-67.pep.xml	GQNDLMGTAEDFADQFLR	n[305]GQNDLM[147]GTAEDFADQFLR	M	V	18	3	6774.91	2346.13	2346.12	783.051	783.048	2347.11	783.376	-0.9838	0.7921	36.7092	1.362e-5	39.896	39.896	1	0	0	2	19	111480	6M(15.9949), N-term(304.2071)	NA	0.65	TRUE	sp|Q64310|SURF4_MOUSE	Q64310	SURF4_MOUSE	Surf4	Surfeit locus protein 4	NA	NA	TRUE	4232.28	7360.23	5038.4	6548.2	5400.75	4877.71	4610.96	4621.69	6044.49	5827.24	6615.9
AFAC-67.16035.16035.2	I:\Serrano\DFG\N_terminomics\Kidney_data\TMT_Kidney_3h_cryopreserved\peptidomics_3h_Unespecific\interact-AFAC-67.pep.xml	TTIAGLVFR	n[305]TTIAGLVFR	G	D	9	2	6902.87	1280.78	1280.78	641.396	641.396	1280.78	641.396	0	0.4982	4.2778	2.019e-4	30.861	20.893	0.9983	0	0	40	48	257610	N-term(304.2071)	NA	0.72	TRUE	sp|O35955|PSB10_MOUSE	O35955	PSB10_MOUSE	Psmb10	Proteasome subunit beta type-10	NA	NA	TRUE	7772.63	7723.12	7166.67	7190.06	6312.47	5915.66	5122.27	6109.28	6140.21	6429.23	7549.54
AFAC-67.16648.16648.3	I:\Serrano\DFG\N_terminomics\Kidney_data\TMT_Kidney_3h_cryopreserved\peptidomics_3h_Unespecific\interact-AFAC-67.pep.xml	TLGEYKFGPVFMR	n[305]TLGEYKFGPVFMR	F	L	13	3	7150.44	2152.21	2152.2	718.411	718.409	2152.2	718.407	0.0046	0.7592	7.0309	0.003737	29.483	17.935	0.9995	0	0	119	131	152357	6K(304.2071), N-term(304.2071)	NA	0.6	TRUE	sp|Q8R3K3|PTCD2_MOUSE	Q8R3K3	PTCD2_MOUSE	Ptcd2	Pentatricopeptide repeat-containing protein 2, mitochondrial	NA	NA	TRUE	12576.1	13879.2	16219.7	19592.9	15198.6	12404.3	13583.7	16126.6	17188.3	18473.2	20043.4
AFAC-67.19174.19174.5	I:\Serrano\DFG\N_terminomics\Kidney_data\TMT_Kidney_3h_cryopreserved\peptidomics_3h_Unespecific\interact-AFAC-67.pep.xml	GPAGAGESKCPLMVKVLDAVR	n[305]GPAGAGESKCPLMVKVLDAVR	A	G	21	5	8158.65	3066.77	3066.76	614.361	614.359	3066.75	614.357	0.0061	0.4934	26.0205	0.007239	30.249	19.763	0.9691	0	0	21	41	175224	10C(57.0214), 15K(304.2071), 9K(304.2071), N-term(304.2071)	NA	0.86	TRUE	sp|P07309|TTHY_MOUSE	P07309	TTHY_MOUSE	Ttr	Transthyretin	NA	NA	TRUE	1610.55	2651.82	1824.22	2139.18	1695.19	1819.97	1908.24	1784.64	2158.51	2102.3	1890.54
AFAC-67.19192.19192.3	I:\Serrano\DFG\N_terminomics\Kidney_data\TMT_Kidney_3h_cryopreserved\peptidomics_3h_Unespecific\interact-AFAC-67.pep.xml	GLKLISEVIGER	n[305]GLKLISEVIGER	N	L	12	3	8165.87	1921.19	1921.19	641.404	641.402	1921.19	641.402	-0.0002	0.5369	24.2801	0.06358	15.275	14.295	0.9814	0	0	128	139	57966.7	3K(304.2071), N-term(304.2071)	NA	0.6	TRUE	sp|P13707|GPDA_MOUSE	P13707	GPDA_MOUSE	Gpd1	Glycerol-3-phosphate dehydrogenase [NAD(+)], cytoplasmic	NA	NA	TRUE	7492.98	10892.3	8226.34	9298.16	7696.64	8854.14	7881.88	9819.99	7929.7	9007.94	8080.12
AFAC-67.19474.19474.7	I:\Serrano\DFG\N_terminomics\Kidney_data\TMT_Kidney_3h_cryopreserved\peptidomics_3h_Unespecific\interact-AFAC-67.pep.xml	VKGKKVDIAGIYPPVTTPFTATAEVDYGKLEENLNR	n[305]VKGKKVDIAGIYPPVTTPFTATAEVDYGKLEENLNR	N	L	36	7	8277.95	5455.15	5455.14	780.314	780.312	5454.12	780.168	1.0122	0.7436	8.8429	1.728e-5	34.673	16.85	0.9995	0	0	22	57	124000	29K(304.2071), 2K(304.2071), 4K(304.2071), 5K(304.2071), N-term(304.2071)	NA	0.73	TRUE	sp|Q9DCU9|HOGA1_MOUSE	Q9DCU9	HOGA1_MOUSE	Hoga1	4-hydroxy-2-oxoglutarate aldolase, mitochondrial	NA	NA	TRUE	2480.85	3548.61	3114.97	3490.48	2692.82	2519.25	2449.74	2776.24	2908.93	3450.24	3487.7
AFAC-67.19899.19899.4	I:\Serrano\DFG\N_terminomics\Kidney_data\TMT_Kidney_3h_cryopreserved\peptidomics_3h_Unespecific\interact-AFAC-67.pep.xml	ASASSTNLKDVLSNLIPKEQAR	n[305]ASASSTNLKDVLSNLIPKEQAR	H	I	22	4	8445.04	3254.86	3254.87	814.721	814.724	3253.88	814.478	0.9846	0.8867	13.5379	6.517e-5	34.803	24.595	0.9996	0	0	26	47	966852	18K(304.2071), 9K(304.2071), N-term(304.2071)	NA	0.82	TRUE	sp|Q9CZU6|CISY_MOUSE	Q9CZU6	CISY_MOUSE	Cs	Citrate synthase, mitochondrial	NA	NA	TRUE	10335.7	15898.2	11584.3	13767.7	11135.1	11727.1	10334.5	11355.3	14033.8	13623.2	14082.5
AFAC-67.19910.19910.5	I:\Serrano\DFG\N_terminomics\Kidney_data\TMT_Kidney_3h_cryopreserved\peptidomics_3h_Unespecific\interact-AFAC-67.pep.xml	ASASSTNLKDVLSNLIPKEQAR	n[305]ASASSTNLKDVLSNLIPKEQAR	H	I	22	5	8449.6	3254.89	3254.87	651.985	651.981	3253.88	651.784	0.9892	0.6027	13.614	9.953e-8	51.329	19.547	0.9999	0	0	26	47	322986	18K(304.2071), 9K(304.2071), N-term(304.2071)	NA	0.73	TRUE	sp|Q9CZU6|CISY_MOUSE	Q9CZU6	CISY_MOUSE	Cs	Citrate synthase, mitochondrial	NA	NA	TRUE	4244.8	6836.48	5069.95	5403.77	4984.04	4620.28	4401.28	4724.39	5645.97	5505.08	6048.97
AFAC-67.20569.20569.3	I:\Serrano\DFG\N_terminomics\Kidney_data\TMT_Kidney_3h_cryopreserved\peptidomics_3h_Unespecific\interact-AFAC-67.pep.xml	IVPLQGAQMLQMLEKSLR	n[305]IVPLQGAQM[147]LQMLEKSLR	M	K	18	3	8712.23	2678.55	2678.55	893.859	893.857	2678.55	893.856	0.0026	0.6401	4.1599	6.505e-6	38.081	38.081	0.9999	0	0	2	19	511460	15K(304.2071), 9M(15.9949), N-term(304.2071)	NA	0.71	TRUE	sp|Q91XE0|GLYAT_MOUSE	Q91XE0	GLYAT_MOUSE	Glyat	Glycine N-acyltransferase	NA	NA	TRUE	10423.5	18456.7	13835.7	16250.1	12115.5	12182.8	13127	12221.8	15007.9	14468.6	15190.4
AFAC-67.20580.20580.4	I:\Serrano\DFG\N_terminomics\Kidney_data\TMT_Kidney_3h_cryopreserved\peptidomics_3h_Unespecific\interact-AFAC-67.pep.xml	IVPLQGAQMLQMLEKSLR	n[305]IVPLQGAQM[147]LQMLEKSLR	M	K	18	4	8716.83	2678.56	2678.55	670.648	670.644	2678.55	670.644	-0.0004	0.8602	4.0833	2.212e-8	46.518	46.518	1	0	0	2	19	319662	15K(304.2071), 9M(15.9949), N-term(304.2071)	NA	0.92	TRUE	sp|Q91XE0|GLYAT_MOUSE	Q91XE0	GLYAT_MOUSE	Glyat	Glycine N-acyltransferase	NA	NA	TRUE	5399.41	9158.24	6805.52	7611.04	6214.27	5833.33	6362.14	5704.92	7253.4	7958.71	7686.28
AFAC-67.22189.22189.4	I:\Serrano\DFG\N_terminomics\Kidney_data\TMT_Kidney_3h_cryopreserved\peptidomics_3h_Unespecific\interact-AFAC-67.pep.xml	QPFVFSLGTGQVIKGWDQGLLGMCEGEKR	n[305]QPFVFSLGTGQVIKGWDQGLLGMCEGEKR	N	K	29	4	9370.48	4149.27	4149.26	1038.32	1038.32	4149.23	1038.32	0.0239	0.6439	0.3891	5.615e-4	28.685	15.801	0.9981	0	0	72	100	0	14K(304.2071), 24C(57.0214), 28K(304.2071), N-term(304.2071)	NA	0.82	TRUE	sp|P45878|FKBP2_MOUSE	P45878	FKBP2_MOUSE	Fkbp2	Peptidyl-prolyl cis-trans isomerase FKBP2	NA	NA	TRUE	3083.71	3979.34	4301.71	4354.93	3169.16	2683.58	3521.16	3537.7	3321.88	3896.6	4454.98
AFAC-67.22891.22891.3	I:\Serrano\DFG\N_terminomics\Kidney_data\TMT_Kidney_3h_cryopreserved\peptidomics_3h_Unespecific\interact-AFAC-67.pep.xml	GQNDLMGTAEDFADQFLR	n[305]GQNDLMGTAEDFADQFLR	M	V	18	3	9657.67	2332.11	2332.1	778.376	778.375	2331.11	778.045	0.9899	0.8788	1.0007	0.05065	26.408	26.408	0.9988	0	0	2	19	268094	N-term(304.2071)	NA	0.84	TRUE	sp|Q64310|SURF4_MOUSE	Q64310	SURF4_MOUSE	Surf4	Surfeit locus protein 4	NA	NA	TRUE	4252.28	7370.84	5950.74	7089.05	5367.35	5140.83	5526.91	6179.17	6066.53	6118.26	7766.77
[truncated: 556 more rows]
[truncated: 19 more columns]
