# Supplementary material for: Signatures of the Systemic Effects of a Snake Venom and Antivenom: Multiomics Profiling of the Kidney Pathology
Source: Mol Cell Proteomics. 2025 Jun 27;24(8):101023. doi: 10.1016/j.mcpro.2025.101023 (PMC12336009; doi:10.1016/j.mcpro.2025.101023)
Supplement: Supplemental Table S4 [file mmc5.xlsx]

## Sheet: Supplementary_Table_S4_phosphop
Phospho site	logFC	P.Value	adj.P.Val	contrast	timepoint	status	Protein	residue	PTM.Group	PTM.SiteProbability
P52479_S256_M1	-2.81112	4.230778547963194e-6	0.012711207282243451	Venom vs Saline	3 h	Decreased	P52479	S256	_TAGLC[Carbamidomethyl (C)]EGC[Carbamidomethyl (C)]HEADFEQPC[Carbamidomethyl (C)]LPADS[Phospho (STY)]LLR_.3	0.9987313151359558
P52479_S256_M1	-2.81112	4.230778547963194e-6	0.012711207282243451	Venom vs Saline	3 h	Decreased	P52479	S256	_TAGLC[Carbamidomethyl (C)]EGC[Carbamidomethyl (C)]HEADFEQPC[Carbamidomethyl (C)]LPADS[Phospho (STY)]LLR_.3	0.9975457191467284
P52479_S256_M1	-2.81112	4.230778547963194e-6	0.012711207282243451	Venom vs Saline	3 h	Decreased	P52479	S256	_TAGLC[Carbamidomethyl (C)]EGC[Carbamidomethyl (C)]HEADFEQPC[Carbamidomethyl (C)]LPADS[Phospho (STY)]LLR_.3	0.9854400157928468
P52479_S256_M1	-2.81112	4.230778547963194e-6	0.012711207282243451	Venom vs Saline	3 h	Decreased	P52479	S256	_TAGLC[Carbamidomethyl (C)]EGC[Carbamidomethyl (C)]HEADFEQPC[Carbamidomethyl (C)]LPADS[Phospho (STY)]LLR_.3	0.9973565340042114
P52479_S256_M1	-2.81112	4.230778547963194e-6	0.012711207282243451	Venom vs Saline	3 h	Decreased	P52479	S256	_TAGLC[Carbamidomethyl (C)]EGC[Carbamidomethyl (C)]HEADFEQPC[Carbamidomethyl (C)]LPADS[Phospho (STY)]LLR_.3	1
P52479_S256_M1	-2.81112	4.230778547963194e-6	0.012711207282243451	Venom vs Saline	3 h	Decreased	P52479	S256	_TAGLC[Carbamidomethyl (C)]EGC[Carbamidomethyl (C)]HEADFEQPC[Carbamidomethyl (C)]LPADS[Phospho (STY)]LLR_.3	0.9925546050071716
P52479_S256_M1	-2.81112	4.230778547963194e-6	0.012711207282243451	Venom vs Saline	3 h	Decreased	P52479	S256	_TAGLC[Carbamidomethyl (C)]EGC[Carbamidomethyl (C)]HEADFEQPC[Carbamidomethyl (C)]LPADS[Phospho (STY)]LLR_.3	0.9969582557678224
P52479_S256_M1	-2.81112	4.230778547963194e-6	0.012711207282243451	Venom vs Saline	3 h	Decreased	P52479	S256	_TAGLC[Carbamidomethyl (C)]EGC[Carbamidomethyl (C)]HEADFEQPC[Carbamidomethyl (C)]LPADS[Phospho (STY)]LLR_.3	0.9908703565597534
P52479_S256_M1	-2.81112	4.230778547963194e-6	0.012711207282243451	Venom vs Saline	3 h	Decreased	P52479	S256	_TAGLC[Carbamidomethyl (C)]EGC[Carbamidomethyl (C)]HEADFEQPC[Carbamidomethyl (C)]LPADS[Phospho (STY)]LLR_.3	0.9990033507347108
P52479_S256_M1	-2.81112	4.230778547963194e-6	0.012711207282243451	Venom vs Saline	3 h	Decreased	P52479	S256	_TAGLC[Carbamidomethyl (C)]EGC[Carbamidomethyl (C)]HEADFEQPC[Carbamidomethyl (C)]LPADS[Phospho (STY)]LLR_.3	0.999994
P52479_S256_M1	-2.81112	4.230778547963194e-6	0.012711207282243451	Venom vs Saline	3 h	Decreased	P52479	S256	_TAGLC[Carbamidomethyl (C)]EGC[Carbamidomethyl (C)]HEADFEQPC[Carbamidomethyl (C)]LPADS[Phospho (STY)]LLR_.3	0.999917
P52479_S256_M1	-2.81112	4.230778547963194e-6	0.012711207282243451	Venom vs Saline	3 h	Decreased	P52479	S256	_TAGLC[Carbamidomethyl (C)]EGC[Carbamidomethyl (C)]HEADFEQPC[Carbamidomethyl (C)]LPADS[Phospho (STY)]LLR_.3	0.999981
P52479_S256_M1	-2.81112	4.230778547963194e-6	0.012711207282243451	Venom vs Saline	3 h	Decreased	P52479	S256	_TAGLC[Carbamidomethyl (C)]EGC[Carbamidomethyl (C)]HEADFEQPC[Carbamidomethyl (C)]LPADS[Phospho (STY)]LLR_.3	0.8706921339035034
P52479_S256_M1	-2.81112	4.230778547963194e-6	0.012711207282243451	Venom vs Saline	3 h	Decreased	P52479	S256	_TAGLC[Carbamidomethyl (C)]EGC[Carbamidomethyl (C)]HEADFEQPC[Carbamidomethyl (C)]LPADS[Phospho (STY)]LLR_.3	0.9869664311408995
P52479_S256_M1	-2.81112	4.230778547963194e-6	0.012711207282243451	Venom vs Saline	3 h	Decreased	P52479	S256	_TAGLC[Carbamidomethyl (C)]EGC[Carbamidomethyl (C)]HEADFEQPC[Carbamidomethyl (C)]LPADS[Phospho (STY)]LLR_.3	0.9780020117759703
P52479_S256_M1	-2.81112	4.230778547963194e-6	0.012711207282243451	Venom vs Saline	3 h	Decreased	P52479	S256	_TAGLC[Carbamidomethyl (C)]EGC[Carbamidomethyl (C)]HEADFEQPC[Carbamidomethyl (C)]LPADS[Phospho (STY)]LLR_.3	0.9991529583930968
P52479_S256_M1	-2.81112	4.230778547963194e-6	0.012711207282243451	Venom vs Saline	3 h	Decreased	P52479	S256	_TAGLC[Carbamidomethyl (C)]EGC[Carbamidomethyl (C)]HEADFEQPC[Carbamidomethyl (C)]LPADS[Phospho (STY)]LLR_.3	0.998037
P52479_S256_M1	-2.81112	4.230778547963194e-6	0.012711207282243451	Venom vs Saline	3 h	Decreased	P52479	S256	_TAGLC[Carbamidomethyl (C)]EGC[Carbamidomethyl (C)]HEADFEQPC[Carbamidomethyl (C)]LPADS[Phospho (STY)]LLR_.3	0.9999902248382568
P52479_S256_M1	-2.81112	4.230778547963194e-6	0.012711207282243451	Venom vs Saline	3 h	Decreased	P52479	S256	_TAGLC[Carbamidomethyl (C)]EGC[Carbamidomethyl (C)]HEADFEQPC[Carbamidomethyl (C)]LPADS[Phospho (STY)]LLR_.3	0.992432
P52479_S256_M1	-2.81112	4.230778547963194e-6	0.012711207282243451	Venom vs Saline	3 h	Decreased	P52479	S256	_TAGLC[Carbamidomethyl (C)]EGC[Carbamidomethyl (C)]HEADFEQPC[Carbamidomethyl (C)]LPADS[Phospho (STY)]LLR_.3	0.9968038201332092
P52479_S256_M1	-2.81112	4.230778547963194e-6	0.012711207282243451	Venom vs Saline	3 h	Decreased	P52479	S256	_TAGLC[Carbamidomethyl (C)]EGC[Carbamidomethyl (C)]HEADFEQPC[Carbamidomethyl (C)]LPADS[Phospho (STY)]LLR_.3	0.9878293871879578
P52479_S256_M1	-2.81112	4.230778547963194e-6	0.012711207282243451	Venom vs Saline	3 h	Decreased	P52479	S256	_TAGLC[Carbamidomethyl (C)]EGC[Carbamidomethyl (C)]HEADFEQPC[Carbamidomethyl (C)]LPADS[Phospho (STY)]LLR_.3	0.970969
P52479_S256_M1	-2.81112	4.230778547963194e-6	0.012711207282243451	Venom vs Saline	3 h	Decreased	P52479	S256	_TAGLC[Carbamidomethyl (C)]EGC[Carbamidomethyl (C)]HEADFEQPC[Carbamidomethyl (C)]LPADS[Phospho (STY)]LLR_.3	0.9999985694885254
P52479_S256_M1	-2.81112	4.230778547963194e-6	0.012711207282243451	Venom vs Saline	3 h	Decreased	P52479	S256	_TAGLC[Carbamidomethyl (C)]EGC[Carbamidomethyl (C)]HEADFEQPC[Carbamidomethyl (C)]LPADS[Phospho (STY)]LLR_.3	0.999332
P52479_S256_M1	-2.81112	4.230778547963194e-6	0.012711207282243451	Venom vs Saline	3 h	Decreased	P52479	S256	_TAGLC[Carbamidomethyl (C)]EGC[Carbamidomethyl (C)]HEADFEQPC[Carbamidomethyl (C)]LPADS[Phospho (STY)]LLR_.3	0.999998
P52479_S256_M1	-2.81112	4.230778547963194e-6	0.012711207282243451	Venom vs Saline	3 h	Decreased	P52479	S256	_TAGLC[Carbamidomethyl (C)]EGC[Carbamidomethyl (C)]HEADFEQPC[Carbamidomethyl (C)]LPADS[Phospho (STY)]LLR_.3	0.9996715188026428
P52479_S256_M1	-2.81112	4.230778547963194e-6	0.012711207282243451	Venom vs Saline	3 h	Decreased	P52479	S256	_TAGLC[Carbamidomethyl (C)]EGC[Carbamidomethyl (C)]HEADFEQPC[Carbamidomethyl (C)]LPADS[Phospho (STY)]LLR_.3	0.999739
P52479_S256_M1	-2.81112	4.230778547963194e-6	0.012711207282243451	Venom vs Saline	3 h	Decreased	P52479	S256	_TAGLC[Carbamidomethyl (C)]EGC[Carbamidomethyl (C)]HEADFEQPC[Carbamidomethyl (C)]LPADS[Phospho (STY)]LLR_.3	0.998569
P52479_S256_M1	-2.81112	4.230778547963194e-6	0.012711207282243451	Venom vs Saline	3 h	Decreased	P52479	S256	_TAGLC[Carbamidomethyl (C)]EGC[Carbamidomethyl (C)]HEADFEQPC[Carbamidomethyl (C)]LPADS[Phospho (STY)]LLR_.3	0.9997957944869996
P52479_S256_M1	-2.81112	4.230778547963194e-6	0.012711207282243451	Venom vs Saline	3 h	Decreased	P52479	S256	_TAGLC[Carbamidomethyl (C)]EGC[Carbamidomethyl (C)]HEADFEQPC[Carbamidomethyl (C)]LPADS[Phospho (STY)]LLR_.3	0.9998599290847778
P52479_S256_M1	-2.81112	4.230778547963194e-6	0.012711207282243451	Venom vs Saline	3 h	Decreased	P52479	S256	_TAGLC[Carbamidomethyl (C)]EGC[Carbamidomethyl (C)]HEADFEQPC[Carbamidomethyl (C)]LPADS[Phospho (STY)]LLR_.3	0.998723
P52479_S256_M1	-2.81112	4.230778547963194e-6	0.012711207282243451	Venom vs Saline	3 h	Decreased	P52479	S256	_TAGLC[Carbamidomethyl (C)]EGC[Carbamidomethyl (C)]HEADFEQPC[Carbamidomethyl (C)]LPADS[Phospho (STY)]LLR_.3	0.9958289265632628
P52479_S256_M1	-2.81112	4.230778547963194e-6	0.012711207282243451	Venom vs Saline	3 h	Decreased	P52479	S256	_TAGLC[Carbamidomethyl (C)]EGC[Carbamidomethyl (C)]HEADFEQPC[Carbamidomethyl (C)]LPADS[Phospho (STY)]LLR_.3	0.9997925758361816
P52479_C251_M3	-2.81112	4.230778547963194e-6	0.012711207282243451	Venom vs Saline	3 h	Decreased	P52479	C251	_TAGLC[Carbamidomethyl (C)]EGC[Carbamidomethyl (C)]HEADFEQPC[Carbamidomethyl (C)]LPADS[Phospho (STY)]LLR_.3	1
P52479_C251_M3	-2.81112	4.230778547963194e-6	0.012711207282243451	Venom vs Saline	3 h	Decreased	P52479	C251	_TAGLC[Carbamidomethyl (C)]EGC[Carbamidomethyl (C)]HEADFEQPC[Carbamidomethyl (C)]LPADS[Phospho (STY)]LLR_.3	1
P52479_C251_M3	-2.81112	4.230778547963194e-6	0.012711207282243451	Venom vs Saline	3 h	Decreased	P52479	C251	_TAGLC[Carbamidomethyl (C)]EGC[Carbamidomethyl (C)]HEADFEQPC[Carbamidomethyl (C)]LPADS[Phospho (STY)]LLR_.3	1
P52479_C251_M3	-2.81112	4.230778547963194e-6	0.012711207282243451	Venom vs Saline	3 h	Decreased	P52479	C251	_TAGLC[Carbamidomethyl (C)]EGC[Carbamidomethyl (C)]HEADFEQPC[Carbamidomethyl (C)]LPADS[Phospho (STY)]LLR_.3	1
P52479_C251_M3	-2.81112	4.230778547963194e-6	0.012711207282243451	Venom vs Saline	3 h	Decreased	P52479	C251	_TAGLC[Carbamidomethyl (C)]EGC[Carbamidomethyl (C)]HEADFEQPC[Carbamidomethyl (C)]LPADS[Phospho (STY)]LLR_.3	1
P52479_C251_M3	-2.81112	4.230778547963194e-6	0.012711207282243451	Venom vs Saline	3 h	Decreased	P52479	C251	_TAGLC[Carbamidomethyl (C)]EGC[Carbamidomethyl (C)]HEADFEQPC[Carbamidomethyl (C)]LPADS[Phospho (STY)]LLR_.3	1
P52479_C251_M3	-2.81112	4.230778547963194e-6	0.012711207282243451	Venom vs Saline	3 h	Decreased	P52479	C251	_TAGLC[Carbamidomethyl (C)]EGC[Carbamidomethyl (C)]HEADFEQPC[Carbamidomethyl (C)]LPADS[Phospho (STY)]LLR_.3	1
P52479_C251_M3	-2.81112	4.230778547963194e-6	0.012711207282243451	Venom vs Saline	3 h	Decreased	P52479	C251	_TAGLC[Carbamidomethyl (C)]EGC[Carbamidomethyl (C)]HEADFEQPC[Carbamidomethyl (C)]LPADS[Phospho (STY)]LLR_.3	1
P52479_C251_M3	-2.81112	4.230778547963194e-6	0.012711207282243451	Venom vs Saline	3 h	Decreased	P52479	C251	_TAGLC[Carbamidomethyl (C)]EGC[Carbamidomethyl (C)]HEADFEQPC[Carbamidomethyl (C)]LPADS[Phospho (STY)]LLR_.3	1
P52479_C251_M3	-2.81112	4.230778547963194e-6	0.012711207282243451	Venom vs Saline	3 h	Decreased	P52479	C251	_TAGLC[Carbamidomethyl (C)]EGC[Carbamidomethyl (C)]HEADFEQPC[Carbamidomethyl (C)]LPADS[Phospho (STY)]LLR_.3	1
P52479_C251_M3	-2.81112	4.230778547963194e-6	0.012711207282243451	Venom vs Saline	3 h	Decreased	P52479	C251	_TAGLC[Carbamidomethyl (C)]EGC[Carbamidomethyl (C)]HEADFEQPC[Carbamidomethyl (C)]LPADS[Phospho (STY)]LLR_.3	1
P52479_C251_M3	-2.81112	4.230778547963194e-6	0.012711207282243451	Venom vs Saline	3 h	Decreased	P52479	C251	_TAGLC[Carbamidomethyl (C)]EGC[Carbamidomethyl (C)]HEADFEQPC[Carbamidomethyl (C)]LPADS[Phospho (STY)]LLR_.3	1
P52479_C251_M3	-2.81112	4.230778547963194e-6	0.012711207282243451	Venom vs Saline	3 h	Decreased	P52479	C251	_TAGLC[Carbamidomethyl (C)]EGC[Carbamidomethyl (C)]HEADFEQPC[Carbamidomethyl (C)]LPADS[Phospho (STY)]LLR_.3	1
P52479_C251_M3	-2.81112	4.230778547963194e-6	0.012711207282243451	Venom vs Saline	3 h	Decreased	P52479	C251	_TAGLC[Carbamidomethyl (C)]EGC[Carbamidomethyl (C)]HEADFEQPC[Carbamidomethyl (C)]LPADS[Phospho (STY)]LLR_.3	1
P52479_C251_M3	-2.81112	4.230778547963194e-6	0.012711207282243451	Venom vs Saline	3 h	Decreased	P52479	C251	_TAGLC[Carbamidomethyl (C)]EGC[Carbamidomethyl (C)]HEADFEQPC[Carbamidomethyl (C)]LPADS[Phospho (STY)]LLR_.3	1
P52479_C251_M3	-2.81112	4.230778547963194e-6	0.012711207282243451	Venom vs Saline	3 h	Decreased	P52479	C251	_TAGLC[Carbamidomethyl (C)]EGC[Carbamidomethyl (C)]HEADFEQPC[Carbamidomethyl (C)]LPADS[Phospho (STY)]LLR_.3	1
P52479_C251_M3	-2.81112	4.230778547963194e-6	0.012711207282243451	Venom vs Saline	3 h	Decreased	P52479	C251	_TAGLC[Carbamidomethyl (C)]EGC[Carbamidomethyl (C)]HEADFEQPC[Carbamidomethyl (C)]LPADS[Phospho (STY)]LLR_.3	1
P52479_C251_M3	-2.81112	4.230778547963194e-6	0.012711207282243451	Venom vs Saline	3 h	Decreased	P52479	C251	_TAGLC[Carbamidomethyl (C)]EGC[Carbamidomethyl (C)]HEADFEQPC[Carbamidomethyl (C)]LPADS[Phospho (STY)]LLR_.3	1
P52479_C251_M3	-2.81112	4.230778547963194e-6	0.012711207282243451	Venom vs Saline	3 h	Decreased	P52479	C251	_TAGLC[Carbamidomethyl (C)]EGC[Carbamidomethyl (C)]HEADFEQPC[Carbamidomethyl (C)]LPADS[Phospho (STY)]LLR_.3	1
P52479_C251_M3	-2.81112	4.230778547963194e-6	0.012711207282243451	Venom vs Saline	3 h	Decreased	P52479	C251	_TAGLC[Carbamidomethyl (C)]EGC[Carbamidomethyl (C)]HEADFEQPC[Carbamidomethyl (C)]LPADS[Phospho (STY)]LLR_.3	1
P52479_C251_M3	-2.81112	4.230778547963194e-6	0.012711207282243451	Venom vs Saline	3 h	Decreased	P52479	C251	_TAGLC[Carbamidomethyl (C)]EGC[Carbamidomethyl (C)]HEADFEQPC[Carbamidomethyl (C)]LPADS[Phospho (STY)]LLR_.3	1
P52479_C251_M3	-2.81112	4.230778547963194e-6	0.012711207282243451	Venom vs Saline	3 h	Decreased	P52479	C251	_TAGLC[Carbamidomethyl (C)]EGC[Carbamidomethyl (C)]HEADFEQPC[Carbamidomethyl (C)]LPADS[Phospho (STY)]LLR_.3	1
P52479_C251_M3	-2.81112	4.230778547963194e-6	0.012711207282243451	Venom vs Saline	3 h	Decreased	P52479	C251	_TAGLC[Carbamidomethyl (C)]EGC[Carbamidomethyl (C)]HEADFEQPC[Carbamidomethyl (C)]LPADS[Phospho (STY)]LLR_.3	1
P52479_C251_M3	-2.81112	4.230778547963194e-6	0.012711207282243451	Venom vs Saline	3 h	Decreased	P52479	C251	_TAGLC[Carbamidomethyl (C)]EGC[Carbamidomethyl (C)]HEADFEQPC[Carbamidomethyl (C)]LPADS[Phospho (STY)]LLR_.3	1
P52479_C251_M3	-2.81112	4.230778547963194e-6	0.012711207282243451	Venom vs Saline	3 h	Decreased	P52479	C251	_TAGLC[Carbamidomethyl (C)]EGC[Carbamidomethyl (C)]HEADFEQPC[Carbamidomethyl (C)]LPADS[Phospho (STY)]LLR_.3	1
P52479_C251_M3	-2.81112	4.230778547963194e-6	0.012711207282243451	Venom vs Saline	3 h	Decreased	P52479	C251	_TAGLC[Carbamidomethyl (C)]EGC[Carbamidomethyl (C)]HEADFEQPC[Carbamidomethyl (C)]LPADS[Phospho (STY)]LLR_.3	1
P52479_C251_M3	-2.81112	4.230778547963194e-6	0.012711207282243451	Venom vs Saline	3 h	Decreased	P52479	C251	_TAGLC[Carbamidomethyl (C)]EGC[Carbamidomethyl (C)]HEADFEQPC[Carbamidomethyl (C)]LPADS[Phospho (STY)]LLR_.3	1
P52479_C251_M3	-2.81112	4.230778547963194e-6	0.012711207282243451	Venom vs Saline	3 h	Decreased	P52479	C251	_TAGLC[Carbamidomethyl (C)]EGC[Carbamidomethyl (C)]HEADFEQPC[Carbamidomethyl (C)]LPADS[Phospho (STY)]LLR_.3	1
P52479_C251_M3	-2.81112	4.230778547963194e-6	0.012711207282243451	Venom vs Saline	3 h	Decreased	P52479	C251	_TAGLC[Carbamidomethyl (C)]EGC[Carbamidomethyl (C)]HEADFEQPC[Carbamidomethyl (C)]LPADS[Phospho (STY)]LLR_.3	1
P52479_C251_M3	-2.81112	4.230778547963194e-6	0.012711207282243451	Venom vs Saline	3 h	Decreased	P52479	C251	_TAGLC[Carbamidomethyl (C)]EGC[Carbamidomethyl (C)]HEADFEQPC[Carbamidomethyl (C)]LPADS[Phospho (STY)]LLR_.3	1
P52479_C251_M3	-2.81112	4.230778547963194e-6	0.012711207282243451	Venom vs Saline	3 h	Decreased	P52479	C251	_TAGLC[Carbamidomethyl (C)]EGC[Carbamidomethyl (C)]HEADFEQPC[Carbamidomethyl (C)]LPADS[Phospho (STY)]LLR_.3	1
P52479_C251_M3	-2.81112	4.230778547963194e-6	0.012711207282243451	Venom vs Saline	3 h	Decreased	P52479	C251	_TAGLC[Carbamidomethyl (C)]EGC[Carbamidomethyl (C)]HEADFEQPC[Carbamidomethyl (C)]LPADS[Phospho (STY)]LLR_.3	1
P52479_C251_M3	-2.81112	4.230778547963194e-6	0.012711207282243451	Venom vs Saline	3 h	Decreased	P52479	C251	_TAGLC[Carbamidomethyl (C)]EGC[Carbamidomethyl (C)]HEADFEQPC[Carbamidomethyl (C)]LPADS[Phospho (STY)]LLR_.3	1
P52479_C242_M3	-2.81112	4.230778547963194e-6	0.012711207282243451	Venom vs Saline	3 h	Decreased	P52479	C242	_TAGLC[Carbamidomethyl (C)]EGC[Carbamidomethyl (C)]HEADFEQPC[Carbamidomethyl (C)]LPADS[Phospho (STY)]LLR_.3	1
P52479_C242_M3	-2.81112	4.230778547963194e-6	0.012711207282243451	Venom vs Saline	3 h	Decreased	P52479	C242	_TAGLC[Carbamidomethyl (C)]EGC[Carbamidomethyl (C)]HEADFEQPC[Carbamidomethyl (C)]LPADS[Phospho (STY)]LLR_.3	1
P52479_C242_M3	-2.81112	4.230778547963194e-6	0.012711207282243451	Venom vs Saline	3 h	Decreased	P52479	C242	_TAGLC[Carbamidomethyl (C)]EGC[Carbamidomethyl (C)]HEADFEQPC[Carbamidomethyl (C)]LPADS[Phospho (STY)]LLR_.3	1
P52479_C242_M3	-2.81112	4.230778547963194e-6	0.012711207282243451	Venom vs Saline	3 h	Decreased	P52479	C242	_TAGLC[Carbamidomethyl (C)]EGC[Carbamidomethyl (C)]HEADFEQPC[Carbamidomethyl (C)]LPADS[Phospho (STY)]LLR_.3	1
P52479_C242_M3	-2.81112	4.230778547963194e-6	0.012711207282243451	Venom vs Saline	3 h	Decreased	P52479	C242	_TAGLC[Carbamidomethyl (C)]EGC[Carbamidomethyl (C)]HEADFEQPC[Carbamidomethyl (C)]LPADS[Phospho (STY)]LLR_.3	1
P52479_C242_M3	-2.81112	4.230778547963194e-6	0.012711207282243451	Venom vs Saline	3 h	Decreased	P52479	C242	_TAGLC[Carbamidomethyl (C)]EGC[Carbamidomethyl (C)]HEADFEQPC[Carbamidomethyl (C)]LPADS[Phospho (STY)]LLR_.3	1
P52479_C242_M3	-2.81112	4.230778547963194e-6	0.012711207282243451	Venom vs Saline	3 h	Decreased	P52479	C242	_TAGLC[Carbamidomethyl (C)]EGC[Carbamidomethyl (C)]HEADFEQPC[Carbamidomethyl (C)]LPADS[Phospho (STY)]LLR_.3	1
P52479_C242_M3	-2.81112	4.230778547963194e-6	0.012711207282243451	Venom vs Saline	3 h	Decreased	P52479	C242	_TAGLC[Carbamidomethyl (C)]EGC[Carbamidomethyl (C)]HEADFEQPC[Carbamidomethyl (C)]LPADS[Phospho (STY)]LLR_.3	1
P52479_C242_M3	-2.81112	4.230778547963194e-6	0.012711207282243451	Venom vs Saline	3 h	Decreased	P52479	C242	_TAGLC[Carbamidomethyl (C)]EGC[Carbamidomethyl (C)]HEADFEQPC[Carbamidomethyl (C)]LPADS[Phospho (STY)]LLR_.3	1
P52479_C242_M3	-2.81112	4.230778547963194e-6	0.012711207282243451	Venom vs Saline	3 h	Decreased	P52479	C242	_TAGLC[Carbamidomethyl (C)]EGC[Carbamidomethyl (C)]HEADFEQPC[Carbamidomethyl (C)]LPADS[Phospho (STY)]LLR_.3	1
P52479_C242_M3	-2.81112	4.230778547963194e-6	0.012711207282243451	Venom vs Saline	3 h	Decreased	P52479	C242	_TAGLC[Carbamidomethyl (C)]EGC[Carbamidomethyl (C)]HEADFEQPC[Carbamidomethyl (C)]LPADS[Phospho (STY)]LLR_.3	1
P52479_C242_M3	-2.81112	4.230778547963194e-6	0.012711207282243451	Venom vs Saline	3 h	Decreased	P52479	C242	_TAGLC[Carbamidomethyl (C)]EGC[Carbamidomethyl (C)]HEADFEQPC[Carbamidomethyl (C)]LPADS[Phospho (STY)]LLR_.3	1
P52479_C242_M3	-2.81112	4.230778547963194e-6	0.012711207282243451	Venom vs Saline	3 h	Decreased	P52479	C242	_TAGLC[Carbamidomethyl (C)]EGC[Carbamidomethyl (C)]HEADFEQPC[Carbamidomethyl (C)]LPADS[Phospho (STY)]LLR_.3	1
P52479_C242_M3	-2.81112	4.230778547963194e-6	0.012711207282243451	Venom vs Saline	3 h	Decreased	P52479	C242	_TAGLC[Carbamidomethyl (C)]EGC[Carbamidomethyl (C)]HEADFEQPC[Carbamidomethyl (C)]LPADS[Phospho (STY)]LLR_.3	1
P52479_C242_M3	-2.81112	4.230778547963194e-6	0.012711207282243451	Venom vs Saline	3 h	Decreased	P52479	C242	_TAGLC[Carbamidomethyl (C)]EGC[Carbamidomethyl (C)]HEADFEQPC[Carbamidomethyl (C)]LPADS[Phospho (STY)]LLR_.3	1
P52479_C242_M3	-2.81112	4.230778547963194e-6	0.012711207282243451	Venom vs Saline	3 h	Decreased	P52479	C242	_TAGLC[Carbamidomethyl (C)]EGC[Carbamidomethyl (C)]HEADFEQPC[Carbamidomethyl (C)]LPADS[Phospho (STY)]LLR_.3	1
P52479_C242_M3	-2.81112	4.230778547963194e-6	0.012711207282243451	Venom vs Saline	3 h	Decreased	P52479	C242	_TAGLC[Carbamidomethyl (C)]EGC[Carbamidomethyl (C)]HEADFEQPC[Carbamidomethyl (C)]LPADS[Phospho (STY)]LLR_.3	1
P52479_C242_M3	-2.81112	4.230778547963194e-6	0.012711207282243451	Venom vs Saline	3 h	Decreased	P52479	C242	_TAGLC[Carbamidomethyl (C)]EGC[Carbamidomethyl (C)]HEADFEQPC[Carbamidomethyl (C)]LPADS[Phospho (STY)]LLR_.3	1
P52479_C242_M3	-2.81112	4.230778547963194e-6	0.012711207282243451	Venom vs Saline	3 h	Decreased	P52479	C242	_TAGLC[Carbamidomethyl (C)]EGC[Carbamidomethyl (C)]HEADFEQPC[Carbamidomethyl (C)]LPADS[Phospho (STY)]LLR_.3	1
P52479_C242_M3	-2.81112	4.230778547963194e-6	0.012711207282243451	Venom vs Saline	3 h	Decreased	P52479	C242	_TAGLC[Carbamidomethyl (C)]EGC[Carbamidomethyl (C)]HEADFEQPC[Carbamidomethyl (C)]LPADS[Phospho (STY)]LLR_.3	1
P52479_C242_M3	-2.81112	4.230778547963194e-6	0.012711207282243451	Venom vs Saline	3 h	Decreased	P52479	C242	_TAGLC[Carbamidomethyl (C)]EGC[Carbamidomethyl (C)]HEADFEQPC[Carbamidomethyl (C)]LPADS[Phospho (STY)]LLR_.3	1
P52479_C242_M3	-2.81112	4.230778547963194e-6	0.012711207282243451	Venom vs Saline	3 h	Decreased	P52479	C242	_TAGLC[Carbamidomethyl (C)]EGC[Carbamidomethyl (C)]HEADFEQPC[Carbamidomethyl (C)]LPADS[Phospho (STY)]LLR_.3	1
P52479_C242_M3	-2.81112	4.230778547963194e-6	0.012711207282243451	Venom vs Saline	3 h	Decreased	P52479	C242	_TAGLC[Carbamidomethyl (C)]EGC[Carbamidomethyl (C)]HEADFEQPC[Carbamidomethyl (C)]LPADS[Phospho (STY)]LLR_.3	1
P52479_C242_M3	-2.81112	4.230778547963194e-6	0.012711207282243451	Venom vs Saline	3 h	Decreased	P52479	C242	_TAGLC[Carbamidomethyl (C)]EGC[Carbamidomethyl (C)]HEADFEQPC[Carbamidomethyl (C)]LPADS[Phospho (STY)]LLR_.3	1
P52479_C242_M3	-2.81112	4.230778547963194e-6	0.012711207282243451	Venom vs Saline	3 h	Decreased	P52479	C242	_TAGLC[Carbamidomethyl (C)]EGC[Carbamidomethyl (C)]HEADFEQPC[Carbamidomethyl (C)]LPADS[Phospho (STY)]LLR_.3	1
P52479_C242_M3	-2.81112	4.230778547963194e-6	0.012711207282243451	Venom vs Saline	3 h	Decreased	P52479	C242	_TAGLC[Carbamidomethyl (C)]EGC[Carbamidomethyl (C)]HEADFEQPC[Carbamidomethyl (C)]LPADS[Phospho (STY)]LLR_.3	1
P52479_C242_M3	-2.81112	4.230778547963194e-6	0.012711207282243451	Venom vs Saline	3 h	Decreased	P52479	C242	_TAGLC[Carbamidomethyl (C)]EGC[Carbamidomethyl (C)]HEADFEQPC[Carbamidomethyl (C)]LPADS[Phospho (STY)]LLR_.3	1
P52479_C242_M3	-2.81112	4.230778547963194e-6	0.012711207282243451	Venom vs Saline	3 h	Decreased	P52479	C242	_TAGLC[Carbamidomethyl (C)]EGC[Carbamidomethyl (C)]HEADFEQPC[Carbamidomethyl (C)]LPADS[Phospho (STY)]LLR_.3	1
P52479_C242_M3	-2.81112	4.230778547963194e-6	0.012711207282243451	Venom vs Saline	3 h	Decreased	P52479	C242	_TAGLC[Carbamidomethyl (C)]EGC[Carbamidomethyl (C)]HEADFEQPC[Carbamidomethyl (C)]LPADS[Phospho (STY)]LLR_.3	1
P52479_C242_M3	-2.81112	4.230778547963194e-6	0.012711207282243451	Venom vs Saline	3 h	Decreased	P52479	C242	_TAGLC[Carbamidomethyl (C)]EGC[Carbamidomethyl (C)]HEADFEQPC[Carbamidomethyl (C)]LPADS[Phospho (STY)]LLR_.3	1
P52479_C242_M3	-2.81112	4.230778547963194e-6	0.012711207282243451	Venom vs Saline	3 h	Decreased	P52479	C242	_TAGLC[Carbamidomethyl (C)]EGC[Carbamidomethyl (C)]HEADFEQPC[Carbamidomethyl (C)]LPADS[Phospho (STY)]LLR_.3	1
P52479_C242_M3	-2.81112	4.230778547963194e-6	0.012711207282243451	Venom vs Saline	3 h	Decreased	P52479	C242	_TAGLC[Carbamidomethyl (C)]EGC[Carbamidomethyl (C)]HEADFEQPC[Carbamidomethyl (C)]LPADS[Phospho (STY)]LLR_.3	1
P52479_C242_M3	-2.81112	4.230778547963194e-6	0.012711207282243451	Venom vs Saline	3 h	Decreased	P52479	C242	_TAGLC[Carbamidomethyl (C)]EGC[Carbamidomethyl (C)]HEADFEQPC[Carbamidomethyl (C)]LPADS[Phospho (STY)]LLR_.3	1
P52479_C239_M3	-2.81112	4.230778547963194e-6	0.012711207282243451	Venom vs Saline	3 h	Decreased	P52479	C239	_TAGLC[Carbamidomethyl (C)]EGC[Carbamidomethyl (C)]HEADFEQPC[Carbamidomethyl (C)]LPADS[Phospho (STY)]LLR_.3	1
P52479_C239_M3	-2.81112	4.230778547963194e-6	0.012711207282243451	Venom vs Saline	3 h	Decreased	P52479	C239	_TAGLC[Carbamidomethyl (C)]EGC[Carbamidomethyl (C)]HEADFEQPC[Carbamidomethyl (C)]LPADS[Phospho (STY)]LLR_.3	1
P52479_C239_M3	-2.81112	4.230778547963194e-6	0.012711207282243451	Venom vs Saline	3 h	Decreased	P52479	C239	_TAGLC[Carbamidomethyl (C)]EGC[Carbamidomethyl (C)]HEADFEQPC[Carbamidomethyl (C)]LPADS[Phospho (STY)]LLR_.3	1
P52479_C239_M3	-2.81112	4.230778547963194e-6	0.012711207282243451	Venom vs Saline	3 h	Decreased	P52479	C239	_TAGLC[Carbamidomethyl (C)]EGC[Carbamidomethyl (C)]HEADFEQPC[Carbamidomethyl (C)]LPADS[Phospho (STY)]LLR_.3	1
P52479_C239_M3	-2.81112	4.230778547963194e-6	0.012711207282243451	Venom vs Saline	3 h	Decreased	P52479	C239	_TAGLC[Carbamidomethyl (C)]EGC[Carbamidomethyl (C)]HEADFEQPC[Carbamidomethyl (C)]LPADS[Phospho (STY)]LLR_.3	1
P52479_C239_M3	-2.81112	4.230778547963194e-6	0.012711207282243451	Venom vs Saline	3 h	Decreased	P52479	C239	_TAGLC[Carbamidomethyl (C)]EGC[Carbamidomethyl (C)]HEADFEQPC[Carbamidomethyl (C)]LPADS[Phospho (STY)]LLR_.3	1
P52479_C239_M3	-2.81112	4.230778547963194e-6	0.012711207282243451	Venom vs Saline	3 h	Decreased	P52479	C239	_TAGLC[Carbamidomethyl (C)]EGC[Carbamidomethyl (C)]HEADFEQPC[Carbamidomethyl (C)]LPADS[Phospho (STY)]LLR_.3	1
P52479_C239_M3	-2.81112	4.230778547963194e-6	0.012711207282243451	Venom vs Saline	3 h	Decreased	P52479	C239	_TAGLC[Carbamidomethyl (C)]EGC[Carbamidomethyl (C)]HEADFEQPC[Carbamidomethyl (C)]LPADS[Phospho (STY)]LLR_.3	1
P52479_C239_M3	-2.81112	4.230778547963194e-6	0.012711207282243451	Venom vs Saline	3 h	Decreased	P52479	C239	_TAGLC[Carbamidomethyl (C)]EGC[Carbamidomethyl (C)]HEADFEQPC[Carbamidomethyl (C)]LPADS[Phospho (STY)]LLR_.3	1
P52479_C239_M3	-2.81112	4.230778547963194e-6	0.012711207282243451	Venom vs Saline	3 h	Decreased	P52479	C239	_TAGLC[Carbamidomethyl (C)]EGC[Carbamidomethyl (C)]HEADFEQPC[Carbamidomethyl (C)]LPADS[Phospho (STY)]LLR_.3	1
P52479_C239_M3	-2.81112	4.230778547963194e-6	0.012711207282243451	Venom vs Saline	3 h	Decreased	P52479	C239	_TAGLC[Carbamidomethyl (C)]EGC[Carbamidomethyl (C)]HEADFEQPC[Carbamidomethyl (C)]LPADS[Phospho (STY)]LLR_.3	1
P52479_C239_M3	-2.81112	4.230778547963194e-6	0.012711207282243451	Venom vs Saline	3 h	Decreased	P52479	C239	_TAGLC[Carbamidomethyl (C)]EGC[Carbamidomethyl (C)]HEADFEQPC[Carbamidomethyl (C)]LPADS[Phospho (STY)]LLR_.3	1
P52479_C239_M3	-2.81112	4.230778547963194e-6	0.012711207282243451	Venom vs Saline	3 h	Decreased	P52479	C239	_TAGLC[Carbamidomethyl (C)]EGC[Carbamidomethyl (C)]HEADFEQPC[Carbamidomethyl (C)]LPADS[Phospho (STY)]LLR_.3	1
P52479_C239_M3	-2.81112	4.230778547963194e-6	0.012711207282243451	Venom vs Saline	3 h	Decreased	P52479	C239	_TAGLC[Carbamidomethyl (C)]EGC[Carbamidomethyl (C)]HEADFEQPC[Carbamidomethyl (C)]LPADS[Phospho (STY)]LLR_.3	1
P52479_C239_M3	-2.81112	4.230778547963194e-6	0.012711207282243451	Venom vs Saline	3 h	Decreased	P52479	C239	_TAGLC[Carbamidomethyl (C)]EGC[Carbamidomethyl (C)]HEADFEQPC[Carbamidomethyl (C)]LPADS[Phospho (STY)]LLR_.3	1
P52479_C239_M3	-2.81112	4.230778547963194e-6	0.012711207282243451	Venom vs Saline	3 h	Decreased	P52479	C239	_TAGLC[Carbamidomethyl (C)]EGC[Carbamidomethyl (C)]HEADFEQPC[Carbamidomethyl (C)]LPADS[Phospho (STY)]LLR_.3	1
P52479_C239_M3	-2.81112	4.230778547963194e-6	0.012711207282243451	Venom vs Saline	3 h	Decreased	P52479	C239	_TAGLC[Carbamidomethyl (C)]EGC[Carbamidomethyl (C)]HEADFEQPC[Carbamidomethyl (C)]LPADS[Phospho (STY)]LLR_.3	1
P52479_C239_M3	-2.81112	4.230778547963194e-6	0.012711207282243451	Venom vs Saline	3 h	Decreased	P52479	C239	_TAGLC[Carbamidomethyl (C)]EGC[Carbamidomethyl (C)]HEADFEQPC[Carbamidomethyl (C)]LPADS[Phospho (STY)]LLR_.3	1
P52479_C239_M3	-2.81112	4.230778547963194e-6	0.012711207282243451	Venom vs Saline	3 h	Decreased	P52479	C239	_TAGLC[Carbamidomethyl (C)]EGC[Carbamidomethyl (C)]HEADFEQPC[Carbamidomethyl (C)]LPADS[Phospho (STY)]LLR_.3	1
P52479_C239_M3	-2.81112	4.230778547963194e-6	0.012711207282243451	Venom vs Saline	3 h	Decreased	P52479	C239	_TAGLC[Carbamidomethyl (C)]EGC[Carbamidomethyl (C)]HEADFEQPC[Carbamidomethyl (C)]LPADS[Phospho (STY)]LLR_.3	1
P52479_C239_M3	-2.81112	4.230778547963194e-6	0.012711207282243451	Venom vs Saline	3 h	Decreased	P52479	C239	_TAGLC[Carbamidomethyl (C)]EGC[Carbamidomethyl (C)]HEADFEQPC[Carbamidomethyl (C)]LPADS[Phospho (STY)]LLR_.3	1
P52479_C239_M3	-2.81112	4.230778547963194e-6	0.012711207282243451	Venom vs Saline	3 h	Decreased	P52479	C239	_TAGLC[Carbamidomethyl (C)]EGC[Carbamidomethyl (C)]HEADFEQPC[Carbamidomethyl (C)]LPADS[Phospho (STY)]LLR_.3	1
P52479_C239_M3	-2.81112	4.230778547963194e-6	0.012711207282243451	Venom vs Saline	3 h	Decreased	P52479	C239	_TAGLC[Carbamidomethyl (C)]EGC[Carbamidomethyl (C)]HEADFEQPC[Carbamidomethyl (C)]LPADS[Phospho (STY)]LLR_.3	1
P52479_C239_M3	-2.81112	4.230778547963194e-6	0.012711207282243451	Venom vs Saline	3 h	Decreased	P52479	C239	_TAGLC[Carbamidomethyl (C)]EGC[Carbamidomethyl (C)]HEADFEQPC[Carbamidomethyl (C)]LPADS[Phospho (STY)]LLR_.3	1
P52479_C239_M3	-2.81112	4.230778547963194e-6	0.012711207282243451	Venom vs Saline	3 h	Decreased	P52479	C239	_TAGLC[Carbamidomethyl (C)]EGC[Carbamidomethyl (C)]HEADFEQPC[Carbamidomethyl (C)]LPADS[Phospho (STY)]LLR_.3	1
P52479_C239_M3	-2.81112	4.230778547963194e-6	0.012711207282243451	Venom vs Saline	3 h	Decreased	P52479	C239	_TAGLC[Carbamidomethyl (C)]EGC[Carbamidomethyl (C)]HEADFEQPC[Carbamidomethyl (C)]LPADS[Phospho (STY)]LLR_.3	1
P52479_C239_M3	-2.81112	4.230778547963194e-6	0.012711207282243451	Venom vs Saline	3 h	Decreased	P52479	C239	_TAGLC[Carbamidomethyl (C)]EGC[Carbamidomethyl (C)]HEADFEQPC[Carbamidomethyl (C)]LPADS[Phospho (STY)]LLR_.3	1
P52479_C239_M3	-2.81112	4.230778547963194e-6	0.012711207282243451	Venom vs Saline	3 h	Decreased	P52479	C239	_TAGLC[Carbamidomethyl (C)]EGC[Carbamidomethyl (C)]HEADFEQPC[Carbamidomethyl (C)]LPADS[Phospho (STY)]LLR_.3	1
P52479_C239_M3	-2.81112	4.230778547963194e-6	0.012711207282243451	Venom vs Saline	3 h	Decreased	P52479	C239	_TAGLC[Carbamidomethyl (C)]EGC[Carbamidomethyl (C)]HEADFEQPC[Carbamidomethyl (C)]LPADS[Phospho (STY)]LLR_.3	1
P52479_C239_M3	-2.81112	4.230778547963194e-6	0.012711207282243451	Venom vs Saline	3 h	Decreased	P52479	C239	_TAGLC[Carbamidomethyl (C)]EGC[Carbamidomethyl (C)]HEADFEQPC[Carbamidomethyl (C)]LPADS[Phospho (STY)]LLR_.3	1
P52479_C239_M3	-2.81112	4.230778547963194e-6	0.012711207282243451	Venom vs Saline	3 h	Decreased	P52479	C239	_TAGLC[Carbamidomethyl (C)]EGC[Carbamidomethyl (C)]HEADFEQPC[Carbamidomethyl (C)]LPADS[Phospho (STY)]LLR_.3	1
P52479_C239_M3	-2.81112	4.230778547963194e-6	0.012711207282243451	Venom vs Saline	3 h	Decreased	P52479	C239	_TAGLC[Carbamidomethyl (C)]EGC[Carbamidomethyl (C)]HEADFEQPC[Carbamidomethyl (C)]LPADS[Phospho (STY)]LLR_.3	1
P52479_C239_M3	-2.81112	4.230778547963194e-6	0.012711207282243451	Venom vs Saline	3 h	Decreased	P52479	C239	_TAGLC[Carbamidomethyl (C)]EGC[Carbamidomethyl (C)]HEADFEQPC[Carbamidomethyl (C)]LPADS[Phospho (STY)]LLR_.3	1
Q8BXR9_S35_M1	-2.90962	2.0361606642057232e-6	0.012711207282243451	Venom vs Saline	3 h	Decreased	Q8BXR9	S35	_QS[Phospho (STY)]IHVLER_.2	1
Q8BXR9_S35_M1	-2.90962	2.0361606642057232e-6	0.012711207282243451	Venom vs Saline	3 h	Decreased	Q8BXR9	S35	_QS[Phospho (STY)]IHVLER_.2	1
Q8BXR9_S35_M1	-2.90962	2.0361606642057232e-6	0.012711207282243451	Venom vs Saline	3 h	Decreased	Q8BXR9	S35	_QS[Phospho (STY)]IHVLER_.2	1
Q8BXR9_S35_M1	-2.90962	2.0361606642057232e-6	0.012711207282243451	Venom vs Saline	3 h	Decreased	Q8BXR9	S35	_QS[Phospho (STY)]IHVLER_.2	1
Q8BXR9_S35_M1	-2.90962	2.0361606642057232e-6	0.012711207282243451	Venom vs Saline	3 h	Decreased	Q8BXR9	S35	_QS[Phospho (STY)]IHVLER_.2	1
Q8BXR9_S35_M1	-2.90962	2.0361606642057232e-6	0.012711207282243451	Venom vs Saline	3 h	Decreased	Q8BXR9	S35	_QS[Phospho (STY)]IHVLER_.2	1
Q8BXR9_S35_M1	-2.90962	2.0361606642057232e-6	0.012711207282243451	Venom vs Saline	3 h	Decreased	Q8BXR9	S35	_QS[Phospho (STY)]IHVLER_.2	1
Q8BXR9_S35_M1	-2.90962	2.0361606642057232e-6	0.012711207282243451	Venom vs Saline	3 h	Decreased	Q8BXR9	S35	_QS[Phospho (STY)]IHVLER_.2	1
Q8BXR9_S35_M1	-2.90962	2.0361606642057232e-6	0.012711207282243451	Venom vs Saline	3 h	Decreased	Q8BXR9	S35	_QS[Phospho (STY)]IHVLER_.2	1
Q8BXR9_S35_M1	-2.90962	2.0361606642057232e-6	0.012711207282243451	Venom vs Saline	3 h	Decreased	Q8BXR9	S35	_QS[Phospho (STY)]IHVLER_.2	1
Q8BXR9_S35_M1	-2.90962	2.0361606642057232e-6	0.012711207282243451	Venom vs Saline	3 h	Decreased	Q8BXR9	S35	_QS[Phospho (STY)]IHVLER_.2	1
Q8BXR9_S35_M1	-2.90962	2.0361606642057232e-6	0.012711207282243451	Venom vs Saline	3 h	Decreased	Q8BXR9	S35	_QS[Phospho (STY)]IHVLER_.2	1
Q8BXR9_S35_M1	-2.90962	2.0361606642057232e-6	0.012711207282243451	Venom vs Saline	3 h	Decreased	Q8BXR9	S35	_QS[Phospho (STY)]IHVLER_.2	1
Q8BXR9_S35_M1	-2.90962	2.0361606642057232e-6	0.012711207282243451	Venom vs Saline	3 h	Decreased	Q8BXR9	S35	_QS[Phospho (STY)]IHVLER_.2	1
Q8BXR9_S35_M1	-2.90962	2.0361606642057232e-6	0.012711207282243451	Venom vs Saline	3 h	Decreased	Q8BXR9	S35	_QS[Phospho (STY)]IHVLER_.2	1
Q8BXR9_S35_M1	-2.90962	2.0361606642057232e-6	0.012711207282243451	Venom vs Saline	3 h	Decreased	Q8BXR9	S35	_QS[Phospho (STY)]IHVLER_.2	1
Q8BXR9_S35_M1	-2.90962	2.0361606642057232e-6	0.012711207282243451	Venom vs Saline	3 h	Decreased	Q8BXR9	S35	_QS[Phospho (STY)]IHVLER_.2	1
Q8BXR9_S35_M1	-2.90962	2.0361606642057232e-6	0.012711207282243451	Venom vs Saline	3 h	Decreased	Q8BXR9	S35	_QS[Phospho (STY)]IHVLER_.2	1
Q8BXR9_S35_M1	-2.90962	2.0361606642057232e-6	0.012711207282243451	Venom vs Saline	3 h	Decreased	Q8BXR9	S35	_QS[Phospho (STY)]IHVLER_.2	1
Q8BXR9_S35_M1	-2.90962	2.0361606642057232e-6	0.012711207282243451	Venom vs Saline	3 h	Decreased	Q8BXR9	S35	_QS[Phospho (STY)]IHVLER_.2	1
Q8BXR9_S35_M1	-2.90962	2.0361606642057232e-6	0.012711207282243451	Venom vs Saline	3 h	Decreased	Q8BXR9	S35	_QS[Phospho (STY)]IHVLER_.2	1
Q8BXR9_S35_M1	-2.90962	2.0361606642057232e-6	0.012711207282243451	Venom vs Saline	3 h	Decreased	Q8BXR9	S35	_QS[Phospho (STY)]IHVLER_.2	1
Q8BXR9_S35_M1	-2.90962	2.0361606642057232e-6	0.012711207282243451	Venom vs Saline	3 h	Decreased	Q8BXR9	S35	_QS[Phospho (STY)]IHVLER_.2	1
Q8BXR9_S35_M1	-2.90962	2.0361606642057232e-6	0.012711207282243451	Venom vs Saline	3 h	Decreased	Q8BXR9	S35	_QS[Phospho (STY)]IHVLER_.2	1
Q8BXR9_S35_M1	-2.90962	2.0361606642057232e-6	0.012711207282243451	Venom vs Saline	3 h	Decreased	Q8BXR9	S35	_QS[Phospho (STY)]IHVLER_.2	1
Q8BXR9_S35_M1	-2.90962	2.0361606642057232e-6	0.012711207282243451	Venom vs Saline	3 h	Decreased	Q8BXR9	S35	_QS[Phospho (STY)]IHVLER_.2	1
Q8BXR9_S35_M1	-2.90962	2.0361606642057232e-6	0.012711207282243451	Venom vs Saline	3 h	Decreased	Q8BXR9	S35	_QS[Phospho (STY)]IHVLER_.2	1
Q8BXR9_S35_M1	-2.90962	2.0361606642057232e-6	0.012711207282243451	Venom vs Saline	3 h	Decreased	Q8BXR9	S35	_QS[Phospho (STY)]IHVLER_.2	1
Q8BXR9_S35_M1	-2.90962	2.0361606642057232e-6	0.012711207282243451	Venom vs Saline	3 h	Decreased	Q8BXR9	S35	_QS[Phospho (STY)]IHVLER_.2	1
Q8BXR9_S35_M1	-2.90962	2.0361606642057232e-6	0.012711207282243451	Venom vs Saline	3 h	Decreased	Q8BXR9	S35	_QS[Phospho (STY)]IHVLER_.2	1
Q8BXR9_S35_M1	-2.90962	2.0361606642057232e-6	0.012711207282243451	Venom vs Saline	3 h	Decreased	Q8BXR9	S35	_QS[Phospho (STY)]IHVLER_.2	1
Q8BXR9_S35_M1	-2.90962	2.0361606642057232e-6	0.012711207282243451	Venom vs Saline	3 h	Decreased	Q8BXR9	S35	_QS[Phospho (STY)]IHVLER_.2	1
Q8BXR9_S35_M1	-2.90962	2.0361606642057232e-6	0.012711207282243451	Venom vs Saline	3 h	Decreased	Q8BXR9	S35	_QS[Phospho (STY)]IHVLER_.2	1
Q8BXR9_S35_M1	-2.90962	2.0361606642057232e-6	0.012711207282243451	Venom vs Saline	3 h	Decreased	Q8BXR9	S35	_QS[Phospho (STY)]IHVLER_.2	1
Q8BXR9_S35_M1	-2.90962	2.0361606642057232e-6	0.012711207282243451	Venom vs Saline	3 h	Decreased	Q8BXR9	S35	_QS[Phospho (STY)]IHVLER_.2	1
Q8BXR9_S35_M1	-2.90962	2.0361606642057232e-6	0.012711207282243451	Venom vs Saline	3 h	Decreased	Q8BXR9	S35	_QS[Phospho (STY)]IHVLER_.2	1
Q8BXR9_S35_M1	-2.90962	2.0361606642057232e-6	0.012711207282243451	Venom vs Saline	3 h	Decreased	Q8BXR9	S35	_QS[Phospho (STY)]IHVLER_.2	1
Q5NCX5_S909_M1	2.8658381002496567	4.486572368578193e-6	0.012711207282243451	Venom vs Saline	3 h	Increased	Q5NCX5	S909	_SFPLHS[Phospho (STY)]PVAGVAHR_.3	0.9967670440673828
Q5NCX5_S909_M1	2.8658381002496567	4.486572368578193e-6	0.012711207282243451	Venom vs Saline	3 h	Increased	Q5NCX5	S909	_SFPLHS[Phospho (STY)]PVAGVAHR_.3	0.9972473382949828
Q5NCX5_S909_M1	2.8658381002496567	4.486572368578193e-6	0.012711207282243451	Venom vs Saline	3 h	Increased	Q5NCX5	S909	_SFPLHS[Phospho (STY)]PVAGVAHR_.3	0.9999739527702332
Q5NCX5_S909_M1	2.8658381002496567	4.486572368578193e-6	0.012711207282243451	Venom vs Saline	3 h	Increased	Q5NCX5	S909	_SFPLHS[Phospho (STY)]PVAGVAHR_.3	0.9998735785484314
Q5NCX5_S909_M1	2.8658381002496567	4.486572368578193e-6	0.012711207282243451	Venom vs Saline	3 h	Increased	Q5NCX5	S909	_SFPLHS[Phospho (STY)]PVAGVAHR_.3	0.8574537038803101
Q5NCX5_S909_M1	2.8658381002496567	4.486572368578193e-6	0.012711207282243451	Venom vs Saline	3 h	Increased	Q5NCX5	S909	_SFPLHS[Phospho (STY)]PVAGVAHR_.3	0.9962245225906372
Q5NCX5_S909_M1	2.8658381002496567	4.486572368578193e-6	0.012711207282243451	Venom vs Saline	3 h	Increased	Q5NCX5	S909	_SFPLHS[Phospho (STY)]PVAGVAHR_.3	0.999592
Q5NCX5_S909_M1	2.8658381002496567	4.486572368578193e-6	0.012711207282243451	Venom vs Saline	3 h	Increased	Q5NCX5	S909	_SFPLHS[Phospho (STY)]PVAGVAHR_.3	0.9923556447029114
Q5NCX5_S909_M1	2.8658381002496567	4.486572368578193e-6	0.012711207282243451	Venom vs Saline	3 h	Increased	Q5NCX5	S909	_SFPLHS[Phospho (STY)]PVAGVAHR_.3	0.9996459484100342
Q5NCX5_S909_M1	2.8658381002496567	4.486572368578193e-6	0.012711207282243451	Venom vs Saline	3 h	Increased	Q5NCX5	S909	_SFPLHS[Phospho (STY)]PVAGVAHR_.2	0.9876378178596495
Q5NCX5_S909_M1	2.8658381002496567	4.486572368578193e-6	0.012711207282243451	Venom vs Saline	3 h	Increased	Q5NCX5	S909	_SFPLHS[Phospho (STY)]PVAGVAHR_.3	0.999298
Q5NCX5_S909_M1	2.8658381002496567	4.486572368578193e-6	0.012711207282243451	Venom vs Saline	3 h	Increased	Q5NCX5	S909	_SFPLHS[Phospho (STY)]PVAGVAHR_.3	0.9999871850013732
Q5NCX5_S909_M1	2.8658381002496567	4.486572368578193e-6	0.012711207282243451	Venom vs Saline	3 h	Increased	Q5NCX5	S909	_SFPLHS[Phospho (STY)]PVAGVAHR_.3	0.9979059100151062
Q5NCX5_S909_M1	2.8658381002496567	4.486572368578193e-6	0.012711207282243451	Venom vs Saline	3 h	Increased	Q5NCX5	S909	_SFPLHS[Phospho (STY)]PVAGVAHR_.3	0.8821489214897156
Q5NCX5_S909_M1	2.8658381002496567	4.486572368578193e-6	0.012711207282243451	Venom vs Saline	3 h	Increased	Q5NCX5	S909	_SFPLHS[Phospho (STY)]PVAGVAHR_.3	0.9668613076210022
Q5NCX5_S909_M1	2.8658381002496567	4.486572368578193e-6	0.012711207282243451	Venom vs Saline	3 h	Increased	Q5NCX5	S909	_SFPLHS[Phospho (STY)]PVAGVAHR_.3	0.9997408390045166
Q5NCX5_S909_M1	2.8658381002496567	4.486572368578193e-6	0.012711207282243451	Venom vs Saline	3 h	Increased	Q5NCX5	S909	_SFPLHS[Phospho (STY)]PVAGVAHR_.3	0.8706058263778687
Q5NCX5_S909_M1	2.8658381002496567	4.486572368578193e-6	0.012711207282243451	Venom vs Saline	3 h	Increased	Q5NCX5	S909	_SFPLHS[Phospho (STY)]PVAGVAHR_.3	0.9388819336891174
Q5NCX5_S909_M1	2.8658381002496567	4.486572368578193e-6	0.012711207282243451	Venom vs Saline	3 h	Increased	Q5NCX5	S909	_SFPLHS[Phospho (STY)]PVAGVAHR_.3	0.9999638199806212
Q5NCX5_S909_M1	2.8658381002496567	4.486572368578193e-6	0.012711207282243451	Venom vs Saline	3 h	Increased	Q5NCX5	S909	_SFPLHS[Phospho (STY)]PVAGVAHR_.3	0.998343
Q5NCX5_S909_M1	2.8658381002496567	4.486572368578193e-6	0.012711207282243451	Venom vs Saline	3 h	Increased	Q5NCX5	S909	_SFPLHS[Phospho (STY)]PVAGVAHR_.3	0.8988205790519714
Q5NCX5_S909_M1	2.8658381002496567	4.486572368578193e-6	0.012711207282243451	Venom vs Saline	3 h	Increased	Q5NCX5	S909	_SFPLHS[Phospho (STY)]PVAGVAHR_.3	0.8854357600212097
Q5NCX5_S909_M1	2.8658381002496567	4.486572368578193e-6	0.012711207282243451	Venom vs Saline	3 h	Increased	Q5NCX5	S909	_SFPLHS[Phospho (STY)]PVAGVAHR_.3	0.97329
Q5NCX5_S909_M1	2.8658381002496567	4.486572368578193e-6	0.012711207282243451	Venom vs Saline	3 h	Increased	Q5NCX5	S909	_SFPLHS[Phospho (STY)]PVAGVAHR_.3	0.996485
Q5NCX5_S909_M1	2.8658381002496567	4.486572368578193e-6	0.012711207282243451	Venom vs Saline	3 h	Increased	Q5NCX5	S909	_SFPLHS[Phospho (STY)]PVAGVAHR_.3	0.9902384877204896
B1AUH1_S853_M1	-1.15797	4.22529718527996e-5	7.1825826852574007E-2	Venom vs Saline	3 h	Not significant	B1AUH1	S853	_SGGVTEASSLLGGS[Phospho (STY)]PR_.2	0.9997034668922424
B1AUH1_S853_M1	-1.15797	4.22529718527996e-5	7.1825826852574007E-2	Venom vs Saline	3 h	Not significant	B1AUH1	S853	_SGGVTEASSLLGGS[Phospho (STY)]PR_.2	0.9995272755622864
B1AUH1_S853_M1	-1.15797	4.22529718527996e-5	7.1825826852574007E-2	Venom vs Saline	3 h	Not significant	B1AUH1	S853	_SGGVTEASSLLGGS[Phospho (STY)]PR_.2	0.9998824000358582
B1AUH1_S853_M1	-1.15797	4.22529718527996e-5	7.1825826852574007E-2	Venom vs Saline	3 h	Not significant	B1AUH1	S853	_SGGVTEASSLLGGS[Phospho (STY)]PR_.2	0.9696706533432008
B1AUH1_S853_M1	-1.15797	4.22529718527996e-5	7.1825826852574007E-2	Venom vs Saline	3 h	Not significant	B1AUH1	S853	_SGGVTEASSLLGGS[Phospho (STY)]PR_.2	0.9937113523483276
B1AUH1_S853_M1	-1.15797	4.22529718527996e-5	7.1825826852574007E-2	Venom vs Saline	3 h	Not significant	B1AUH1	S853	_SGGVTEASSLLGGS[Phospho (STY)]PR_.2	0.9999932646751404
B1AUH1_S853_M1	-1.15797	4.22529718527996e-5	7.1825826852574007E-2	Venom vs Saline	3 h	Not significant	B1AUH1	S853	_SGGVTEASSLLGGS[Phospho (STY)]PR_.2	0.9998570680618286
B1AUH1_S853_M1	-1.15797	4.22529718527996e-5	7.1825826852574007E-2	Venom vs Saline	3 h	Not significant	B1AUH1	S853	_SGGVTEASSLLGGS[Phospho (STY)]PR_.2	0.979225
B1AUH1_S853_M1	-1.15797	4.22529718527996e-5	7.1825826852574007E-2	Venom vs Saline	3 h	Not significant	B1AUH1	S853	_SGGVTEASSLLGGS[Phospho (STY)]PR_.2	0.9924646615982056
B1AUH1_S853_M1	-1.15797	4.22529718527996e-5	7.1825826852574007E-2	Venom vs Saline	3 h	Not significant	B1AUH1	S853	_SGGVTEASSLLGGS[Phospho (STY)]PR_.2	0.9920933246612548
B1AUH1_S853_M1	-1.15797	4.22529718527996e-5	7.1825826852574007E-2	Venom vs Saline	3 h	Not significant	B1AUH1	S853	_SGGVTEASSLLGGS[Phospho (STY)]PR_.2	0.9999972581863404
B1AUH1_S853_M1	-1.15797	4.22529718527996e-5	7.1825826852574007E-2	Venom vs Saline	3 h	Not significant	B1AUH1	S853	_SGGVTEASSLLGGS[Phospho (STY)]PR_.2	0.9999993443489076
B1AUH1_S853_M1	-1.15797	4.22529718527996e-5	7.1825826852574007E-2	Venom vs Saline	3 h	Not significant	B1AUH1	S853	_SGGVTEASSLLGGS[Phospho (STY)]PR_.2	0.967355
B1AUH1_S853_M1	-1.15797	4.22529718527996e-5	7.1825826852574007E-2	Venom vs Saline	3 h	Not significant	B1AUH1	S853	_SGGVTEASSLLGGS[Phospho (STY)]PR_.2	0.917409
B1AUH1_S853_M1	-1.15797	4.22529718527996e-5	7.1825826852574007E-2	Venom vs Saline	3 h	Not significant	B1AUH1	S853	_SGGVTEASSLLGGS[Phospho (STY)]PR_.2	0.9995179176330566
B1AUH1_S853_M1	-1.15797	4.22529718527996e-5	7.1825826852574007E-2	Venom vs Saline	3 h	Not significant	B1AUH1	S853	_SGGVTEASSLLGGS[Phospho (STY)]PR_.2	0.9941708445549012
B1AUH1_S853_M1	-1.15797	4.22529718527996e-5	7.1825826852574007E-2	Venom vs Saline	3 h	Not significant	B1AUH1	S853	_SGGVTEASSLLGGS[Phospho (STY)]PR_.2	0.999303
B1AUH1_S853_M1	-1.15797	4.22529718527996e-5	7.1825826852574007E-2	Venom vs Saline	3 h	Not significant	B1AUH1	S853	_SGGVTEASSLLGGS[Phospho (STY)]PR_.2	0.999611
B1AUH1_S853_M1	-1.15797	4.22529718527996e-5	7.1825826852574007E-2	Venom vs Saline	3 h	Not significant	B1AUH1	S853	_SGGVTEASSLLGGS[Phospho (STY)]PR_.2	0.9922407269477844
B1AUH1_S853_M1	-1.15797	4.22529718527996e-5	7.1825826852574007E-2	Venom vs Saline	3 h	Not significant	B1AUH1	S853	_SGGVTEASSLLGGS[Phospho (STY)]PR_.2	0.9920345544815063
B1AUH1_S853_M1	-1.15797	4.22529718527996e-5	7.1825826852574007E-2	Venom vs Saline	3 h	Not significant	B1AUH1	S853	_SGGVTEASSLLGGS[Phospho (STY)]PR_.2	0.9791266322135924
B1AUH1_S853_M1	-1.15797	4.22529718527996e-5	7.1825826852574007E-2	Venom vs Saline	3 h	Not significant	B1AUH1	S853	_SGGVTEASSLLGGS[Phospho (STY)]PR_.2	0.9999514818191528
B1AUH1_S853_M1	-1.15797	4.22529718527996e-5	7.1825826852574007E-2	Venom vs Saline	3 h	Not significant	B1AUH1	S853	_SGGVTEASSLLGGS[Phospho (STY)]PR_.2	0.8807606101036072
B1AUH1_S853_M1	-1.15797	4.22529718527996e-5	7.1825826852574007E-2	Venom vs Saline	3 h	Not significant	B1AUH1	S853	_SGGVTEASSLLGGS[Phospho (STY)]PR_.2	0.9997804760932922
B1AUH1_S853_M1	-1.15797	4.22529718527996e-5	7.1825826852574007E-2	Venom vs Saline	3 h	Not significant	B1AUH1	S853	_SGGVTEASSLLGGS[Phospho (STY)]PR_.2	0.9986799359321594
B1AUH1_S853_M1	-1.15797	4.22529718527996e-5	7.1825826852574007E-2	Venom vs Saline	3 h	Not significant	B1AUH1	S853	_SGGVTEASSLLGGS[Phospho (STY)]PR_.2	0.9886436462402344
B1AUH1_S853_M1	-1.15797	4.22529718527996e-5	7.1825826852574007E-2	Venom vs Saline	3 h	Not significant	B1AUH1	S853	_SGGVTEASSLLGGS[Phospho (STY)]PR_.2	0.9999616146087646
B1AUH1_S853_M1	-1.15797	4.22529718527996e-5	7.1825826852574007E-2	Venom vs Saline	3 h	Not significant	B1AUH1	S853	_SGGVTEASSLLGGS[Phospho (STY)]PR_.2	0.9995226860046388
B1AUH1_S853_M1	-1.15797	4.22529718527996e-5	7.1825826852574007E-2	Venom vs Saline	3 h	Not significant	B1AUH1	S853	_SGGVTEASSLLGGS[Phospho (STY)]PR_.2	0.9999766945838928
B1AUH1_S853_M1	-1.15797	4.22529718527996e-5	7.1825826852574007E-2	Venom vs Saline	3 h	Not significant	B1AUH1	S853	_SGGVTEASSLLGGS[Phospho (STY)]PR_.2	0.9996071457862854
B1AUH1_S853_M1	-1.15797	4.22529718527996e-5	7.1825826852574007E-2	Venom vs Saline	3 h	Not significant	B1AUH1	S853	_SGGVTEASSLLGGS[Phospho (STY)]PR_.2	0.9996898770332336
B1AUH1_S853_M1	-1.15797	4.22529718527996e-5	7.1825826852574007E-2	Venom vs Saline	3 h	Not significant	B1AUH1	S853	_SGGVTEASSLLGGS[Phospho (STY)]PR_.2	0.999711
B1AUH1_S853_M1	-1.15797	4.22529718527996e-5	7.1825826852574007E-2	Venom vs Saline	3 h	Not significant	B1AUH1	S853	_SGGVTEASSLLGGS[Phospho (STY)]PR_.2	0.9999939203262328
B1AUH1_S853_M1	-1.15797	4.22529718527996e-5	7.1825826852574007E-2	Venom vs Saline	3 h	Not significant	B1AUH1	S853	_SGGVTEASSLLGGS[Phospho (STY)]PR_.2	0.9999968409538268
Q9WV55_S164_M1	-3.57427	1.744517000605419e-5	0.037068805616614395	Venom vs Saline	3 h	Decreased	Q9WV55	S164	_PHS[Phospho (STY)]VSLNDTETR_.3	0.9785596132278442
Q9WV55_S164_M1	-3.57427	1.744517000605419e-5	0.037068805616614395	Venom vs Saline	3 h	Decreased	Q9WV55	S164	_PHS[Phospho (STY)]VSLNDTETR_.2	0.9999986290931702
Q9WV55_S164_M1	-3.57427	1.744517000605419e-5	0.037068805616614395	Venom vs Saline	3 h	Decreased	Q9WV55	S164	_PHS[Phospho (STY)]VSLNDTETRK_.3	0.9154475927352904
Q9WV55_S164_M1	-3.57427	1.744517000605419e-5	0.037068805616614395	Venom vs Saline	3 h	Decreased	Q9WV55	S164	_PHS[Phospho (STY)]VSLNDTETR_.2	0.9999285340309144
Q9WV55_S164_M1	-3.57427	1.744517000605419e-5	0.037068805616614395	Venom vs Saline	3 h	Decreased	Q9WV55	S164	_PHS[Phospho (STY)]VSLNDTETRK_.3;_PHS[Phospho (STY)]VSLNDTETR_.2	0.9511696696281432
Q9WV55_S164_M1	-3.57427	1.744517000605419e-5	0.037068805616614395	Venom vs Saline	3 h	Decreased	Q9WV55	S164	_PHS[Phospho (STY)]VSLNDTETRK_.3	0.9992005228996276
Q9WV55_S164_M1	-3.57427	1.744517000605419e-5	0.037068805616614395	Venom vs Saline	3 h	Decreased	Q9WV55	S164	_PHS[Phospho (STY)]VSLNDTETRK_.3	0.8411245942115784
Q9WV55_S164_M1	-3.57427	1.744517000605419e-5	0.037068805616614395	Venom vs Saline	3 h	Decreased	Q9WV55	S164	_PHS[Phospho (STY)]VSLNDTETRK_.3;_PHS[Phospho (STY)]VSLNDTETR_.2	0.8851781487464905
Q9WV55_S164_M1	-3.57427	1.744517000605419e-5	0.037068805616614395	Venom vs Saline	3 h	Decreased	Q9WV55	S164	_PHS[Phospho (STY)]VSLNDTETRK_.3	0.9579683542251588
Q9WV55_S164_M1	-3.57427	1.744517000605419e-5	0.037068805616614395	Venom vs Saline	3 h	Decreased	Q9WV55	S164	_PHS[Phospho (STY)]VSLNDTETRK_.3;_PHS[Phospho (STY)]VSLNDTETR_.2;_PHS[Phospho (STY)]VSLNDTETR_.3	0.9972773194313048
Q9WV55_S164_M1	-3.57427	1.744517000605419e-5	0.037068805616614395	Venom vs Saline	3 h	Decreased	Q9WV55	S164	_PHS[Phospho (STY)]VSLNDTETR_.2	0.9628047347068788
Q9WV55_S164_M1	-3.57427	1.744517000605419e-5	0.037068805616614395	Venom vs Saline	3 h	Decreased	Q9WV55	S164	_PHS[Phospho (STY)]VSLNDTETRK_.3	0.9793264269828796
Q9WV55_S164_M1	-3.57427	1.744517000605419e-5	0.037068805616614395	Venom vs Saline	3 h	Decreased	Q9WV55	S164	_PHS[Phospho (STY)]VSLNDTETRK_.3	0.9854583144187928
Q9WV55_S164_M1	-3.57427	1.744517000605419e-5	0.037068805616614395	Venom vs Saline	3 h	Decreased	Q9WV55	S164	_PHS[Phospho (STY)]VSLNDTETR_.2	0.7768499255180359
Q9WV55_S164_M1	-3.57427	1.744517000605419e-5	0.037068805616614395	Venom vs Saline	3 h	Decreased	Q9WV55	S164	_PHS[Phospho (STY)]VSLNDTETRK_.3	0.999207
Q9WV55_S164_M1	-3.57427	1.744517000605419e-5	0.037068805616614395	Venom vs Saline	3 h	Decreased	Q9WV55	S164	_PHS[Phospho (STY)]VSLNDTETR_.2	0.8018237948417664
Q9WV55_S164_M1	-3.57427	1.744517000605419e-5	0.037068805616614395	Venom vs Saline	3 h	Decreased	Q9WV55	S164	_PHS[Phospho (STY)]VSLNDTETR_.2;_PHS[Phospho (STY)]VSLNDTETR_.3	0.912879
Q9WV55_S164_M1	-3.57427	1.744517000605419e-5	0.037068805616614395	Venom vs Saline	3 h	Decreased	Q9WV55	S164	_PHS[Phospho (STY)]VSLNDTETRK_.3;_PHS[Phospho (STY)]VSLNDTETR_.2;_PHS[Phospho (STY)]VSLNDTETR_.3	0.9947402477264404
Q9WV55_S164_M1	-3.57427	1.744517000605419e-5	0.037068805616614395	Venom vs Saline	3 h	Decreased	Q9WV55	S164	_PHS[Phospho (STY)]VSLNDTETR_.2	0.9953436851501464
Q9WV55_S164_M1	-3.57427	1.744517000605419e-5	0.037068805616614395	Venom vs Saline	3 h	Decreased	Q9WV55	S164	_PHS[Phospho (STY)]VSLNDTETRK_.3	0.8595943450927734
Q9WV55_S164_M1	-3.57427	1.744517000605419e-5	0.037068805616614395	Venom vs Saline	3 h	Decreased	Q9WV55	S164	_PHS[Phospho (STY)]VSLNDTETRK_.3	0.8412820100784302
Q9WV55_S164_M1	-3.57427	1.744517000605419e-5	0.037068805616614395	Venom vs Saline	3 h	Decreased	Q9WV55	S164	_PHS[Phospho (STY)]VSLNDTETR_.2	0.949695
Q9WV55_S164_M1	-3.57427	1.744517000605419e-5	0.037068805616614395	Venom vs Saline	3 h	Decreased	Q9WV55	S164	_PHS[Phospho (STY)]VSLNDTETR_.2	0.991289
Q9WV55_S164_M1	-3.57427	1.744517000605419e-5	0.037068805616614395	Venom vs Saline	3 h	Decreased	Q9WV55	S164	_PHS[Phospho (STY)]VSLNDTETRK_.3;_PHS[Phospho (STY)]VSLNDTETR_.3	0.9982389807701112
Q9WV55_S164_M1	-3.57427	1.744517000605419e-5	0.037068805616614395	Venom vs Saline	3 h	Decreased	Q9WV55	S164	_PHS[Phospho (STY)]VSLNDTETRK_.3	0.8982541561126709
Q9WV55_S164_M1	-3.57427	1.744517000605419e-5	0.037068805616614395	Venom vs Saline	3 h	Decreased	Q9WV55	S164	_PHS[Phospho (STY)]VSLNDTETR_.2	0.757287
Q9WV55_S164_M1	-3.57427	1.744517000605419e-5	0.037068805616614395	Venom vs Saline	3 h	Decreased	Q9WV55	S164	_PHS[Phospho (STY)]VSLNDTETRK_.3	0.9993529319763184
Q9WV55_S164_M1	-3.57427	1.744517000605419e-5	0.037068805616614395	Venom vs Saline	3 h	Decreased	Q9WV55	S164	_PHS[Phospho (STY)]VSLNDTETR_.2	0.99956
Q9WV55_S164_M1	-3.57427	1.744517000605419e-5	0.037068805616614395	Venom vs Saline	3 h	Decreased	Q9WV55	S164	_PHS[Phospho (STY)]VSLNDTETRK_.3	0.8648185729980469
Q9WV55_S164_M1	-3.57427	1.744517000605419e-5	0.037068805616614395	Venom vs Saline	3 h	Decreased	Q9WV55	S164	_PHS[Phospho (STY)]VSLNDTETRK_.3	0.999971
Q9WV55_S164_M1	-3.57427	1.744517000605419e-5	0.037068805616614395	Venom vs Saline	3 h	Decreased	Q9WV55	S164	_PHS[Phospho (STY)]VSLNDTETRK_.3	0.896673
Q9WV55_S164_M1	-3.57427	1.744517000605419e-5	0.037068805616614395	Venom vs Saline	3 h	Decreased	Q9WV55	S164	_PHS[Phospho (STY)]VSLNDTETR_.2	0.9979879260063172
Q7TNE3_S202_M1	3.6679298042587716	3.531007806181254e-5	6.6692890774750102E-2	Venom vs Saline	3 h	Not significant	Q7TNE3	S202	_S[Phospho (STY)]IEEAMNEIR_.2	1
Q7TNE3_S202_M1	3.6679298042587716	3.531007806181254e-5	6.6692890774750102E-2	Venom vs Saline	3 h	Not significant	Q7TNE3	S202	_S[Phospho (STY)]IEEAMNEIR_.2	1
Q7TNE3_S202_M1	3.6679298042587716	3.531007806181254e-5	6.6692890774750102E-2	Venom vs Saline	3 h	Not significant	Q7TNE3	S202	_S[Phospho (STY)]IEEAMNEIR_.2	1
Q7TNE3_S202_M1	3.6679298042587716	3.531007806181254e-5	6.6692890774750102E-2	Venom vs Saline	3 h	Not significant	Q7TNE3	S202	_S[Phospho (STY)]IEEAMNEIR_.2	1
Q7TNE3_S202_M1	3.6679298042587716	3.531007806181254e-5	6.6692890774750102E-2	Venom vs Saline	3 h	Not significant	Q7TNE3	S202	_S[Phospho (STY)]IEEAMNEIR_.2	1
Q7TNE3_S202_M1	3.6679298042587716	3.531007806181254e-5	6.6692890774750102E-2	Venom vs Saline	3 h	Not significant	Q7TNE3	S202	_S[Phospho (STY)]IEEAMNEIR_.2	1
Q7TNE3_S202_M1	3.6679298042587716	3.531007806181254e-5	6.6692890774750102E-2	Venom vs Saline	3 h	Not significant	Q7TNE3	S202	_S[Phospho (STY)]IEEAMNEIR_.2	1
Q7TNE3_S202_M1	3.6679298042587716	3.531007806181254e-5	6.6692890774750102E-2	Venom vs Saline	3 h	Not significant	Q7TNE3	S202	_S[Phospho (STY)]IEEAMNEIR_.2	1
Q7TNE3_S202_M1	3.6679298042587716	3.531007806181254e-5	6.6692890774750102E-2	Venom vs Saline	3 h	Not significant	Q7TNE3	S202	_S[Phospho (STY)]IEEAMNEIR_.2	1
Q7TNE3_S202_M1	3.6679298042587716	3.531007806181254e-5	6.6692890774750102E-2	Venom vs Saline	3 h	Not significant	Q7TNE3	S202	_S[Phospho (STY)]IEEAMNEIR_.2	1
Q7TNE3_S202_M1	3.6679298042587716	3.531007806181254e-5	6.6692890774750102E-2	Venom vs Saline	3 h	Not significant	Q7TNE3	S202	_S[Phospho (STY)]IEEAMNEIR_.2	1
Q7TNE3_S202_M1	3.6679298042587716	3.531007806181254e-5	6.6692890774750102E-2	Venom vs Saline	3 h	Not significant	Q7TNE3	S202	_S[Phospho (STY)]IEEAMNEIR_.2	1
Q7TNE3_S202_M1	3.6679298042587716	3.531007806181254e-5	6.6692890774750102E-2	Venom vs Saline	3 h	Not significant	Q7TNE3	S202	_S[Phospho (STY)]IEEAMNEIR_.2	1
Q7TNE3_S202_M1	3.6679298042587716	3.531007806181254e-5	6.6692890774750102E-2	Venom vs Saline	3 h	Not significant	Q7TNE3	S202	_S[Phospho (STY)]IEEAMNEIR_.2	1
Q7TNE3_S202_M1	3.6679298042587716	3.531007806181254e-5	6.6692890774750102E-2	Venom vs Saline	3 h	Not significant	Q7TNE3	S202	_S[Phospho (STY)]IEEAMNEIR_.2	1
Q7TNE3_S202_M1	3.6679298042587716	3.531007806181254e-5	6.6692890774750102E-2	Venom vs Saline	3 h	Not significant	Q7TNE3	S202	_S[Phospho (STY)]IEEAMNEIR_.2	1
Q7TNE3_S202_M1	3.6679298042587716	3.531007806181254e-5	6.6692890774750102E-2	Venom vs Saline	3 h	Not significant	Q7TNE3	S202	_S[Phospho (STY)]IEEAMNEIR_.2	1
Q7TNE3_S202_M1	3.6679298042587716	3.531007806181254e-5	6.6692890774750102E-2	Venom vs Saline	3 h	Not significant	Q7TNE3	S202	_S[Phospho (STY)]IEEAMNEIR_.2	1
Q7TNE3_S202_M1	3.6679298042587716	3.531007806181254e-5	6.6692890774750102E-2	Venom vs Saline	3 h	Not significant	Q7TNE3	S202	_S[Phospho (STY)]IEEAMNEIR_.2	1
Q7TNE3_S202_M1	3.6679298042587716	3.531007806181254e-5	6.6692890774750102E-2	Venom vs Saline	3 h	Not significant	Q7TNE3	S202	_S[Phospho (STY)]IEEAMNEIR_.2	1
Q7TNE3_S202_M1	3.6679298042587716	3.531007806181254e-5	6.6692890774750102E-2	Venom vs Saline	3 h	Not significant	Q7TNE3	S202	_S[Phospho (STY)]IEEAMNEIR_.2	1
Q7TNE3_S202_M1	3.6679298042587716	3.531007806181254e-5	6.6692890774750102E-2	Venom vs Saline	3 h	Not significant	Q7TNE3	S202	_S[Phospho (STY)]IEEAMNEIR_.2	1
Q7TNE3_S202_M1	3.6679298042587716	3.531007806181254e-5	6.6692890774750102E-2	Venom vs Saline	3 h	Not significant	Q7TNE3	S202	_S[Phospho (STY)]IEEAMNEIR_.2	1
Q7TNE3_S202_M1	3.6679298042587716	3.531007806181254e-5	6.6692890774750102E-2	Venom vs Saline	3 h	Not significant	Q7TNE3	S202	_S[Phospho (STY)]IEEAMNEIR_.2	1
Q7TNE3_S202_M1	3.6679298042587716	3.531007806181254e-5	6.6692890774750102E-2	Venom vs Saline	3 h	Not significant	Q7TNE3	S202	_S[Phospho (STY)]IEEAMNEIR_.2	1
Q7TNE3_S202_M1	3.6679298042587716	3.531007806181254e-5	6.6692890774750102E-2	Venom vs Saline	3 h	Not significant	Q7TNE3	S202	_S[Phospho (STY)]IEEAMNEIR_.2	1
Q7TNE3_S202_M1	3.6679298042587716	3.531007806181254e-5	6.6692890774750102E-2	Venom vs Saline	3 h	Not significant	Q7TNE3	S202	_S[Phospho (STY)]IEEAMNEIR_.2	1
Q7TNE3_S202_M1	3.6679298042587716	3.531007806181254e-5	6.6692890774750102E-2	Venom vs Saline	3 h	Not significant	Q7TNE3	S202	_S[Phospho (STY)]IEEAMNEIR_.2	1
Q7TNE3_S202_M1	3.6679298042587716	3.531007806181254e-5	6.6692890774750102E-2	Venom vs Saline	3 h	Not significant	Q7TNE3	S202	_S[Phospho (STY)]IEEAMNEIR_.2	1
Q7TNE3_S202_M1	3.6679298042587716	3.531007806181254e-5	6.6692890774750102E-2	Venom vs Saline	3 h	Not significant	Q7TNE3	S202	_S[Phospho (STY)]IEEAMNEIR_.2	1
Q7TNE3_S202_M1	3.6679298042587716	3.531007806181254e-5	6.6692890774750102E-2	Venom vs Saline	3 h	Not significant	Q7TNE3	S202	_S[Phospho (STY)]IEEAMNEIR_.2	1
Q7TNE3_S202_M1	3.6679298042587716	3.531007806181254e-5	6.6692890774750102E-2	Venom vs Saline	3 h	Not significant	Q7TNE3	S202	_S[Phospho (STY)]IEEAMNEIR_.2	1
Q7TNE3_S202_M1	3.6679298042587716	3.531007806181254e-5	6.6692890774750102E-2	Venom vs Saline	3 h	Not significant	Q7TNE3	S202	_S[Phospho (STY)]IEEAMNEIR_.2	1
Q7TNE3_S202_M1	3.6679298042587716	3.531007806181254e-5	6.6692890774750102E-2	Venom vs Saline	3 h	Not significant	Q7TNE3	S202	_S[Phospho (STY)]IEEAMNEIR_.2	1
Q8BFZ9_M159_M1	-2.78677	5.34437669924187e-5	7.5707549592010398E-2	Venom vs Saline	3 h	Not significant	Q8BFZ9	M1	_LALQQDLTSM[Oxidation (M)]APGLVIQAVR_.2	1
Q8BFZ9_M159_M1	-2.78677	5.34437669924187e-5	7.5707549592010398E-2	Venom vs Saline	3 h	Not significant	Q8BFZ9	M1	_LALQQDLTSM[Oxidation (M)]APGLVIQAVR_.2	1
Q8BFZ9_M159_M1	-2.78677	5.34437669924187e-5	7.5707549592010398E-2	Venom vs Saline	3 h	Not significant	Q8BFZ9	M1	_LALQQDLTSM[Oxidation (M)]APGLVIQAVR_.2	1
Q8BFZ9_M159_M1	-2.78677	5.34437669924187e-5	7.5707549592010398E-2	Venom vs Saline	3 h	Not significant	Q8BFZ9	M1	_LALQQDLTSM[Oxidation (M)]APGLVIQAVR_.2	1
Q8BFZ9_M159_M1	-2.78677	5.34437669924187e-5	7.5707549592010398E-2	Venom vs Saline	3 h	Not significant	Q8BFZ9	M1	_LALQQDLTSM[Oxidation (M)]APGLVIQAVR_.2	1
Q8BFZ9_M159_M1	-2.78677	5.34437669924187e-5	7.5707549592010398E-2	Venom vs Saline	3 h	Not significant	Q8BFZ9	M1	_LALQQDLTSM[Oxidation (M)]APGLVIQAVR_.2	1
Q8BFZ9_M159_M1	-2.78677	5.34437669924187e-5	7.5707549592010398E-2	Venom vs Saline	3 h	Not significant	Q8BFZ9	M1	_LALQQDLTSM[Oxidation (M)]APGLVIQAVR_.2	1
Q8BFZ9_M159_M1	-2.78677	5.34437669924187e-5	7.5707549592010398E-2	Venom vs Saline	3 h	Not significant	Q8BFZ9	M1	_LALQQDLTSM[Oxidation (M)]APGLVIQAVR_.2	1
Q8BFZ9_M159_M1	-2.78677	5.34437669924187e-5	7.5707549592010398E-2	Venom vs Saline	3 h	Not significant	Q8BFZ9	M1	_LALQQDLTSM[Oxidation (M)]APGLVIQAVR_.2	1
Q8BFZ9_M159_M1	-2.78677	5.34437669924187e-5	7.5707549592010398E-2	Venom vs Saline	3 h	Not significant	Q8BFZ9	M1	_LALQQDLTSM[Oxidation (M)]APGLVIQAVR_.2	1
Q8BFZ9_M159_M1	-2.78677	5.34437669924187e-5	7.5707549592010398E-2	Venom vs Saline	3 h	Not significant	Q8BFZ9	M1	_LALQQDLTSM[Oxidation (M)]APGLVIQAVR_.2	1
Q8BFZ9_M159_M1	-2.78677	5.34437669924187e-5	7.5707549592010398E-2	Venom vs Saline	3 h	Not significant	Q8BFZ9	M1	_LALQQDLTSM[Oxidation (M)]APGLVIQAVR_.2	1
Q8BFZ9_M159_M1	-2.78677	5.34437669924187e-5	7.5707549592010398E-2	Venom vs Saline	3 h	Not significant	Q8BFZ9	M1	_LALQQDLTSM[Oxidation (M)]APGLVIQAVR_.2	1
Q8BFZ9_M159_M1	-2.78677	5.34437669924187e-5	7.5707549592010398E-2	Venom vs Saline	3 h	Not significant	Q8BFZ9	M1	_LALQQDLTSM[Oxidation (M)]APGLVIQAVR_.2	1
Q8BFZ9_M159_M1	-2.78677	5.34437669924187e-5	7.5707549592010398E-2	Venom vs Saline	3 h	Not significant	Q8BFZ9	M1	_LALQQDLTSM[Oxidation (M)]APGLVIQAVR_.2	1
Q8BFZ9_M159_M1	-2.78677	5.34437669924187e-5	7.5707549592010398E-2	Venom vs Saline	3 h	Not significant	Q8BFZ9	M1	_LALQQDLTSM[Oxidation (M)]APGLVIQAVR_.2	1
Q8BFZ9_M159_M1	-2.78677	5.34437669924187e-5	7.5707549592010398E-2	Venom vs Saline	3 h	Not significant	Q8BFZ9	M1	_LALQQDLTSM[Oxidation (M)]APGLVIQAVR_.2	1
Q8BFZ9_M159_M1	-2.78677	5.34437669924187e-5	7.5707549592010398E-2	Venom vs Saline	3 h	Not significant	Q8BFZ9	M1	_LALQQDLTSM[Oxidation (M)]APGLVIQAVR_.2	1
Q8BFZ9_M159_M1	-2.78677	5.34437669924187e-5	7.5707549592010398E-2	Venom vs Saline	3 h	Not significant	Q8BFZ9	M1	_LALQQDLTSM[Oxidation (M)]APGLVIQAVR_.2	1
Q8BFZ9_M159_M1	-2.78677	5.34437669924187e-5	7.5707549592010398E-2	Venom vs Saline	3 h	Not significant	Q8BFZ9	M1	_LALQQDLTSM[Oxidation (M)]APGLVIQAVR_.2	1
Q8BFZ9_M159_M1	-2.78677	5.34437669924187e-5	7.5707549592010398E-2	Venom vs Saline	3 h	Not significant	Q8BFZ9	M1	_LALQQDLTSM[Oxidation (M)]APGLVIQAVR_.2	1
Q8BFZ9_M159_M1	-2.78677	5.34437669924187e-5	7.5707549592010398E-2	Venom vs Saline	3 h	Not significant	Q8BFZ9	M1	_LALQQDLTSM[Oxidation (M)]APGLVIQAVR_.2	1
Q8BFZ9_M159_M1	-2.78677	5.34437669924187e-5	7.5707549592010398E-2	Venom vs Saline	3 h	Not significant	Q8BFZ9	M1	_LALQQDLTSM[Oxidation (M)]APGLVIQAVR_.2	1
Q8BFZ9_M159_M1	-2.78677	5.34437669924187e-5	7.5707549592010398E-2	Venom vs Saline	3 h	Not significant	Q8BFZ9	M1	_LALQQDLTSM[Oxidation (M)]APGLVIQAVR_.2	1
Q8BFZ9_M159_M1	-2.78677	5.34437669924187e-5	7.5707549592010398E-2	Venom vs Saline	3 h	Not significant	Q8BFZ9	M1	_LALQQDLTSM[Oxidation (M)]APGLVIQAVR_.2	1
Q8BFZ9_M159_M1	-2.78677	5.34437669924187e-5	7.5707549592010398E-2	Venom vs Saline	3 h	Not significant	Q8BFZ9	M1	_LALQQDLTSM[Oxidation (M)]APGLVIQAVR_.2	1
Q8BFZ9_M159_M1	-2.78677	5.34437669924187e-5	7.5707549592010398E-2	Venom vs Saline	3 h	Not significant	Q8BFZ9	M1	_LALQQDLTSM[Oxidation (M)]APGLVIQAVR_.2	1
Q8BFZ9_M159_M1	-2.78677	5.34437669924187e-5	7.5707549592010398E-2	Venom vs Saline	3 h	Not significant	Q8BFZ9	M1	_LALQQDLTSM[Oxidation (M)]APGLVIQAVR_.2	1
Q8BFZ9_M159_M1	-2.78677	5.34437669924187e-5	7.5707549592010398E-2	Venom vs Saline	3 h	Not significant	Q8BFZ9	M1	_LALQQDLTSM[Oxidation (M)]APGLVIQAVR_.2	1
Q8BFZ9_M159_M1	-2.78677	5.34437669924187e-5	7.5707549592010398E-2	Venom vs Saline	3 h	Not significant	Q8BFZ9	M1	_LALQQDLTSM[Oxidation (M)]APGLVIQAVR_.2	1
Q8BFZ9_M159_M1	-2.78677	5.34437669924187e-5	7.5707549592010398E-2	Venom vs Saline	3 h	Not significant	Q8BFZ9	M1	_LALQQDLTSM[Oxidation (M)]APGLVIQAVR_.2	1
Q8BFZ9_M159_M1	-2.78677	5.34437669924187e-5	7.5707549592010398E-2	Venom vs Saline	3 h	Not significant	Q8BFZ9	M1	_LALQQDLTSM[Oxidation (M)]APGLVIQAVR_.2	1
Q8BFZ9_M159_M1	-2.78677	5.34437669924187e-5	7.5707549592010398E-2	Venom vs Saline	3 h	Not significant	Q8BFZ9	M1	_LALQQDLTSM[Oxidation (M)]APGLVIQAVR_.2	1
Q8BFZ9_M159_M1	-2.78677	5.34437669924187e-5	7.5707549592010398E-2	Venom vs Saline	3 h	Not significant	Q8BFZ9	M1	_LALQQDLTSM[Oxidation (M)]APGLVIQAVR_.2	1
Q8BFZ9_M159_M1	-2.78677	5.34437669924187e-5	7.5707549592010398E-2	Venom vs Saline	3 h	Not significant	Q8BFZ9	M1	_LALQQDLTSM[Oxidation (M)]APGLVIQAVR_.2	1
Q8BFZ9_M159_M1	-2.78677	5.34437669924187e-5	7.5707549592010398E-2	Venom vs Saline	3 h	Not significant	Q8BFZ9	M1	_LALQQDLTSM[Oxidation (M)]APGLVIQAVR_.2	1
Q8BFZ9_M159_M1	-2.78677	5.34437669924187e-5	7.5707549592010398E-2	Venom vs Saline	3 h	Not significant	Q8BFZ9	M1	_LALQQDLTSM[Oxidation (M)]APGLVIQAVR_.2	1
Q8BFZ9_M159_M1	-2.78677	5.34437669924187e-5	7.5707549592010398E-2	Venom vs Saline	3 h	Not significant	Q8BFZ9	M1	_LALQQDLTSM[Oxidation (M)]APGLVIQAVR_.2	1
Q62101_S203_M1	1.3432733405849246	6.118363022551414e-5	7.6086189343733499E-2	Venom vs Saline	3 h	Not significant	Q62101	S203	_RLS[Phospho (STY)]NVSLTGLGTVR_.3	0.9974319934844972
Q62101_S203_M1	1.3432733405849246	6.118363022551414e-5	7.6086189343733499E-2	Venom vs Saline	3 h	Not significant	Q62101	S203	_RLS[Phospho (STY)]NVSLTGLGTVR_.3	0.9999998211860656
Q62101_S203_M1	1.3432733405849246	6.118363022551414e-5	7.6086189343733499E-2	Venom vs Saline	3 h	Not significant	Q62101	S203	_RLS[Phospho (STY)]NVSLTGLGTVR_.3	0.9999969005584716
Q62101_S203_M1	1.3432733405849246	6.118363022551414e-5	7.6086189343733499E-2	Venom vs Saline	3 h	Not significant	Q62101	S203	_RLS[Phospho (STY)]NVSLTGLGTVR_.3	0.998914
Q62101_S203_M1	1.3432733405849246	6.118363022551414e-5	7.6086189343733499E-2	Venom vs Saline	3 h	Not significant	Q62101	S203	_RLS[Phospho (STY)]NVSLTGLGTVR_.3	0.9999998211860656
Q62101_S203_M1	1.3432733405849246	6.118363022551414e-5	7.6086189343733499E-2	Venom vs Saline	3 h	Not significant	Q62101	S203	_RLS[Phospho (STY)]NVSLTGLGTVR_.3	0.9997912049293518
Q62101_S203_M1	1.3432733405849246	6.118363022551414e-5	7.6086189343733499E-2	Venom vs Saline	3 h	Not significant	Q62101	S203	_RLS[Phospho (STY)]NVSLTGLGTVR_.3	0.9998666048049928
Q62101_S203_M1	1.3432733405849246	6.118363022551414e-5	7.6086189343733499E-2	Venom vs Saline	3 h	Not significant	Q62101	S203	_RLS[Phospho (STY)]NVSLTGLGTVR_.3	0.9990928173065186
Q62101_S203_M1	1.3432733405849246	6.118363022551414e-5	7.6086189343733499E-2	Venom vs Saline	3 h	Not significant	Q62101	S203	_RLS[Phospho (STY)]NVSLTGLGTVR_.3	0.999987
Q62101_S203_M1	1.3432733405849246	6.118363022551414e-5	7.6086189343733499E-2	Venom vs Saline	3 h	Not significant	Q62101	S203	_LS[Phospho (STY)]NVSLTGLGTVR_.2;_RLS[Phospho (STY)]NVSLTGLGTVR_.3	0.9998381733894348
Q62101_S203_M1	1.3432733405849246	6.118363022551414e-5	7.6086189343733499E-2	Venom vs Saline	3 h	Not significant	Q62101	S203	_RLS[Phospho (STY)]NVSLTGLGTVR_.3	0.7893068194389343
Q62101_S203_M1	1.3432733405849246	6.118363022551414e-5	7.6086189343733499E-2	Venom vs Saline	3 h	Not significant	Q62101	S203	_RLS[Phospho (STY)]NVSLTGLGTVR_.3	0.9642375111579896
Q62101_S203_M1	1.3432733405849246	6.118363022551414e-5	7.6086189343733499E-2	Venom vs Saline	3 h	Not significant	Q62101	S203	_RLS[Phospho (STY)]NVSLTGLGTVR_.3	0.9999998211860656
Q62101_S203_M1	1.3432733405849246	6.118363022551414e-5	7.6086189343733499E-2	Venom vs Saline	3 h	Not significant	Q62101	S203	_LS[Phospho (STY)]NVSLTGLGTVR_.2;_RLS[Phospho (STY)]NVSLTGLGTVR_.3	0.9993252158164978
Q62101_S203_M1	1.3432733405849246	6.118363022551414e-5	7.6086189343733499E-2	Venom vs Saline	3 h	Not significant	Q62101	S203	_RLS[Phospho (STY)]NVSLTGLGTVR_.3	0.9999756217002868
Q62101_S203_M1	1.3432733405849246	6.118363022551414e-5	7.6086189343733499E-2	Venom vs Saline	3 h	Not significant	Q62101	S203	_RLS[Phospho (STY)]NVSLTGLGTVR_.3	0.997721
Q62101_S203_M1	1.3432733405849246	6.118363022551414e-5	7.6086189343733499E-2	Venom vs Saline	3 h	Not significant	Q62101	S203	_RLS[Phospho (STY)]NVSLTGLGTVR_.3	0.9999122023582458
Q62101_S203_M1	1.3432733405849246	6.118363022551414e-5	7.6086189343733499E-2	Venom vs Saline	3 h	Not significant	Q62101	S203	_RLS[Phospho (STY)]NVSLTGLGTVR_.3	0.999998
Q62101_S203_M1	1.3432733405849246	6.118363022551414e-5	7.6086189343733499E-2	Venom vs Saline	3 h	Not significant	Q62101	S203	_LS[Phospho (STY)]NVSLTGLGTVR_.2;_RLS[Phospho (STY)]NVSLTGLGTVR_.3	0.9999982118606568
Q62101_S203_M1	1.3432733405849246	6.118363022551414e-5	7.6086189343733499E-2	Venom vs Saline	3 h	Not significant	Q62101	S203	_RLS[Phospho (STY)]NVSLTGLGTVR_.3	0.9999996423721312
Q62101_S203_M1	1.3432733405849246	6.118363022551414e-5	7.6086189343733499E-2	Venom vs Saline	3 h	Not significant	Q62101	S203	_RLS[Phospho (STY)]NVSLTGLGTVR_.3	0.9999996423721312
Q62101_S203_M1	1.3432733405849246	6.118363022551414e-5	7.6086189343733499E-2	Venom vs Saline	3 h	Not significant	Q62101	S203	_RLS[Phospho (STY)]NVSLTGLGTVR_.3	0.9999995827674866
Q62101_S203_M1	1.3432733405849246	6.118363022551414e-5	7.6086189343733499E-2	Venom vs Saline	3 h	Not significant	Q62101	S203	_LS[Phospho (STY)]NVSLTGLGTVR_.2;_RLS[Phospho (STY)]NVSLTGLGTVR_.3	0.9998740553855896
Q62101_S203_M1	1.3432733405849246	6.118363022551414e-5	7.6086189343733499E-2	Venom vs Saline	3 h	Not significant	Q62101	S203	_RLS[Phospho (STY)]NVSLTGLGTVR_.3	0.9999982714653016
Q62101_S203_M1	1.3432733405849246	6.118363022551414e-5	7.6086189343733499E-2	Venom vs Saline	3 h	Not significant	Q62101	S203	_RLS[Phospho (STY)]NVSLTGLGTVR_.3	0.9997671842575072
Q62101_S203_M1	1.3432733405849246	6.118363022551414e-5	7.6086189343733499E-2	Venom vs Saline	3 h	Not significant	Q62101	S203	_RLS[Phospho (STY)]NVSLTGLGTVR_.3	0.998616
Q62101_S203_M1	1.3432733405849246	6.118363022551414e-5	7.6086189343733499E-2	Venom vs Saline	3 h	Not significant	Q62101	S203	_RLS[Phospho (STY)]NVSLTGLGTVR_.3	0.8904206156730652
Q62101_S203_M1	1.3432733405849246	6.118363022551414e-5	7.6086189343733499E-2	Venom vs Saline	3 h	Not significant	Q62101	S203	_RLS[Phospho (STY)]NVSLTGLGTVR_.3	0.9999486804008484
Q62101_S203_M1	1.3432733405849246	6.118363022551414e-5	7.6086189343733499E-2	Venom vs Saline	3 h	Not significant	Q62101	S203	_LS[Phospho (STY)]NVSLTGLGTVR_.2;_RLS[Phospho (STY)]NVSLTGLGTVR_.3	0.9999997615814208
Q62101_S203_M1	1.3432733405849246	6.118363022551414e-5	7.6086189343733499E-2	Venom vs Saline	3 h	Not significant	Q62101	S203	_RLS[Phospho (STY)]NVSLTGLGTVR_.3	0.9999820590019226
Q62101_S203_M1	1.3432733405849246	6.118363022551414e-5	7.6086189343733499E-2	Venom vs Saline	3 h	Not significant	Q62101	S203	_LS[Phospho (STY)]NVSLTGLGTVR_.2;_RLS[Phospho (STY)]NVSLTGLGTVR_.3	0.9999979138374328
Q62101_S203_M1	1.3432733405849246	6.118363022551414e-5	7.6086189343733499E-2	Venom vs Saline	3 h	Not significant	Q62101	S203	_LS[Phospho (STY)]NVSLTGLGTVR_.2;_RLS[Phospho (STY)]NVSLTGLGTVR_.3	0.9997437596321106
Q62101_S203_M1	1.3432733405849246	6.118363022551414e-5	7.6086189343733499E-2	Venom vs Saline	3 h	Not significant	Q62101	S203	_RLS[Phospho (STY)]NVSLTGLGTVR_.3	0.9997910857200624
Q62101_S203_M1	1.3432733405849246	6.118363022551414e-5	7.6086189343733499E-2	Venom vs Saline	3 h	Not significant	Q62101	S203	_RLS[Phospho (STY)]NVSLTGLGTVR_.3	0.9999998807907104
Q62101_S203_M1	1.3432733405849246	6.118363022551414e-5	7.6086189343733499E-2	Venom vs Saline	3 h	Not significant	Q62101	S203	_LS[Phospho (STY)]NVSLTGLGTVR_.2;_RLS[Phospho (STY)]NVSLTGLGTVR_.3	0.9999905228614808
Q62101_S203_M1	1.3432733405849246	6.118363022551414e-5	7.6086189343733499E-2	Venom vs Saline	3 h	Not significant	Q62101	S203	_RLS[Phospho (STY)]NVSLTGLGTVR_.3	0.999997
Q62101_S203_M1	1.3432733405849246	6.118363022551414e-5	7.6086189343733499E-2	Venom vs Saline	3 h	Not significant	Q62101	S203	_RLS[Phospho (STY)]NVSLTGLGTVR_.3	0.9999999403953552
Q62101_S203_M1	1.3432733405849246	6.118363022551414e-5	7.6086189343733499E-2	Venom vs Saline	3 h	Not significant	Q62101	S203	_RLS[Phospho (STY)]NVSLTGLGTVR_.3	0.9999745488166808
Q62101_S203_M1	1.3432733405849246	6.118363022551414e-5	7.6086189343733499E-2	Venom vs Saline	3 h	Not significant	Q62101	S203	_RLS[Phospho (STY)]NVSLTGLGTVR_.3	0.9999997615814208
Q62101_S203_M1	1.3432733405849246	6.118363022551414e-5	7.6086189343733499E-2	Venom vs Saline	3 h	Not significant	Q62101	S203	_RLS[Phospho (STY)]NVSLTGLGTVR_.3	0.9316525459289552
Q62101_S203_M1	1.3432733405849246	6.118363022551414e-5	7.6086189343733499E-2	Venom vs Saline	3 h	Not significant	Q62101	S203	_RLS[Phospho (STY)]NVSLTGLGTVR_.3	0.9761881232261658
Q62101_S203_M1	1.3432733405849246	6.118363022551414e-5	7.6086189343733499E-2	Venom vs Saline	3 h	Not significant	Q62101	S203	_LS[Phospho (STY)]NVSLTGLGTVR_.2;_RLS[Phospho (STY)]NVSLTGLGTVR_.3	0.9987298250198364
P60335_C194_M1	2.358542351491013	1.0824836652844694e-4	0.11500712391356685	Venom vs Saline	3 h	Not significant	P60335	C194	_VMTIPYQPMPASS[Phospho (STY)]PVIC[Carbamidomethyl (C)]AGGQDR_.3;_VM[Oxidation (M)]TIPYQPMPASS[Phospho (STY)]PVIC[Carbamidomethyl (C)]AGGQDR_.3;_VMTIPYQPM[Oxidation (M)]PASS[Phospho (STY)]PVIC[Carbamidomethyl (C)]AGGQDR_.3;_VMTIPY[Phospho (STY)]QPM[Oxidation (M)]PASSPVIC[Carbamidomethyl (C)]AGGQDR_.3	1
P60335_C194_M1	2.358542351491013	1.0824836652844694e-4	0.11500712391356685	Venom vs Saline	3 h	Not significant	P60335	C194	_VMTIPYQPMPASS[Phospho (STY)]PVIC[Carbamidomethyl (C)]AGGQDR_.3;_VM[Oxidation (M)]TIPYQPMPASS[Phospho (STY)]PVIC[Carbamidomethyl (C)]AGGQDR_.3;_VMTIPYQPM[Oxidation (M)]PASS[Phospho (STY)]PVIC[Carbamidomethyl (C)]AGGQDR_.3;_VMTIPY[Phospho (STY)]QPM[Oxidation (M)]PASSPVIC[Carbamidomethyl (C)]AGGQDR_.3	1
P60335_C194_M1	2.358542351491013	1.0824836652844694e-4	0.11500712391356685	Venom vs Saline	3 h	Not significant	P60335	C194	_VMTIPYQPMPASS[Phospho (STY)]PVIC[Carbamidomethyl (C)]AGGQDR_.3;_VM[Oxidation (M)]TIPYQPMPASS[Phospho (STY)]PVIC[Carbamidomethyl (C)]AGGQDR_.3;_VMTIPYQPM[Oxidation (M)]PASS[Phospho (STY)]PVIC[Carbamidomethyl (C)]AGGQDR_.3	1
P60335_C194_M1	2.358542351491013	1.0824836652844694e-4	0.11500712391356685	Venom vs Saline	3 h	Not significant	P60335	C194	_VMTIPYQPMPASS[Phospho (STY)]PVIC[Carbamidomethyl (C)]AGGQDR_.3;_VM[Oxidation (M)]TIPYQPMPASS[Phospho (STY)]PVIC[Carbamidomethyl (C)]AGGQDR_.3;_VMTIPYQPM[Oxidation (M)]PASS[Phospho (STY)]PVIC[Carbamidomethyl (C)]AGGQDR_.3	1
P60335_C194_M1	2.358542351491013	1.0824836652844694e-4	0.11500712391356685	Venom vs Saline	3 h	Not significant	P60335	C194	_VMTIPYQPMPASS[Phospho (STY)]PVIC[Carbamidomethyl (C)]AGGQDR_.3;_VMTIPYQPM[Oxidation (M)]PASS[Phospho (STY)]PVIC[Carbamidomethyl (C)]AGGQDR_.3;_VM[Oxidation (M)]TIPYQPM[Oxidation (M)]PASS[Phospho (STY)]PVIC[Carbamidomethyl (C)]AGGQDR_.3	1
P60335_C194_M1	2.358542351491013	1.0824836652844694e-4	0.11500712391356685	Venom vs Saline	3 h	Not significant	P60335	C194	_VMTIPYQPMPASS[Phospho (STY)]PVIC[Carbamidomethyl (C)]AGGQDR_.3;_VM[Oxidation (M)]TIPYQPMPASS[Phospho (STY)]PVIC[Carbamidomethyl (C)]AGGQDR_.3;_VMTIPY[Phospho (STY)]QPM[Oxidation (M)]PASSPVIC[Carbamidomethyl (C)]AGGQDR_.3;_VM[Oxidation (M)]TIPYQPM[Oxidation (M)]PASS[Phospho (STY)]PVIC[Carbamidomethyl (C)]AGGQDR_.3	1
P60335_C194_M1	2.358542351491013	1.0824836652844694e-4	0.11500712391356685	Venom vs Saline	3 h	Not significant	P60335	C194	_VMTIPYQPMPASS[Phospho (STY)]PVIC[Carbamidomethyl (C)]AGGQDR_.3;_VMTIPYQPMPAS[Phospho (STY)]SPVIC[Carbamidomethyl (C)]AGGQDR_.3;_VM[Oxidation (M)]TIPYQPMPASS[Phospho (STY)]PVIC[Carbamidomethyl (C)]AGGQDR_.3;_VMTIPYQPM[Oxidation (M)]PASS[Phospho (STY)]PVIC[Carbamidomethyl (C)]AGGQDR_.3	1
P60335_C194_M1	2.358542351491013	1.0824836652844694e-4	0.11500712391356685	Venom vs Saline	3 h	Not significant	P60335	C194	_VMTIPYQPMPASS[Phospho (STY)]PVIC[Carbamidomethyl (C)]AGGQDR_.3;_VM[Oxidation (M)]TIPYQPMPASS[Phospho (STY)]PVIC[Carbamidomethyl (C)]AGGQDR_.3	1
P60335_C194_M1	2.358542351491013	1.0824836652844694e-4	0.11500712391356685	Venom vs Saline	3 h	Not significant	P60335	C194	_VMTIPYQPMPASS[Phospho (STY)]PVIC[Carbamidomethyl (C)]AGGQDR_.3;_VMTIPYQPM[Oxidation (M)]PASS[Phospho (STY)]PVIC[Carbamidomethyl (C)]AGGQDR_.3	1
P60335_C194_M1	2.358542351491013	1.0824836652844694e-4	0.11500712391356685	Venom vs Saline	3 h	Not significant	P60335	C194	_VMTIPYQPMPASS[Phospho (STY)]PVIC[Carbamidomethyl (C)]AGGQDR_.3	1
P60335_C194_M1	2.358542351491013	1.0824836652844694e-4	0.11500712391356685	Venom vs Saline	3 h	Not significant	P60335	C194	_VMTIPYQPMPASS[Phospho (STY)]PVIC[Carbamidomethyl (C)]AGGQDR_.3;_VM[Oxidation (M)]TIPYQPMPASS[Phospho (STY)]PVIC[Carbamidomethyl (C)]AGGQDR_.3	1
P60335_C194_M1	2.358542351491013	1.0824836652844694e-4	0.11500712391356685	Venom vs Saline	3 h	Not significant	P60335	C194	_VMTIPYQPMPASS[Phospho (STY)]PVIC[Carbamidomethyl (C)]AGGQDR_.3;_VM[Oxidation (M)]TIPYQPMPASS[Phospho (STY)]PVIC[Carbamidomethyl (C)]AGGQDR_.3;_VMTIPYQPM[Oxidation (M)]PASS[Phospho (STY)]PVIC[Carbamidomethyl (C)]AGGQDR_.3	1
P60335_C194_M1	2.358542351491013	1.0824836652844694e-4	0.11500712391356685	Venom vs Saline	3 h	Not significant	P60335	C194	_VMTIPYQPMPASS[Phospho (STY)]PVIC[Carbamidomethyl (C)]AGGQDR_.3;_VM[Oxidation (M)]TIPYQPMPASS[Phospho (STY)]PVIC[Carbamidomethyl (C)]AGGQDR_.3;_VMTIPY[Phospho (STY)]QPM[Oxidation (M)]PASSPVIC[Carbamidomethyl (C)]AGGQDR_.3	1
P60335_C194_M1	2.358542351491013	1.0824836652844694e-4	0.11500712391356685	Venom vs Saline	3 h	Not significant	P60335	C194	_VM[Oxidation (M)]TIPYQPMPASS[Phospho (STY)]PVIC[Carbamidomethyl (C)]AGGQDR_.3;_VMTIPYQPM[Oxidation (M)]PASS[Phospho (STY)]PVIC[Carbamidomethyl (C)]AGGQDR_.3	1
P60335_C194_M1	2.358542351491013	1.0824836652844694e-4	0.11500712391356685	Venom vs Saline	3 h	Not significant	P60335	C194	_VMTIPYQPMPASS[Phospho (STY)]PVIC[Carbamidomethyl (C)]AGGQDR_.3;_VM[Oxidation (M)]TIPYQPMPASS[Phospho (STY)]PVIC[Carbamidomethyl (C)]AGGQDR_.3;_VM[Oxidation (M)]TIPYQPM[Oxidation (M)]PASS[Phospho (STY)]PVIC[Carbamidomethyl (C)]AGGQDR_.3	1
P60335_C194_M1	2.358542351491013	1.0824836652844694e-4	0.11500712391356685	Venom vs Saline	3 h	Not significant	P60335	C194	_VMTIPYQPMPASS[Phospho (STY)]PVIC[Carbamidomethyl (C)]AGGQDR_.3;_VM[Oxidation (M)]TIPYQPMPASS[Phospho (STY)]PVIC[Carbamidomethyl (C)]AGGQDR_.3;_VMTIPYQPM[Oxidation (M)]PASS[Phospho (STY)]PVIC[Carbamidomethyl (C)]AGGQDR_.3;_VM[Oxidation (M)]TIPYQPM[Oxidation (M)]PASS[Phospho (STY)]PVIC[Carbamidomethyl (C)]AGGQDR_.3	1
P60335_C194_M1	2.358542351491013	1.0824836652844694e-4	0.11500712391356685	Venom vs Saline	3 h	Not significant	P60335	C194	_VMTIPYQPMPASS[Phospho (STY)]PVIC[Carbamidomethyl (C)]AGGQDR_.3;_VM[Oxidation (M)]TIPYQPMPASS[Phospho (STY)]PVIC[Carbamidomethyl (C)]AGGQDR_.3;_VMTIPYQPM[Oxidation (M)]PASS[Phospho (STY)]PVIC[Carbamidomethyl (C)]AGGQDR_.3	1
P60335_C194_M1	2.358542351491013	1.0824836652844694e-4	0.11500712391356685	Venom vs Saline	3 h	Not significant	P60335	C194	_VMTIPYQPMPASS[Phospho (STY)]PVIC[Carbamidomethyl (C)]AGGQDR_.3;_VMTIPYQPM[Oxidation (M)]PASS[Phospho (STY)]PVIC[Carbamidomethyl (C)]AGGQDR_.3	1
P60335_C194_M1	2.358542351491013	1.0824836652844694e-4	0.11500712391356685	Venom vs Saline	3 h	Not significant	P60335	C194	_VMTIPYQPMPASS[Phospho (STY)]PVIC[Carbamidomethyl (C)]AGGQDR_.3;_VMTIPYQPM[Oxidation (M)]PASS[Phospho (STY)]PVIC[Carbamidomethyl (C)]AGGQDR_.3	1
P60335_C194_M1	2.358542351491013	1.0824836652844694e-4	0.11500712391356685	Venom vs Saline	3 h	Not significant	P60335	C194	_VMTIPYQPMPASS[Phospho (STY)]PVIC[Carbamidomethyl (C)]AGGQDR_.3;_VMTIPYQPM[Oxidation (M)]PASS[Phospho (STY)]PVIC[Carbamidomethyl (C)]AGGQDR_.3	1
P60335_C194_M1	2.358542351491013	1.0824836652844694e-4	0.11500712391356685	Venom vs Saline	3 h	Not significant	P60335	C194	_VM[Oxidation (M)]TIPYQPMPASS[Phospho (STY)]PVIC[Carbamidomethyl (C)]AGGQDR_.3;_VMTIPYQPM[Oxidation (M)]PASS[Phospho (STY)]PVIC[Carbamidomethyl (C)]AGGQDR_.3	1
P60335_C194_M1	2.358542351491013	1.0824836652844694e-4	0.11500712391356685	Venom vs Saline	3 h	Not significant	P60335	C194	_VMTIPYQPMPASS[Phospho (STY)]PVIC[Carbamidomethyl (C)]AGGQDR_.3;_VM[Oxidation (M)]TIPYQPMPASS[Phospho (STY)]PVIC[Carbamidomethyl (C)]AGGQDR_.3;_VMTIPY[Phospho (STY)]QPM[Oxidation (M)]PASSPVIC[Carbamidomethyl (C)]AGGQDR_.3	1
P60335_C194_M1	2.358542351491013	1.0824836652844694e-4	0.11500712391356685	Venom vs Saline	3 h	Not significant	P60335	C194	_VMTIPYQPMPASS[Phospho (STY)]PVIC[Carbamidomethyl (C)]AGGQDR_.3;_VMTIPYQPM[Oxidation (M)]PASS[Phospho (STY)]PVIC[Carbamidomethyl (C)]AGGQDR_.3	1
P60335_C194_M1	2.358542351491013	1.0824836652844694e-4	0.11500712391356685	Venom vs Saline	3 h	Not significant	P60335	C194	_VMTIPYQPMPASS[Phospho (STY)]PVIC[Carbamidomethyl (C)]AGGQDR_.3;_VM[Oxidation (M)]TIPYQPMPASS[Phospho (STY)]PVIC[Carbamidomethyl (C)]AGGQDR_.3;_VM[Oxidation (M)]TIPYQPM[Oxidation (M)]PASS[Phospho (STY)]PVIC[Carbamidomethyl (C)]AGGQDR_.3	1
P60335_C194_M1	2.358542351491013	1.0824836652844694e-4	0.11500712391356685	Venom vs Saline	3 h	Not significant	P60335	C194	_VM[Oxidation (M)]TIPYQPM[Oxidation (M)]PASS[Phospho (STY)]PVIC[Carbamidomethyl (C)]AGGQDR_.3	1
P60335_C194_M1	2.358542351491013	1.0824836652844694e-4	0.11500712391356685	Venom vs Saline	3 h	Not significant	P60335	C194	_VMTIPYQPMPASS[Phospho (STY)]PVIC[Carbamidomethyl (C)]AGGQDR_.3;_VM[Oxidation (M)]TIPYQPMPASS[Phospho (STY)]PVIC[Carbamidomethyl (C)]AGGQDR_.3;_VMTIPYQPM[Oxidation (M)]PASS[Phospho (STY)]PVIC[Carbamidomethyl (C)]AGGQDR_.3;_VMTIPY[Phospho (STY)]QPM[Oxidation (M)]PASSPVIC[Carbamidomethyl (C)]AGGQDR_.3	1
P60335_C194_M1	2.358542351491013	1.0824836652844694e-4	0.11500712391356685	Venom vs Saline	3 h	Not significant	P60335	C194	_VMTIPYQPMPASS[Phospho (STY)]PVIC[Carbamidomethyl (C)]AGGQDR_.3;_VM[Oxidation (M)]TIPYQPMPASS[Phospho (STY)]PVIC[Carbamidomethyl (C)]AGGQDR_.3;_VMTIPYQPM[Oxidation (M)]PASS[Phospho (STY)]PVIC[Carbamidomethyl (C)]AGGQDR_.3;_VM[Oxidation (M)]TIPYQPM[Oxidation (M)]PASS[Phospho (STY)]PVIC[Carbamidomethyl (C)]AGGQDR_.3	1
P60335_C194_M1	2.358542351491013	1.0824836652844694e-4	0.11500712391356685	Venom vs Saline	3 h	Not significant	P60335	C194	_VMTIPYQPM[Oxidation (M)]PASS[Phospho (STY)]PVIC[Carbamidomethyl (C)]AGGQDR_.3	1
P60335_C194_M1	2.358542351491013	1.0824836652844694e-4	0.11500712391356685	Venom vs Saline	3 h	Not significant	P60335	C194	_VMTIPYQPMPASS[Phospho (STY)]PVIC[Carbamidomethyl (C)]AGGQDR_.3;_VMTIPY[Phospho (STY)]QPM[Oxidation (M)]PASSPVIC[Carbamidomethyl (C)]AGGQDR_.3;_VM[Oxidation (M)]TIPYQPM[Oxidation (M)]PASS[Phospho (STY)]PVIC[Carbamidomethyl (C)]AGGQDR_.3	1
P60335_C194_M1	2.358542351491013	1.0824836652844694e-4	0.11500712391356685	Venom vs Saline	3 h	Not significant	P60335	C194	_VMTIPYQPMPASS[Phospho (STY)]PVIC[Carbamidomethyl (C)]AGGQDR_.3;_VMTIPYQPM[Oxidation (M)]PASS[Phospho (STY)]PVIC[Carbamidomethyl (C)]AGGQDR_.3	1
P60335_C194_M1	2.358542351491013	1.0824836652844694e-4	0.11500712391356685	Venom vs Saline	3 h	Not significant	P60335	C194	_VMTIPYQPMPASS[Phospho (STY)]PVIC[Carbamidomethyl (C)]AGGQDR_.3;_VM[Oxidation (M)]TIPYQPMPASS[Phospho (STY)]PVIC[Carbamidomethyl (C)]AGGQDR_.3	1
P60335_C194_M1	2.358542351491013	1.0824836652844694e-4	0.11500712391356685	Venom vs Saline	3 h	Not significant	P60335	C194	_VMTIPYQPMPASS[Phospho (STY)]PVIC[Carbamidomethyl (C)]AGGQDR_.3;_VM[Oxidation (M)]TIPYQPMPASS[Phospho (STY)]PVIC[Carbamidomethyl (C)]AGGQDR_.3;_VM[Oxidation (M)]TIPYQPM[Oxidation (M)]PASS[Phospho (STY)]PVIC[Carbamidomethyl (C)]AGGQDR_.3	1
P60335_C194_M1	2.358542351491013	1.0824836652844694e-4	0.11500712391356685	Venom vs Saline	3 h	Not significant	P60335	C194	_VMTIPYQPMPASS[Phospho (STY)]PVIC[Carbamidomethyl (C)]AGGQDR_.3;_VMTIPYQPM[Oxidation (M)]PASS[Phospho (STY)]PVIC[Carbamidomethyl (C)]AGGQDR_.3;_VM[Oxidation (M)]TIPYQPM[Oxidation (M)]PASS[Phospho (STY)]PVIC[Carbamidomethyl (C)]AGGQDR_.3	1
P60335_C194_M1	2.358542351491013	1.0824836652844694e-4	0.11500712391356685	Venom vs Saline	3 h	Not significant	P60335	C194	_VMTIPYQPMPASS[Phospho (STY)]PVIC[Carbamidomethyl (C)]AGGQDR_.3;_VM[Oxidation (M)]TIPYQPMPASS[Phospho (STY)]PVIC[Carbamidomethyl (C)]AGGQDR_.3;_VMTIPYQPM[Oxidation (M)]PASS[Phospho (STY)]PVIC[Carbamidomethyl (C)]AGGQDR_.3	1
P60335_C194_M1	2.358542351491013	1.0824836652844694e-4	0.11500712391356685	Venom vs Saline	3 h	Not significant	P60335	C194	_VMTIPYQPMPASS[Phospho (STY)]PVIC[Carbamidomethyl (C)]AGGQDR_.3;_VM[Oxidation (M)]TIPYQPMPASS[Phospho (STY)]PVIC[Carbamidomethyl (C)]AGGQDR_.3;_VMTIPYQPM[Oxidation (M)]PASS[Phospho (STY)]PVIC[Carbamidomethyl (C)]AGGQDR_.3	1
P60335_C194_M1	2.358542351491013	1.0824836652844694e-4	0.11500712391356685	Venom vs Saline	3 h	Not significant	P60335	C194	_VMTIPYQPMPASS[Phospho (STY)]PVIC[Carbamidomethyl (C)]AGGQDR_.3;_VM[Oxidation (M)]TIPYQPMPASS[Phospho (STY)]PVIC[Carbamidomethyl (C)]AGGQDR_.3;_VMTIPYQPM[Oxidation (M)]PASS[Phospho (STY)]PVIC[Carbamidomethyl (C)]AGGQDR_.3;_VM[Oxidation (M)]TIPYQPM[Oxidation (M)]PASS[Phospho (STY)]PVIC[Carbamidomethyl (C)]AGGQDR_.3	1
P60335_C194_M1	2.358542351491013	1.0824836652844694e-4	0.11500712391356685	Venom vs Saline	3 h	Not significant	P60335	C194	_VMTIPYQPMPASS[Phospho (STY)]PVIC[Carbamidomethyl (C)]AGGQDR_.3;_VM[Oxidation (M)]TIPYQPMPASS[Phospho (STY)]PVIC[Carbamidomethyl (C)]AGGQDR_.3;_VMTIPYQPM[Oxidation (M)]PASS[Phospho (STY)]PVIC[Carbamidomethyl (C)]AGGQDR_.3;_VM[Oxidation (M)]TIPYQPM[Oxidation (M)]PASS[Phospho (STY)]PVIC[Carbamidomethyl (C)]AGGQDR_.3	1
P60335_C194_M1	2.358542351491013	1.0824836652844694e-4	0.11500712391356685	Venom vs Saline	3 h	Not significant	P60335	C194	_VM[Oxidation (M)]TIPYQPMPASS[Phospho (STY)]PVIC[Carbamidomethyl (C)]AGGQDR_.3;_VMTIPYQPM[Oxidation (M)]PASS[Phospho (STY)]PVIC[Carbamidomethyl (C)]AGGQDR_.3	1
P60335_C194_M1	2.358542351491013	1.0824836652844694e-4	0.11500712391356685	Venom vs Saline	3 h	Not significant	P60335	C194	_VMTIPYQPMPASS[Phospho (STY)]PVIC[Carbamidomethyl (C)]AGGQDR_.3;_VM[Oxidation (M)]TIPYQPMPASS[Phospho (STY)]PVIC[Carbamidomethyl (C)]AGGQDR_.3;_VMTIPYQPM[Oxidation (M)]PAS[Phospho (STY)]SPVIC[Carbamidomethyl (C)]AGGQDR_.3;_VM[Oxidation (M)]TIPYQPM[Oxidation (M)]PASS[Phospho (STY)]PVIC[Carbamidomethyl (C)]AGGQDR_.3	1
P60335_C194_M1	2.358542351491013	1.0824836652844694e-4	0.11500712391356685	Venom vs Saline	3 h	Not significant	P60335	C194	_VMTIPYQPMPASS[Phospho (STY)]PVIC[Carbamidomethyl (C)]AGGQDR_.3;_VM[Oxidation (M)]TIPYQPMPASS[Phospho (STY)]PVIC[Carbamidomethyl (C)]AGGQDR_.3;_VMTIPYQPM[Oxidation (M)]PASS[Phospho (STY)]PVIC[Carbamidomethyl (C)]AGGQDR_.3;_VM[Oxidation (M)]TIPYQPM[Oxidation (M)]PASS[Phospho (STY)]PVIC[Carbamidomethyl (C)]AGGQDR_.3	1
P60335_C194_M1	2.358542351491013	1.0824836652844694e-4	0.11500712391356685	Venom vs Saline	3 h	Not significant	P60335	C194	_VMTIPYQPMPASS[Phospho (STY)]PVIC[Carbamidomethyl (C)]AGGQDR_.3;_VM[Oxidation (M)]TIPYQPMPASS[Phospho (STY)]PVIC[Carbamidomethyl (C)]AGGQDR_.3;_VMTIPYQPM[Oxidation (M)]PASS[Phospho (STY)]PVIC[Carbamidomethyl (C)]AGGQDR_.3	1
P60335_C194_M1	2.358542351491013	1.0824836652844694e-4	0.11500712391356685	Venom vs Saline	3 h	Not significant	P60335	C194	_VMTIPYQPMPASS[Phospho (STY)]PVIC[Carbamidomethyl (C)]AGGQDR_.3;_VM[Oxidation (M)]TIPYQPMPASS[Phospho (STY)]PVIC[Carbamidomethyl (C)]AGGQDR_.3;_VMTIPYQPM[Oxidation (M)]PASS[Phospho (STY)]PVIC[Carbamidomethyl (C)]AGGQDR_.3	1
P60335_C194_M1	2.358542351491013	1.0824836652844694e-4	0.11500712391356685	Venom vs Saline	3 h	Not significant	P60335	C194	_VMTIPYQPMPASS[Phospho (STY)]PVIC[Carbamidomethyl (C)]AGGQDR_.3;_VMTIPYQPM[Oxidation (M)]PASS[Phospho (STY)]PVIC[Carbamidomethyl (C)]AGGQDR_.3	1
P60335_C194_M1	2.358542351491013	1.0824836652844694e-4	0.11500712391356685	Venom vs Saline	3 h	Not significant	P60335	C194	_VMTIPYQPMPASS[Phospho (STY)]PVIC[Carbamidomethyl (C)]AGGQDR_.3;_VM[Oxidation (M)]TIPYQPMPASS[Phospho (STY)]PVIC[Carbamidomethyl (C)]AGGQDR_.3;_VM[Oxidation (M)]TIPYQPM[Oxidation (M)]PASS[Phospho (STY)]PVIC[Carbamidomethyl (C)]AGGQDR_.3	1
P60335_C194_M1	2.358542351491013	1.0824836652844694e-4	0.11500712391356685	Venom vs Saline	3 h	Not significant	P60335	C194	_VMTIPYQPMPASS[Phospho (STY)]PVIC[Carbamidomethyl (C)]AGGQDR_.3;_VMTIPY[Phospho (STY)]QPM[Oxidation (M)]PASSPVIC[Carbamidomethyl (C)]AGGQDR_.3	1
P60335_C194_M1	2.358542351491013	1.0824836652844694e-4	0.11500712391356685	Venom vs Saline	3 h	Not significant	P60335	C194	_VMTIPYQPMPASS[Phospho (STY)]PVIC[Carbamidomethyl (C)]AGGQDR_.3;_VM[Oxidation (M)]TIPYQPMPASS[Phospho (STY)]PVIC[Carbamidomethyl (C)]AGGQDR_.3;_VMTIPY[Phospho (STY)]QPM[Oxidation (M)]PASSPVIC[Carbamidomethyl (C)]AGGQDR_.3	1
P09803_S772_M1	2.553135498267137	6.713882229284094e-5	7.6086189343733499E-2	Venom vs Saline	3 h	Not significant	P09803	S772	_DNVYYYDEEGGGEEDQDFDLS[Phospho (STY)]QLHR_.3	0.989105
P09803_S772_M1	2.553135498267137	6.713882229284094e-5	7.6086189343733499E-2	Venom vs Saline	3 h	Not significant	P09803	S772	_DNVYYYDEEGGGEEDQDFDLS[Phospho (STY)]QLHR_.3	0.9999653697013856
P09803_S772_M1	2.553135498267137	6.713882229284094e-5	7.6086189343733499E-2	Venom vs Saline	3 h	Not significant	P09803	S772	_DNVYYYDEEGGGEEDQDFDLS[Phospho (STY)]QLHR_.3	0.9985753893852234
P09803_S772_M1	2.553135498267137	6.713882229284094e-5	7.6086189343733499E-2	Venom vs Saline	3 h	Not significant	P09803	S772	_DNVYYYDEEGGGEEDQDFDLS[Phospho (STY)]QLHR_.3	0.9767086505889891
P09803_S772_M1	2.553135498267137	6.713882229284094e-5	7.6086189343733499E-2	Venom vs Saline	3 h	Not significant	P09803	S772	_DNVYYYDEEGGGEEDQDFDLS[Phospho (STY)]QLHR_.3	0.9999998211860656
P09803_S772_M1	2.553135498267137	6.713882229284094e-5	7.6086189343733499E-2	Venom vs Saline	3 h	Not significant	P09803	S772	_DNVYYYDEEGGGEEDQDFDLS[Phospho (STY)]QLHR_.3	0.9727911949157716
P09803_S772_M1	2.553135498267137	6.713882229284094e-5	7.6086189343733499E-2	Venom vs Saline	3 h	Not significant	P09803	S772	_DNVYYYDEEGGGEEDQDFDLS[Phospho (STY)]QLHR_.3	0.9999951124191284
P09803_S772_M1	2.553135498267137	6.713882229284094e-5	7.6086189343733499E-2	Venom vs Saline	3 h	Not significant	P09803	S772	_DNVYYYDEEGGGEEDQDFDLS[Phospho (STY)]QLHR_.3	0.975734
P09803_S772_M1	2.553135498267137	6.713882229284094e-5	7.6086189343733499E-2	Venom vs Saline	3 h	Not significant	P09803	S772	_DNVYYYDEEGGGEEDQDFDLS[Phospho (STY)]QLHR_.3	0.9999988675117492
P09803_S772_M1	2.553135498267137	6.713882229284094e-5	7.6086189343733499E-2	Venom vs Saline	3 h	Not significant	P09803	S772	_DNVYYYDEEGGGEEDQDFDLS[Phospho (STY)]QLHR_.3	0.9992862939834596
P09803_S772_M1	2.553135498267137	6.713882229284094e-5	7.6086189343733499E-2	Venom vs Saline	3 h	Not significant	P09803	S772	_DNVYYYDEEGGGEEDQDFDLS[Phospho (STY)]QLHR_.3	0.987599
P09803_S772_M1	2.553135498267137	6.713882229284094e-5	7.6086189343733499E-2	Venom vs Saline	3 h	Not significant	P09803	S772	_DNVYYYDEEGGGEEDQDFDLS[Phospho (STY)]QLHR_.3	0.9992759823799132
P09803_S772_M1	2.553135498267137	6.713882229284094e-5	7.6086189343733499E-2	Venom vs Saline	3 h	Not significant	P09803	S772	_DNVYYYDEEGGGEEDQDFDLS[Phospho (STY)]QLHR_.3	0.9400943517684937
P09803_S772_M1	2.553135498267137	6.713882229284094e-5	7.6086189343733499E-2	Venom vs Saline	3 h	Not significant	P09803	S772	_DNVYYYDEEGGGEEDQDFDLS[Phospho (STY)]QLHR_.3	0.9624621272087096
P09803_S772_M1	2.553135498267137	6.713882229284094e-5	7.6086189343733499E-2	Venom vs Saline	3 h	Not significant	P09803	S772	_DNVYYYDEEGGGEEDQDFDLS[Phospho (STY)]QLHR_.3	0.999841
P09803_S772_M1	2.553135498267137	6.713882229284094e-5	7.6086189343733499E-2	Venom vs Saline	3 h	Not significant	P09803	S772	_DNVYYYDEEGGGEEDQDFDLS[Phospho (STY)]QLHR_.3	0.991555
P09803_S772_M1	2.553135498267137	6.713882229284094e-5	7.6086189343733499E-2	Venom vs Saline	3 h	Not significant	P09803	S772	_DNVYYYDEEGGGEEDQDFDLS[Phospho (STY)]QLHR_.3	0.9999676942825316
P09803_S772_M1	2.553135498267137	6.713882229284094e-5	7.6086189343733499E-2	Venom vs Saline	3 h	Not significant	P09803	S772	_DNVYYYDEEGGGEEDQDFDLS[Phospho (STY)]QLHR_.3	0.996599
P09803_S772_M1	2.553135498267137	6.713882229284094e-5	7.6086189343733499E-2	Venom vs Saline	3 h	Not significant	P09803	S772	_DNVYYYDEEGGGEEDQDFDLS[Phospho (STY)]QLHR_.3	0.9999465346336364
P09803_S772_M1	2.553135498267137	6.713882229284094e-5	7.6086189343733499E-2	Venom vs Saline	3 h	Not significant	P09803	S772	_DNVYYYDEEGGGEEDQDFDLS[Phospho (STY)]QLHR_.3	0.9977743625640868
P09803_S772_M1	2.553135498267137	6.713882229284094e-5	7.6086189343733499E-2	Venom vs Saline	3 h	Not significant	P09803	S772	_DNVYYYDEEGGGEEDQDFDLS[Phospho (STY)]QLHR_.3	0.8995341062545776
P09803_S772_M1	2.553135498267137	6.713882229284094e-5	7.6086189343733499E-2	Venom vs Saline	3 h	Not significant	P09803	S772	_DNVYYYDEEGGGEEDQDFDLS[Phospho (STY)]QLHR_.3	0.9978274703025818
P09803_S772_M1	2.553135498267137	6.713882229284094e-5	7.6086189343733499E-2	Venom vs Saline	3 h	Not significant	P09803	S772	_DNVYYYDEEGGGEEDQDFDLS[Phospho (STY)]QLHR_.3	0.9864912033081056
P09803_S772_M1	2.553135498267137	6.713882229284094e-5	7.6086189343733499E-2	Venom vs Saline	3 h	Not significant	P09803	S772	_DNVYYYDEEGGGEEDQDFDLS[Phospho (STY)]QLHR_.3	0.999736
P09803_S772_M1	2.553135498267137	6.713882229284094e-5	7.6086189343733499E-2	Venom vs Saline	3 h	Not significant	P09803	S772	_DNVYYYDEEGGGEEDQDFDLS[Phospho (STY)]QLHR_.3	0.7692077159881592
P09803_S772_M1	2.553135498267137	6.713882229284094e-5	7.6086189343733499E-2	Venom vs Saline	3 h	Not significant	P09803	S772	_DNVYYYDEEGGGEEDQDFDLS[Phospho (STY)]QLHR_.3	0.9977216720581056
P09803_S772_M1	2.553135498267137	6.713882229284094e-5	7.6086189343733499E-2	Venom vs Saline	3 h	Not significant	P09803	S772	_DNVYYYDEEGGGEEDQDFDLS[Phospho (STY)]QLHR_.3	0.9999719262123108
P09803_S772_M1	2.553135498267137	6.713882229284094e-5	7.6086189343733499E-2	Venom vs Saline	3 h	Not significant	P09803	S772	_DNVYYYDEEGGGEEDQDFDLS[Phospho (STY)]QLHR_.3	0.999964
P09803_S772_M1	2.553135498267137	6.713882229284094e-5	7.6086189343733499E-2	Venom vs Saline	3 h	Not significant	P09803	S772	_DNVYYYDEEGGGEEDQDFDLS[Phospho (STY)]QLHR_.3	0.9986578822135924
P09803_S772_M1	2.553135498267137	6.713882229284094e-5	7.6086189343733499E-2	Venom vs Saline	3 h	Not significant	P09803	S772	_DNVYYYDEEGGGEEDQDFDLS[Phospho (STY)]QLHR_.3	0.9999803900718688
P09803_S772_M1	2.553135498267137	6.713882229284094e-5	7.6086189343733499E-2	Venom vs Saline	3 h	Not significant	P09803	S772	_DNVYYYDEEGGGEEDQDFDLS[Phospho (STY)]QLHR_.3	0.8669023513793945
P09803_S772_M1	2.553135498267137	6.713882229284094e-5	7.6086189343733499E-2	Venom vs Saline	3 h	Not significant	P09803	S772	_DNVYYYDEEGGGEEDQDFDLS[Phospho (STY)]QLHR_.3	0.935787
P60335_S190_M1	2.3143988643607427	1.2782140522767633e-4	0.12781388632148646	Venom vs Saline	3 h	Not significant	P60335	S190	_VMTIPYQPMPASS[Phospho (STY)]PVIC[Carbamidomethyl (C)]AGGQDR_.3;_VM[Oxidation (M)]TIPYQPMPASS[Phospho (STY)]PVIC[Carbamidomethyl (C)]AGGQDR_.3;_VMTIPYQPM[Oxidation (M)]PASS[Phospho (STY)]PVIC[Carbamidomethyl (C)]AGGQDR_.3	0.9977473616600036
P60335_S190_M1	2.3143988643607427	1.2782140522767633e-4	0.12781388632148646	Venom vs Saline	3 h	Not significant	P60335	S190	_VMTIPYQPMPASS[Phospho (STY)]PVIC[Carbamidomethyl (C)]AGGQDR_.3;_VM[Oxidation (M)]TIPYQPMPASS[Phospho (STY)]PVIC[Carbamidomethyl (C)]AGGQDR_.3;_VMTIPYQPM[Oxidation (M)]PASS[Phospho (STY)]PVIC[Carbamidomethyl (C)]AGGQDR_.3	0.999925
P60335_S190_M1	2.3143988643607427	1.2782140522767633e-4	0.12781388632148646	Venom vs Saline	3 h	Not significant	P60335	S190	_VMTIPYQPMPASS[Phospho (STY)]PVIC[Carbamidomethyl (C)]AGGQDR_.3;_VM[Oxidation (M)]TIPYQPMPASS[Phospho (STY)]PVIC[Carbamidomethyl (C)]AGGQDR_.3;_VMTIPYQPM[Oxidation (M)]PASS[Phospho (STY)]PVIC[Carbamidomethyl (C)]AGGQDR_.3	0.9998003840446472
P60335_S190_M1	2.3143988643607427	1.2782140522767633e-4	0.12781388632148646	Venom vs Saline	3 h	Not significant	P60335	S190	_VMTIPYQPMPASS[Phospho (STY)]PVIC[Carbamidomethyl (C)]AGGQDR_.3;_VM[Oxidation (M)]TIPYQPMPASS[Phospho (STY)]PVIC[Carbamidomethyl (C)]AGGQDR_.3;_VMTIPYQPM[Oxidation (M)]PASS[Phospho (STY)]PVIC[Carbamidomethyl (C)]AGGQDR_.3	0.9998751282691956
P60335_S190_M1	2.3143988643607427	1.2782140522767633e-4	0.12781388632148646	Venom vs Saline	3 h	Not significant	P60335	S190	_VMTIPYQPMPASS[Phospho (STY)]PVIC[Carbamidomethyl (C)]AGGQDR_.3;_VMTIPYQPM[Oxidation (M)]PASS[Phospho (STY)]PVIC[Carbamidomethyl (C)]AGGQDR_.3;_VM[Oxidation (M)]TIPYQPM[Oxidation (M)]PASS[Phospho (STY)]PVIC[Carbamidomethyl (C)]AGGQDR_.3	0.9975863099098206
P60335_S190_M1	2.3143988643607427	1.2782140522767633e-4	0.12781388632148646	Venom vs Saline	3 h	Not significant	P60335	S190	_VMTIPYQPMPASS[Phospho (STY)]PVIC[Carbamidomethyl (C)]AGGQDR_.3;_VM[Oxidation (M)]TIPYQPMPASS[Phospho (STY)]PVIC[Carbamidomethyl (C)]AGGQDR_.3;_VM[Oxidation (M)]TIPYQPM[Oxidation (M)]PASS[Phospho (STY)]PVIC[Carbamidomethyl (C)]AGGQDR_.3	0.9995835423469543
P60335_S190_M1	2.3143988643607427	1.2782140522767633e-4	0.12781388632148646	Venom vs Saline	3 h	Not significant	P60335	S190	_VMTIPYQPMPASS[Phospho (STY)]PVIC[Carbamidomethyl (C)]AGGQDR_.3;_VM[Oxidation (M)]TIPYQPMPASS[Phospho (STY)]PVIC[Carbamidomethyl (C)]AGGQDR_.3;_VMTIPYQPM[Oxidation (M)]PASS[Phospho (STY)]PVIC[Carbamidomethyl (C)]AGGQDR_.3	0.986562
P60335_S190_M1	2.3143988643607427	1.2782140522767633e-4	0.12781388632148646	Venom vs Saline	3 h	Not significant	P60335	S190	_VMTIPYQPMPASS[Phospho (STY)]PVIC[Carbamidomethyl (C)]AGGQDR_.3;_VM[Oxidation (M)]TIPYQPMPASS[Phospho (STY)]PVIC[Carbamidomethyl (C)]AGGQDR_.3	0.9747965335845948
P60335_S190_M1	2.3143988643607427	1.2782140522767633e-4	0.12781388632148646	Venom vs Saline	3 h	Not significant	P60335	S190	_VMTIPYQPMPASS[Phospho (STY)]PVIC[Carbamidomethyl (C)]AGGQDR_.3;_VMTIPYQPM[Oxidation (M)]PASS[Phospho (STY)]PVIC[Carbamidomethyl (C)]AGGQDR_.3	0.9611818790435792
P60335_S190_M1	2.3143988643607427	1.2782140522767633e-4	0.12781388632148646	Venom vs Saline	3 h	Not significant	P60335	S190	_VMTIPYQPMPASS[Phospho (STY)]PVIC[Carbamidomethyl (C)]AGGQDR_.3	0.8090962171554565
P60335_S190_M1	2.3143988643607427	1.2782140522767633e-4	0.12781388632148646	Venom vs Saline	3 h	Not significant	P60335	S190	_VMTIPYQPMPASS[Phospho (STY)]PVIC[Carbamidomethyl (C)]AGGQDR_.3;_VM[Oxidation (M)]TIPYQPMPASS[Phospho (STY)]PVIC[Carbamidomethyl (C)]AGGQDR_.3	0.9920546412467957
P60335_S190_M1	2.3143988643607427	1.2782140522767633e-4	0.12781388632148646	Venom vs Saline	3 h	Not significant	P60335	S190	_VMTIPYQPMPASS[Phospho (STY)]PVIC[Carbamidomethyl (C)]AGGQDR_.3;_VM[Oxidation (M)]TIPYQPMPASS[Phospho (STY)]PVIC[Carbamidomethyl (C)]AGGQDR_.3;_VMTIPYQPM[Oxidation (M)]PASS[Phospho (STY)]PVIC[Carbamidomethyl (C)]AGGQDR_.3	0.9971080422401428
P60335_S190_M1	2.3143988643607427	1.2782140522767633e-4	0.12781388632148646	Venom vs Saline	3 h	Not significant	P60335	S190	_VMTIPYQPMPASS[Phospho (STY)]PVIC[Carbamidomethyl (C)]AGGQDR_.3;_VM[Oxidation (M)]TIPYQPMPASS[Phospho (STY)]PVIC[Carbamidomethyl (C)]AGGQDR_.3	0.9996452927589417
P60335_S190_M1	2.3143988643607427	1.2782140522767633e-4	0.12781388632148646	Venom vs Saline	3 h	Not significant	P60335	S190	_VM[Oxidation (M)]TIPYQPMPASS[Phospho (STY)]PVIC[Carbamidomethyl (C)]AGGQDR_.3;_VMTIPYQPM[Oxidation (M)]PASS[Phospho (STY)]PVIC[Carbamidomethyl (C)]AGGQDR_.3	0.9855343103408812
P60335_S190_M1	2.3143988643607427	1.2782140522767633e-4	0.12781388632148646	Venom vs Saline	3 h	Not significant	P60335	S190	_VMTIPYQPMPASS[Phospho (STY)]PVIC[Carbamidomethyl (C)]AGGQDR_.3;_VM[Oxidation (M)]TIPYQPMPASS[Phospho (STY)]PVIC[Carbamidomethyl (C)]AGGQDR_.3;_VM[Oxidation (M)]TIPYQPM[Oxidation (M)]PASS[Phospho (STY)]PVIC[Carbamidomethyl (C)]AGGQDR_.3	0.9990460872650146
P60335_S190_M1	2.3143988643607427	1.2782140522767633e-4	0.12781388632148646	Venom vs Saline	3 h	Not significant	P60335	S190	_VMTIPYQPMPASS[Phospho (STY)]PVIC[Carbamidomethyl (C)]AGGQDR_.3;_VM[Oxidation (M)]TIPYQPMPASS[Phospho (STY)]PVIC[Carbamidomethyl (C)]AGGQDR_.3;_VMTIPYQPM[Oxidation (M)]PASS[Phospho (STY)]PVIC[Carbamidomethyl (C)]AGGQDR_.3;_VM[Oxidation (M)]TIPYQPM[Oxidation (M)]PASS[Phospho (STY)]PVIC[Carbamidomethyl (C)]AGGQDR_.3	0.9997982382774352
P60335_S190_M1	2.3143988643607427	1.2782140522767633e-4	0.12781388632148646	Venom vs Saline	3 h	Not significant	P60335	S190	_VMTIPYQPMPASS[Phospho (STY)]PVIC[Carbamidomethyl (C)]AGGQDR_.3;_VM[Oxidation (M)]TIPYQPMPASS[Phospho (STY)]PVIC[Carbamidomethyl (C)]AGGQDR_.3;_VMTIPYQPM[Oxidation (M)]PASS[Phospho (STY)]PVIC[Carbamidomethyl (C)]AGGQDR_.3	0.9997524619102478
P60335_S190_M1	2.3143988643607427	1.2782140522767633e-4	0.12781388632148646	Venom vs Saline	3 h	Not significant	P60335	S190	_VMTIPYQPMPASS[Phospho (STY)]PVIC[Carbamidomethyl (C)]AGGQDR_.3;_VMTIPYQPM[Oxidation (M)]PASS[Phospho (STY)]PVIC[Carbamidomethyl (C)]AGGQDR_.3	0.999998
P60335_S190_M1	2.3143988643607427	1.2782140522767633e-4	0.12781388632148646	Venom vs Saline	3 h	Not significant	P60335	S190	_VMTIPYQPMPASS[Phospho (STY)]PVIC[Carbamidomethyl (C)]AGGQDR_.3;_VMTIPYQPM[Oxidation (M)]PASS[Phospho (STY)]PVIC[Carbamidomethyl (C)]AGGQDR_.3	0.998814
P60335_S190_M1	2.3143988643607427	1.2782140522767633e-4	0.12781388632148646	Venom vs Saline	3 h	Not significant	P60335	S190	_VMTIPYQPMPASS[Phospho (STY)]PVIC[Carbamidomethyl (C)]AGGQDR_.3;_VMTIPYQPM[Oxidation (M)]PASS[Phospho (STY)]PVIC[Carbamidomethyl (C)]AGGQDR_.3	0.963629
P60335_S190_M1	2.3143988643607427	1.2782140522767633e-4	0.12781388632148646	Venom vs Saline	3 h	Not significant	P60335	S190	_VM[Oxidation (M)]TIPYQPMPASS[Phospho (STY)]PVIC[Carbamidomethyl (C)]AGGQDR_.3;_VMTIPYQPM[Oxidation (M)]PASS[Phospho (STY)]PVIC[Carbamidomethyl (C)]AGGQDR_.3	0.9818673133850098
P60335_S190_M1	2.3143988643607427	1.2782140522767633e-4	0.12781388632148646	Venom vs Saline	3 h	Not significant	P60335	S190	_VMTIPYQPMPASS[Phospho (STY)]PVIC[Carbamidomethyl (C)]AGGQDR_.3;_VM[Oxidation (M)]TIPYQPMPASS[Phospho (STY)]PVIC[Carbamidomethyl (C)]AGGQDR_.3	0.9999682307243348
P60335_S190_M1	2.3143988643607427	1.2782140522767633e-4	0.12781388632148646	Venom vs Saline	3 h	Not significant	P60335	S190	_VMTIPYQPMPASS[Phospho (STY)]PVIC[Carbamidomethyl (C)]AGGQDR_.3;_VMTIPYQPM[Oxidation (M)]PASS[Phospho (STY)]PVIC[Carbamidomethyl (C)]AGGQDR_.3	0.999967
P60335_S190_M1	2.3143988643607427	1.2782140522767633e-4	0.12781388632148646	Venom vs Saline	3 h	Not significant	P60335	S190	_VMTIPYQPMPASS[Phospho (STY)]PVIC[Carbamidomethyl (C)]AGGQDR_.3;_VM[Oxidation (M)]TIPYQPMPASS[Phospho (STY)]PVIC[Carbamidomethyl (C)]AGGQDR_.3;_VM[Oxidation (M)]TIPYQPM[Oxidation (M)]PASS[Phospho (STY)]PVIC[Carbamidomethyl (C)]AGGQDR_.3	0.9999524354934692
P60335_S190_M1	2.3143988643607427	1.2782140522767633e-4	0.12781388632148646	Venom vs Saline	3 h	Not significant	P60335	S190	_VM[Oxidation (M)]TIPYQPM[Oxidation (M)]PASS[Phospho (STY)]PVIC[Carbamidomethyl (C)]AGGQDR_.3	0.9899212718009948
P60335_S190_M1	2.3143988643607427	1.2782140522767633e-4	0.12781388632148646	Venom vs Saline	3 h	Not significant	P60335	S190	_VMTIPYQPMPASS[Phospho (STY)]PVIC[Carbamidomethyl (C)]AGGQDR_.3;_VM[Oxidation (M)]TIPYQPMPASS[Phospho (STY)]PVIC[Carbamidomethyl (C)]AGGQDR_.3;_VMTIPYQPM[Oxidation (M)]PASS[Phospho (STY)]PVIC[Carbamidomethyl (C)]AGGQDR_.3	0.9916975498199464
P60335_S190_M1	2.3143988643607427	1.2782140522767633e-4	0.12781388632148646	Venom vs Saline	3 h	Not significant	P60335	S190	_VMTIPYQPMPASS[Phospho (STY)]PVIC[Carbamidomethyl (C)]AGGQDR_.3;_VM[Oxidation (M)]TIPYQPMPASS[Phospho (STY)]PVIC[Carbamidomethyl (C)]AGGQDR_.3;_VMTIPYQPM[Oxidation (M)]PASS[Phospho (STY)]PVIC[Carbamidomethyl (C)]AGGQDR_.3;_VM[Oxidation (M)]TIPYQPM[Oxidation (M)]PASS[Phospho (STY)]PVIC[Carbamidomethyl (C)]AGGQDR_.3	0.9999992847442628
P60335_S190_M1	2.3143988643607427	1.2782140522767633e-4	0.12781388632148646	Venom vs Saline	3 h	Not significant	P60335	S190	_VMTIPYQPM[Oxidation (M)]PASS[Phospho (STY)]PVIC[Carbamidomethyl (C)]AGGQDR_.3	0.9830874800682068
P60335_S190_M1	2.3143988643607427	1.2782140522767633e-4	0.12781388632148646	Venom vs Saline	3 h	Not significant	P60335	S190	_VMTIPYQPMPASS[Phospho (STY)]PVIC[Carbamidomethyl (C)]AGGQDR_.3;_VM[Oxidation (M)]TIPYQPM[Oxidation (M)]PASS[Phospho (STY)]PVIC[Carbamidomethyl (C)]AGGQDR_.3	0.9999991059303284
P60335_S190_M1	2.3143988643607427	1.2782140522767633e-4	0.12781388632148646	Venom vs Saline	3 h	Not significant	P60335	S190	_VMTIPYQPMPASS[Phospho (STY)]PVIC[Carbamidomethyl (C)]AGGQDR_.3;_VMTIPYQPM[Oxidation (M)]PASS[Phospho (STY)]PVIC[Carbamidomethyl (C)]AGGQDR_.3	0.999664
P60335_S190_M1	2.3143988643607427	1.2782140522767633e-4	0.12781388632148646	Venom vs Saline	3 h	Not significant	P60335	S190	_VMTIPYQPMPASS[Phospho (STY)]PVIC[Carbamidomethyl (C)]AGGQDR_.3;_VM[Oxidation (M)]TIPYQPMPASS[Phospho (STY)]PVIC[Carbamidomethyl (C)]AGGQDR_.3	0.9972813129425048
P60335_S190_M1	2.3143988643607427	1.2782140522767633e-4	0.12781388632148646	Venom vs Saline	3 h	Not significant	P60335	S190	_VMTIPYQPMPASS[Phospho (STY)]PVIC[Carbamidomethyl (C)]AGGQDR_.3;_VM[Oxidation (M)]TIPYQPMPASS[Phospho (STY)]PVIC[Carbamidomethyl (C)]AGGQDR_.3;_VM[Oxidation (M)]TIPYQPM[Oxidation (M)]PASS[Phospho (STY)]PVIC[Carbamidomethyl (C)]AGGQDR_.3	0.9998321533203124
P60335_S190_M1	2.3143988643607427	1.2782140522767633e-4	0.12781388632148646	Venom vs Saline	3 h	Not significant	P60335	S190	_VMTIPYQPMPASS[Phospho (STY)]PVIC[Carbamidomethyl (C)]AGGQDR_.3;_VMTIPYQPM[Oxidation (M)]PASS[Phospho (STY)]PVIC[Carbamidomethyl (C)]AGGQDR_.3;_VM[Oxidation (M)]TIPYQPM[Oxidation (M)]PASS[Phospho (STY)]PVIC[Carbamidomethyl (C)]AGGQDR_.3	0.9985490441322328
P60335_S190_M1	2.3143988643607427	1.2782140522767633e-4	0.12781388632148646	Venom vs Saline	3 h	Not significant	P60335	S190	_VMTIPYQPMPASS[Phospho (STY)]PVIC[Carbamidomethyl (C)]AGGQDR_.3;_VM[Oxidation (M)]TIPYQPMPASS[Phospho (STY)]PVIC[Carbamidomethyl (C)]AGGQDR_.3;_VMTIPYQPM[Oxidation (M)]PASS[Phospho (STY)]PVIC[Carbamidomethyl (C)]AGGQDR_.3	0.9972339868545532
P60335_S190_M1	2.3143988643607427	1.2782140522767633e-4	0.12781388632148646	Venom vs Saline	3 h	Not significant	P60335	S190	_VMTIPYQPMPASS[Phospho (STY)]PVIC[Carbamidomethyl (C)]AGGQDR_.3;_VM[Oxidation (M)]TIPYQPMPASS[Phospho (STY)]PVIC[Carbamidomethyl (C)]AGGQDR_.3;_VMTIPYQPM[Oxidation (M)]PASS[Phospho (STY)]PVIC[Carbamidomethyl (C)]AGGQDR_.3	0.9999154210090636
P60335_S190_M1	2.3143988643607427	1.2782140522767633e-4	0.12781388632148646	Venom vs Saline	3 h	Not significant	P60335	S190	_VMTIPYQPMPASS[Phospho (STY)]PVIC[Carbamidomethyl (C)]AGGQDR_.3;_VM[Oxidation (M)]TIPYQPMPASS[Phospho (STY)]PVIC[Carbamidomethyl (C)]AGGQDR_.3;_VMTIPYQPM[Oxidation (M)]PASS[Phospho (STY)]PVIC[Carbamidomethyl (C)]AGGQDR_.3;_VM[Oxidation (M)]TIPYQPM[Oxidation (M)]PASS[Phospho (STY)]PVIC[Carbamidomethyl (C)]AGGQDR_.3	0.9993821382522584
P60335_S190_M1	2.3143988643607427	1.2782140522767633e-4	0.12781388632148646	Venom vs Saline	3 h	Not significant	P60335	S190	_VMTIPYQPMPASS[Phospho (STY)]PVIC[Carbamidomethyl (C)]AGGQDR_.3;_VM[Oxidation (M)]TIPYQPMPASS[Phospho (STY)]PVIC[Carbamidomethyl (C)]AGGQDR_.3;_VMTIPYQPM[Oxidation (M)]PASS[Phospho (STY)]PVIC[Carbamidomethyl (C)]AGGQDR_.3;_VM[Oxidation (M)]TIPYQPM[Oxidation (M)]PASS[Phospho (STY)]PVIC[Carbamidomethyl (C)]AGGQDR_.3	0.9999825358390808
P60335_S190_M1	2.3143988643607427	1.2782140522767633e-4	0.12781388632148646	Venom vs Saline	3 h	Not significant	P60335	S190	_VM[Oxidation (M)]TIPYQPMPASS[Phospho (STY)]PVIC[Carbamidomethyl (C)]AGGQDR_.3;_VMTIPYQPM[Oxidation (M)]PASS[Phospho (STY)]PVIC[Carbamidomethyl (C)]AGGQDR_.3	0.99938368797302235
P60335_S190_M1	2.3143988643607427	1.2782140522767633e-4	0.12781388632148646	Venom vs Saline	3 h	Not significant	P60335	S190	_VMTIPYQPMPASS[Phospho (STY)]PVIC[Carbamidomethyl (C)]AGGQDR_.3;_VM[Oxidation (M)]TIPYQPMPASS[Phospho (STY)]PVIC[Carbamidomethyl (C)]AGGQDR_.3;_VM[Oxidation (M)]TIPYQPM[Oxidation (M)]PASS[Phospho (STY)]PVIC[Carbamidomethyl (C)]AGGQDR_.3	0.9999998807907104
P60335_S190_M1	2.3143988643607427	1.2782140522767633e-4	0.12781388632148646	Venom vs Saline	3 h	Not significant	P60335	S190	_VMTIPYQPMPASS[Phospho (STY)]PVIC[Carbamidomethyl (C)]AGGQDR_.3;_VM[Oxidation (M)]TIPYQPMPASS[Phospho (STY)]PVIC[Carbamidomethyl (C)]AGGQDR_.3;_VMTIPYQPM[Oxidation (M)]PASS[Phospho (STY)]PVIC[Carbamidomethyl (C)]AGGQDR_.3;_VM[Oxidation (M)]TIPYQPM[Oxidation (M)]PASS[Phospho (STY)]PVIC[Carbamidomethyl (C)]AGGQDR_.3	0.9981465935707092
P60335_S190_M1	2.3143988643607427	1.2782140522767633e-4	0.12781388632148646	Venom vs Saline	3 h	Not significant	P60335	S190	_VMTIPYQPMPASS[Phospho (STY)]PVIC[Carbamidomethyl (C)]AGGQDR_.3;_VM[Oxidation (M)]TIPYQPMPASS[Phospho (STY)]PVIC[Carbamidomethyl (C)]AGGQDR_.3;_VMTIPYQPM[Oxidation (M)]PASS[Phospho (STY)]PVIC[Carbamidomethyl (C)]AGGQDR_.3	0.9959707260131836
P60335_S190_M1	2.3143988643607427	1.2782140522767633e-4	0.12781388632148646	Venom vs Saline	3 h	Not significant	P60335	S190	_VMTIPYQPMPASS[Phospho (STY)]PVIC[Carbamidomethyl (C)]AGGQDR_.3;_VM[Oxidation (M)]TIPYQPMPASS[Phospho (STY)]PVIC[Carbamidomethyl (C)]AGGQDR_.3;_VMTIPYQPM[Oxidation (M)]PASS[Phospho (STY)]PVIC[Carbamidomethyl (C)]AGGQDR_.3	0.9982838034629822
P60335_S190_M1	2.3143988643607427	1.2782140522767633e-4	0.12781388632148646	Venom vs Saline	3 h	Not significant	P60335	S190	_VMTIPYQPMPASS[Phospho (STY)]PVIC[Carbamidomethyl (C)]AGGQDR_.3;_VMTIPYQPM[Oxidation (M)]PASS[Phospho (STY)]PVIC[Carbamidomethyl (C)]AGGQDR_.3	0.9751534461975098
P60335_S190_M1	2.3143988643607427	1.2782140522767633e-4	0.12781388632148646	Venom vs Saline	3 h	Not significant	P60335	S190	_VMTIPYQPMPASS[Phospho (STY)]PVIC[Carbamidomethyl (C)]AGGQDR_.3;_VM[Oxidation (M)]TIPYQPMPASS[Phospho (STY)]PVIC[Carbamidomethyl (C)]AGGQDR_.3;_VM[Oxidation (M)]TIPYQPM[Oxidation (M)]PASS[Phospho (STY)]PVIC[Carbamidomethyl (C)]AGGQDR_.3	0.994289
P60335_S190_M1	2.3143988643607427	1.2782140522767633e-4	0.12781388632148646	Venom vs Saline	3 h	Not significant	P60335	S190	_VMTIPYQPMPASS[Phospho (STY)]PVIC[Carbamidomethyl (C)]AGGQDR_.3	0.9999402165412904
P60335_S190_M1	2.3143988643607427	1.2782140522767633e-4	0.12781388632148646	Venom vs Saline	3 h	Not significant	P60335	S190	_VMTIPYQPMPASS[Phospho (STY)]PVIC[Carbamidomethyl (C)]AGGQDR_.3;_VM[Oxidation (M)]TIPYQPMPASS[Phospho (STY)]PVIC[Carbamidomethyl (C)]AGGQDR_.3	0.9957618117332458
Q5SSL4_T74_M1	1.5929077716226763	1.4704205074234162e-4	0.13776293577959126	Venom vs Saline	3 h	Not significant	Q5SSL4	T74	_SQGGGDSVSPT[Phospho (STY)]PPEGLAPGVEAGK_.3	0.998081
Q5SSL4_T74_M1	1.5929077716226763	1.4704205074234162e-4	0.13776293577959126	Venom vs Saline	3 h	Not significant	Q5SSL4	T74	_SQGGGDSVSPT[Phospho (STY)]PPEGLAPGVEAGK_.3	0.9780664443969728
Q5SSL4_T74_M1	1.5929077716226763	1.4704205074234162e-4	0.13776293577959126	Venom vs Saline	3 h	Not significant	Q5SSL4	T74	_SQGGGDSVSPT[Phospho (STY)]PPEGLAPGVEAGK_.3	0.8291671872138977
Q5SSL4_T74_M1	1.5929077716226763	1.4704205074234162e-4	0.13776293577959126	Venom vs Saline	3 h	Not significant	Q5SSL4	T74	_SQGGGDSVSPT[Phospho (STY)]PPEGLAPGVEAGK_.3	0.9807676076889038
Q5SSL4_T74_M1	1.5929077716226763	1.4704205074234162e-4	0.13776293577959126	Venom vs Saline	3 h	Not significant	Q5SSL4	T74	_SQGGGDSVSPT[Phospho (STY)]PPEGLAPGVEAGK_.3	0.8544814586639404
Q5SSL4_T74_M1	1.5929077716226763	1.4704205074234162e-4	0.13776293577959126	Venom vs Saline	3 h	Not significant	Q5SSL4	T74	_SQGGGDSVSPT[Phospho (STY)]PPEGLAPGVEAGK_.3	0.8880625367164612
Q5SSL4_T74_M1	1.5929077716226763	1.4704205074234162e-4	0.13776293577959126	Venom vs Saline	3 h	Not significant	Q5SSL4	T74	_SQGGGDSVSPT[Phospho (STY)]PPEGLAPGVEAGK_.3	0.92627
Q5SSL4_T74_M1	1.5929077716226763	1.4704205074234162e-4	0.13776293577959126	Venom vs Saline	3 h	Not significant	Q5SSL4	T74	_SQGGGDSVSPT[Phospho (STY)]PPEGLAPGVEAGK_.3	0.9996774196624756
Q5SSL4_T74_M1	1.5929077716226763	1.4704205074234162e-4	0.13776293577959126	Venom vs Saline	3 h	Not significant	Q5SSL4	T74	_SQGGGDSVSPT[Phospho (STY)]PPEGLAPGVEAGK_.3	0.9005876779556274
Q5SSL4_T74_M1	1.5929077716226763	1.4704205074234162e-4	0.13776293577959126	Venom vs Saline	3 h	Not significant	Q5SSL4	T74	_SQGGGDSVSPT[Phospho (STY)]PPEGLAPGVEAGK_.3	0.961621
Q5SSL4_T74_M1	1.5929077716226763	1.4704205074234162e-4	0.13776293577959126	Venom vs Saline	3 h	Not significant	Q5SSL4	T74	_SQGGGDSVSPT[Phospho (STY)]PPEGLAPGVEAGK_.3	0.9632998108863832
Q5SSL4_T74_M1	1.5929077716226763	1.4704205074234162e-4	0.13776293577959126	Venom vs Saline	3 h	Not significant	Q5SSL4	T74	_SQGGGDSVSPT[Phospho (STY)]PPEGLAPGVEAGK_.3	0.8990457653999329
Q5SSL4_T74_M1	1.5929077716226763	1.4704205074234162e-4	0.13776293577959126	Venom vs Saline	3 h	Not significant	Q5SSL4	T74	_SQGGGDSVSPT[Phospho (STY)]PPEGLAPGVEAGK_.3	0.9971995949745178
Q5SSL4_T74_M1	1.5929077716226763	1.4704205074234162e-4	0.13776293577959126	Venom vs Saline	3 h	Not significant	Q5SSL4	T74	_SQGGGDSVSPT[Phospho (STY)]PPEGLAPGVEAGK_.3	0.998802
Q5SSL4_T74_M1	1.5929077716226763	1.4704205074234162e-4	0.13776293577959126	Venom vs Saline	3 h	Not significant	Q5SSL4	T74	_SQGGGDSVSPT[Phospho (STY)]PPEGLAPGVEAGK_.3	0.969396
Q5SSL4_T74_M1	1.5929077716226763	1.4704205074234162e-4	0.13776293577959126	Venom vs Saline	3 h	Not significant	Q5SSL4	T74	_SQGGGDSVSPT[Phospho (STY)]PPEGLAPGVEAGK_.3	0.9968841075897216
Q5SSL4_T74_M1	1.5929077716226763	1.4704205074234162e-4	0.13776293577959126	Venom vs Saline	3 h	Not significant	Q5SSL4	T74	_SQGGGDSVSPT[Phospho (STY)]PPEGLAPGVEAGK_.3	0.996973
Q5SSL4_T74_M1	1.5929077716226763	1.4704205074234162e-4	0.13776293577959126	Venom vs Saline	3 h	Not significant	Q5SSL4	T74	_SQGGGDSVSPT[Phospho (STY)]PPEGLAPGVEAGK_.3	0.9991646409034728
Q5SSL4_T74_M1	1.5929077716226763	1.4704205074234162e-4	0.13776293577959126	Venom vs Saline	3 h	Not significant	Q5SSL4	T74	_SQGGGDSVSPT[Phospho (STY)]PPEGLAPGVEAGK_.3	0.9990667700767516
Q5SSL4_T74_M1	1.5929077716226763	1.4704205074234162e-4	0.13776293577959126	Venom vs Saline	3 h	Not significant	Q5SSL4	T74	_SQGGGDSVSPT[Phospho (STY)]PPEGLAPGVEAGK_.3	0.9978883266448976
Q5SSL4_T74_M1	1.5929077716226763	1.4704205074234162e-4	0.13776293577959126	Venom vs Saline	3 h	Not significant	Q5SSL4	T74	_SQGGGDSVSPT[Phospho (STY)]PPEGLAPGVEAGK_.3	0.9988921880722046
Q5SSL4_T74_M1	1.5929077716226763	1.4704205074234162e-4	0.13776293577959126	Venom vs Saline	3 h	Not significant	Q5SSL4	T74	_SQGGGDSVSPT[Phospho (STY)]PPEGLAPGVEAGK_.2	0.7581636309623718
Q5SSL4_T74_M1	1.5929077716226763	1.4704205074234162e-4	0.13776293577959126	Venom vs Saline	3 h	Not significant	Q5SSL4	T74	_SQGGGDSVSPT[Phospho (STY)]PPEGLAPGVEAGK_.3	0.9125654697418212
Q5SSL4_T74_M1	1.5929077716226763	1.4704205074234162e-4	0.13776293577959126	Venom vs Saline	3 h	Not significant	Q5SSL4	T74	_SQGGGDSVSPT[Phospho (STY)]PPEGLAPGVEAGK_.2;_SQGGGDSVSPT[Phospho (STY)]PPEGLAPGVEAGK_.3	0.9793768525123596
Q5SSL4_T74_M1	1.5929077716226763	1.4704205074234162e-4	0.13776293577959126	Venom vs Saline	3 h	Not significant	Q5SSL4	T74	_SQGGGDSVSPT[Phospho (STY)]PPEGLAPGVEAGK_.3	0.9349144101142884
Q5SSL4_T74_M1	1.5929077716226763	1.4704205074234162e-4	0.13776293577959126	Venom vs Saline	3 h	Not significant	Q5SSL4	T74	_SQGGGDSVSPT[Phospho (STY)]PPEGLAPGVEAGK_.3	0.8425285816192627
Q5SSL4_T74_M1	1.5929077716226763	1.4704205074234162e-4	0.13776293577959126	Venom vs Saline	3 h	Not significant	Q5SSL4	T74	_SQGGGDSVSPT[Phospho (STY)]PPEGLAPGVEAGK_.3	0.8978630304336548
Q5SSL4_T74_M1	1.5929077716226763	1.4704205074234162e-4	0.13776293577959126	Venom vs Saline	3 h	Not significant	Q5SSL4	T74	_SQGGGDSVSPT[Phospho (STY)]PPEGLAPGVEAGK_.3	0.9980828762054444
Q5SSL4_T74_M1	1.5929077716226763	1.4704205074234162e-4	0.13776293577959126	Venom vs Saline	3 h	Not significant	Q5SSL4	T74	_SQGGGDSVSPT[Phospho (STY)]PPEGLAPGVEAGK_.3	0.7913050055503845
Q6QI06_S21_M1	0.6230757911998897	1.5683978006544776e-4	0.13776293577959126	Venom vs Saline	3 h	Not significant	Q6QI06	S21	_NDS[Phospho (STY)]GEENVPLDLTR_.2;_GRNDS[Phospho (STY)]GEENVPLDLTR_.3;_GRNDS[Phospho (STY)]GEENVPLDLTR_.2	1
Q6QI06_S21_M1	0.6230757911998897	1.5683978006544776e-4	0.13776293577959126	Venom vs Saline	3 h	Not significant	Q6QI06	S21	_NDS[Phospho (STY)]GEENVPLDLTR_.2;_GRNDS[Phospho (STY)]GEENVPLDLTR_.3;_GRNDS[Phospho (STY)]GEENVPLDLTR_.2	0.9999995827674866
Q6QI06_S21_M1	0.6230757911998897	1.5683978006544776e-4	0.13776293577959126	Venom vs Saline	3 h	Not significant	Q6QI06	S21	_NDS[Phospho (STY)]GEENVPLDLTR_.2;_GRNDS[Phospho (STY)]GEENVPLDLTR_.3;_GRNDS[Phospho (STY)]GEENVPLDLTR_.2	1
Q6QI06_S21_M1	0.6230757911998897	1.5683978006544776e-4	0.13776293577959126	Venom vs Saline	3 h	Not significant	Q6QI06	S21	_NDS[Phospho (STY)]GEENVPLDLTR_.2;_GRNDS[Phospho (STY)]GEENVPLDLTR_.3;_GRNDS[Phospho (STY)]GEENVPLDLTR_.2	1
Q6QI06_S21_M1	0.6230757911998897	1.5683978006544776e-4	0.13776293577959126	Venom vs Saline	3 h	Not significant	Q6QI06	S21	_NDS[Phospho (STY)]GEENVPLDLTR_.2;_GRNDS[Phospho (STY)]GEENVPLDLTR_.3;_GRNDS[Phospho (STY)]GEENVPLDLTR_.2	1
Q6QI06_S21_M1	0.6230757911998897	1.5683978006544776e-4	0.13776293577959126	Venom vs Saline	3 h	Not significant	Q6QI06	S21	_NDS[Phospho (STY)]GEENVPLDLTR_.2;_GRNDS[Phospho (STY)]GEENVPLDLTR_.3;_GRNDS[Phospho (STY)]GEENVPLDLTR_.2	0.999997
Q6QI06_S21_M1	0.6230757911998897	1.5683978006544776e-4	0.13776293577959126	Venom vs Saline	3 h	Not significant	Q6QI06	S21	_NDS[Phospho (STY)]GEENVPLDLTR_.2;_GRNDS[Phospho (STY)]GEENVPLDLTR_.3;_GRNDS[Phospho (STY)]GEENVPLDLTR_.2	0.9999999403953552
Q6QI06_S21_M1	0.6230757911998897	1.5683978006544776e-4	0.13776293577959126	Venom vs Saline	3 h	Not significant	Q6QI06	S21	_NDS[Phospho (STY)]GEENVPLDLTR_.2;_GRNDS[Phospho (STY)]GEENVPLDLTR_.3;_GRNDS[Phospho (STY)]GEENVPLDLTR_.2	1
Q6QI06_S21_M1	0.6230757911998897	1.5683978006544776e-4	0.13776293577959126	Venom vs Saline	3 h	Not significant	Q6QI06	S21	_NDS[Phospho (STY)]GEENVPLDLTR_.2;_GRNDS[Phospho (STY)]GEENVPLDLTR_.3	1
Q6QI06_S21_M1	0.6230757911998897	1.5683978006544776e-4	0.13776293577959126	Venom vs Saline	3 h	Not significant	Q6QI06	S21	_NDS[Phospho (STY)]GEENVPLDLTR_.2;_GRNDS[Phospho (STY)]GEENVPLDLTR_.3;_GRNDS[Phospho (STY)]GEENVPLDLTR_.2	1
Q6QI06_S21_M1	0.6230757911998897	1.5683978006544776e-4	0.13776293577959126	Venom vs Saline	3 h	Not significant	Q6QI06	S21	_NDS[Phospho (STY)]GEENVPLDLTR_.2;_GRNDS[Phospho (STY)]GEENVPLDLTR_.3;_GRNDS[Phospho (STY)]GEENVPLDLTR_.2	1
Q6QI06_S21_M1	0.6230757911998897	1.5683978006544776e-4	0.13776293577959126	Venom vs Saline	3 h	Not significant	Q6QI06	S21	_NDS[Phospho (STY)]GEENVPLDLTR_.2;_GRNDS[Phospho (STY)]GEENVPLDLTR_.3;_GRNDS[Phospho (STY)]GEENVPLDLTR_.2	0.9999765157699584
Q6QI06_S21_M1	0.6230757911998897	1.5683978006544776e-4	0.13776293577959126	Venom vs Saline	3 h	Not significant	Q6QI06	S21	_NDS[Phospho (STY)]GEENVPLDLTR_.2;_GRNDS[Phospho (STY)]GEENVPLDLTR_.3;_GRNDS[Phospho (STY)]GEENVPLDLTR_.2	1
Q6QI06_S21_M1	0.6230757911998897	1.5683978006544776e-4	0.13776293577959126	Venom vs Saline	3 h	Not significant	Q6QI06	S21	_NDS[Phospho (STY)]GEENVPLDLTR_.2;_GRNDS[Phospho (STY)]GEENVPLDLTR_.3;_GRNDS[Phospho (STY)]GEENVPLDLTR_.2	1
Q6QI06_S21_M1	0.6230757911998897	1.5683978006544776e-4	0.13776293577959126	Venom vs Saline	3 h	Not significant	Q6QI06	S21	_NDS[Phospho (STY)]GEENVPLDLTR_.2;_GRNDS[Phospho (STY)]GEENVPLDLTR_.3	1
Q6QI06_S21_M1	0.6230757911998897	1.5683978006544776e-4	0.13776293577959126	Venom vs Saline	3 h	Not significant	Q6QI06	S21	_NDS[Phospho (STY)]GEENVPLDLTR_.2;_GRNDS[Phospho (STY)]GEENVPLDLTR_.2	1
Q6QI06_S21_M1	0.6230757911998897	1.5683978006544776e-4	0.13776293577959126	Venom vs Saline	3 h	Not significant	Q6QI06	S21	_NDS[Phospho (STY)]GEENVPLDLTR_.2;_GRNDS[Phospho (STY)]GEENVPLDLTR_.3	0.9999974370002748
Q6QI06_S21_M1	0.6230757911998897	1.5683978006544776e-4	0.13776293577959126	Venom vs Saline	3 h	Not significant	Q6QI06	S21	_NDS[Phospho (STY)]GEENVPLDLTR_.2;_GRNDS[Phospho (STY)]GEENVPLDLTR_.3	1
Q6QI06_S21_M1	0.6230757911998897	1.5683978006544776e-4	0.13776293577959126	Venom vs Saline	3 h	Not significant	Q6QI06	S21	_NDS[Phospho (STY)]GEENVPLDLTR_.2;_GRNDS[Phospho (STY)]GEENVPLDLTR_.3	1
Q6QI06_S21_M1	0.6230757911998897	1.5683978006544776e-4	0.13776293577959126	Venom vs Saline	3 h	Not significant	Q6QI06	S21	_NDS[Phospho (STY)]GEENVPLDLTR_.2;_GRNDS[Phospho (STY)]GEENVPLDLTR_.3;_GRNDS[Phospho (STY)]GEENVPLDLTR_.2	1
Q6QI06_S21_M1	0.6230757911998897	1.5683978006544776e-4	0.13776293577959126	Venom vs Saline	3 h	Not significant	Q6QI06	S21	_NDS[Phospho (STY)]GEENVPLDLTR_.2;_GRNDS[Phospho (STY)]GEENVPLDLTR_.3;_GRNDS[Phospho (STY)]GEENVPLDLTR_.2	1
Q6QI06_S21_M1	0.6230757911998897	1.5683978006544776e-4	0.13776293577959126	Venom vs Saline	3 h	Not significant	Q6QI06	S21	_NDS[Phospho (STY)]GEENVPLDLTR_.2;_GRNDS[Phospho (STY)]GEENVPLDLTR_.3;_GRNDS[Phospho (STY)]GEENVPLDLTR_.2	0.9999995827674866
Q6QI06_S21_M1	0.6230757911998897	1.5683978006544776e-4	0.13776293577959126	Venom vs Saline	3 h	Not significant	Q6QI06	S21	_NDS[Phospho (STY)]GEENVPLDLTR_.2;_GRNDS[Phospho (STY)]GEENVPLDLTR_.3;_GRNDS[Phospho (STY)]GEENVPLDLTR_.2	0.999999
Q6QI06_S21_M1	0.6230757911998897	1.5683978006544776e-4	0.13776293577959126	Venom vs Saline	3 h	Not significant	Q6QI06	S21	_NDS[Phospho (STY)]GEENVPLDLTR_.2;_GRNDS[Phospho (STY)]GEENVPLDLTR_.3;_GRNDS[Phospho (STY)]GEENVPLDLTR_.2	1
Q6QI06_S21_M1	0.6230757911998897	1.5683978006544776e-4	0.13776293577959126	Venom vs Saline	3 h	Not significant	Q6QI06	S21	_NDS[Phospho (STY)]GEENVPLDLTR_.2;_GRNDS[Phospho (STY)]GEENVPLDLTR_.3;_GRNDS[Phospho (STY)]GEENVPLDLTR_.2	1
Q6QI06_S21_M1	0.6230757911998897	1.5683978006544776e-4	0.13776293577959126	Venom vs Saline	3 h	Not significant	Q6QI06	S21	_NDS[Phospho (STY)]GEENVPLDLTR_.2;_GRNDS[Phospho (STY)]GEENVPLDLTR_.3;_GRNDS[Phospho (STY)]GEENVPLDLTR_.2	0.9999997615814208
Q6QI06_S21_M1	0.6230757911998897	1.5683978006544776e-4	0.13776293577959126	Venom vs Saline	3 h	Not significant	Q6QI06	S21	_NDS[Phospho (STY)]GEENVPLDLTR_.2;_GRNDS[Phospho (STY)]GEENVPLDLTR_.3;_GRNDS[Phospho (STY)]GEENVPLDLTR_.2	1
Q6QI06_S21_M1	0.6230757911998897	1.5683978006544776e-4	0.13776293577959126	Venom vs Saline	3 h	Not significant	Q6QI06	S21	_NDS[Phospho (STY)]GEENVPLDLTR_.2;_GRNDS[Phospho (STY)]GEENVPLDLTR_.3;_GRNDS[Phospho (STY)]GEENVPLDLTR_.2	1
Q6QI06_S21_M1	0.6230757911998897	1.5683978006544776e-4	0.13776293577959126	Venom vs Saline	3 h	Not significant	Q6QI06	S21	_NDS[Phospho (STY)]GEENVPLDLTR_.2;_GRNDS[Phospho (STY)]GEENVPLDLTR_.3	1
Q6QI06_S21_M1	0.6230757911998897	1.5683978006544776e-4	0.13776293577959126	Venom vs Saline	3 h	Not significant	Q6QI06	S21	_NDS[Phospho (STY)]GEENVPLDLTR_.2;_GRNDS[Phospho (STY)]GEENVPLDLTR_.3;_GRNDS[Phospho (STY)]GEENVPLDLTR_.2	1
Q6QI06_S21_M1	0.6230757911998897	1.5683978006544776e-4	0.13776293577959126	Venom vs Saline	3 h	Not significant	Q6QI06	S21	_NDS[Phospho (STY)]GEENVPLDLTR_.2	1
Q6QI06_S21_M1	0.6230757911998897	1.5683978006544776e-4	0.13776293577959126	Venom vs Saline	3 h	Not significant	Q6QI06	S21	_NDS[Phospho (STY)]GEENVPLDLTR_.2;_GRNDS[Phospho (STY)]GEENVPLDLTR_.3;_GRNDS[Phospho (STY)]GEENVPLDLTR_.2	1
Q6QI06_S21_M1	0.6230757911998897	1.5683978006544776e-4	0.13776293577959126	Venom vs Saline	3 h	Not significant	Q6QI06	S21	_NDS[Phospho (STY)]GEENVPLDLTR_.2;_GRNDS[Phospho (STY)]GEENVPLDLTR_.3	1
Q6QI06_S21_M1	0.6230757911998897	1.5683978006544776e-4	0.13776293577959126	Venom vs Saline	3 h	Not significant	Q6QI06	S21	_NDS[Phospho (STY)]GEENVPLDLTR_.2;_GRNDS[Phospho (STY)]GEENVPLDLTR_.3	0.99999
Q6QI06_S21_M1	0.6230757911998897	1.5683978006544776e-4	0.13776293577959126	Venom vs Saline	3 h	Not significant	Q6QI06	S21	_NDS[Phospho (STY)]GEENVPLDLTR_.2;_GRNDS[Phospho (STY)]GEENVPLDLTR_.3;_GRNDS[Phospho (STY)]GEENVPLDLTR_.2	0.9999927282333374
Q6QI06_S21_M1	0.6230757911998897	1.5683978006544776e-4	0.13776293577959126	Venom vs Saline	3 h	Not significant	Q6QI06	S21	_NDS[Phospho (STY)]GEENVPLDLTR_.2;_GRNDS[Phospho (STY)]GEENVPLDLTR_.3;_GRNDS[Phospho (STY)]GEENVPLDLTR_.2	0.9999790191650392
Q6QI06_S21_M1	0.6230757911998897	1.5683978006544776e-4	0.13776293577959126	Venom vs Saline	3 h	Not significant	Q6QI06	S21	_NDS[Phospho (STY)]GEENVPLDLTR_.2;_GRNDS[Phospho (STY)]GEENVPLDLTR_.3;_GRNDS[Phospho (STY)]GEENVPLDLTR_.2	1
Q6QI06_S21_M1	0.6230757911998897	1.5683978006544776e-4	0.13776293577959126	Venom vs Saline	3 h	Not significant	Q6QI06	S21	_NDS[Phospho (STY)]GEENVPLDLTR_.2;_GRNDS[Phospho (STY)]GEENVPLDLTR_.3	0.9999998807907104
Q6QI06_S21_M1	0.6230757911998897	1.5683978006544776e-4	0.13776293577959126	Venom vs Saline	3 h	Not significant	Q6QI06	S21	_NDS[Phospho (STY)]GEENVPLDLTR_.2;_GRNDS[Phospho (STY)]GEENVPLDLTR_.3;_GRNDS[Phospho (STY)]GEENVPLDLTR_.2	1
Q6QI06_S21_M1	0.6230757911998897	1.5683978006544776e-4	0.13776293577959126	Venom vs Saline	3 h	Not significant	Q6QI06	S21	_NDS[Phospho (STY)]GEENVPLDLTR_.2;_GRNDS[Phospho (STY)]GEENVPLDLTR_.3	0.9999998211860656
Q6QI06_S21_M1	0.6230757911998897	1.5683978006544776e-4	0.13776293577959126	Venom vs Saline	3 h	Not significant	Q6QI06	S21	_NDS[Phospho (STY)]GEENVPLDLTR_.2;_GRNDS[Phospho (STY)]GEENVPLDLTR_.3	0.9999995827674866
Q6QI06_S21_M1	0.6230757911998897	1.5683978006544776e-4	0.13776293577959126	Venom vs Saline	3 h	Not significant	Q6QI06	S21	_NDS[Phospho (STY)]GEENVPLDLTR_.2;_GRNDS[Phospho (STY)]GEENVPLDLTR_.3;_GRNDS[Phospho (STY)]GEENVPLDLTR_.2	1
Q6QI06_S21_M1	0.6230757911998897	1.5683978006544776e-4	0.13776293577959126	Venom vs Saline	3 h	Not significant	Q6QI06	S21	_NDS[Phospho (STY)]GEENVPLDLTR_.2;_GRNDS[Phospho (STY)]GEENVPLDLTR_.3;_GRNDS[Phospho (STY)]GEENVPLDLTR_.2	0.9999998807907104
Q6QI06_S21_M1	0.6230757911998897	1.5683978006544776e-4	0.13776293577959126	Venom vs Saline	3 h	Not significant	Q6QI06	S21	_NDS[Phospho (STY)]GEENVPLDLTR_.2;_GRNDS[Phospho (STY)]GEENVPLDLTR_.3;_GRNDS[Phospho (STY)]GEENVPLDLTR_.2	1
Q6QI06_S21_M1	0.6230757911998897	1.5683978006544776e-4	0.13776293577959126	Venom vs Saline	3 h	Not significant	Q6QI06	S21	_NDS[Phospho (STY)]GEENVPLDLTR_.2;_GRNDS[Phospho (STY)]GEENVPLDLTR_.3;_GRNDS[Phospho (STY)]GEENVPLDLTR_.2	0.999997
Q6QI06_S21_M1	0.6230757911998897	1.5683978006544776e-4	0.13776293577959126	Venom vs Saline	3 h	Not significant	Q6QI06	S21	_NDS[Phospho (STY)]GEENVPLDLTR_.2;_GRNDS[Phospho (STY)]GEENVPLDLTR_.3;_GRNDS[Phospho (STY)]GEENVPLDLTR_.2	1
Q6QI06_S21_M1	0.6230757911998897	1.5683978006544776e-4	0.13776293577959126	Venom vs Saline	3 h	Not significant	Q6QI06	S21	_NDS[Phospho (STY)]GEENVPLDLTR_.2;_GRNDS[Phospho (STY)]GEENVPLDLTR_.3;_GRNDS[Phospho (STY)]GEENVPLDLTR_.2	0.9999992847442628
Q62141_S698_M1	7.5994586014268402	6.596373130372293e-5	7.6086189343733499E-2	Venom vs Saline	3 h	Not significant	Q62141	S698	_RPTDEKPPADAS[Phospho (STY)]PEPPK_.3	0.888523
Q62141_S698_M1	7.5994586014268402	6.596373130372293e-5	7.6086189343733499E-2	Venom vs Saline	3 h	Not significant	Q62141	S698	_RPTDEKPPADAS[Phospho (STY)]PEPPK_.3;_RPTDEKPPADAS[Phospho (STY)]PEPPK_.2	0.9964333772659302
Q62141_S698_M1	7.5994586014268402	6.596373130372293e-5	7.6086189343733499E-2	Venom vs Saline	3 h	Not significant	Q62141	S698	_RPTDEKPPADAS[Phospho (STY)]PEPPK_.3	0.9084035158157348
Q62141_S698_M1	7.5994586014268402	6.596373130372293e-5	7.6086189343733499E-2	Venom vs Saline	3 h	Not significant	Q62141	S698	_RPTDEKPPADAS[Phospho (STY)]PEPPK_.3	0.9999837279319764
Q62141_S698_M1	7.5994586014268402	6.596373130372293e-5	7.6086189343733499E-2	Venom vs Saline	3 h	Not significant	Q62141	S698	_RPTDEKPPADAS[Phospho (STY)]PEPPK_.3	0.9976993799209596
Q62141_S698_M1	7.5994586014268402	6.596373130372293e-5	7.6086189343733499E-2	Venom vs Saline	3 h	Not significant	Q62141	S698	_RPTDEKPPADAS[Phospho (STY)]PEPPK_.3	0.9992319941520692
Q62141_S698_M1	7.5994586014268402	6.596373130372293e-5	7.6086189343733499E-2	Venom vs Saline	3 h	Not significant	Q62141	S698	_RPTDEKPPADAS[Phospho (STY)]PEPPK_.3	0.979378
Q62141_S698_M1	7.5994586014268402	6.596373130372293e-5	7.6086189343733499E-2	Venom vs Saline	3 h	Not significant	Q62141	S698	_RPTDEKPPADAS[Phospho (STY)]PEPPK_.3	0.9770330786705016
Q62141_S698_M1	7.5994586014268402	6.596373130372293e-5	7.6086189343733499E-2	Venom vs Saline	3 h	Not significant	Q62141	S698	_RPTDEKPPADAS[Phospho (STY)]PEPPK_.3;_RPTDEKPPADAS[Phospho (STY)]PEPPK_.2	0.9845631122589112
Q62141_S698_M1	7.5994586014268402	6.596373130372293e-5	7.6086189343733499E-2	Venom vs Saline	3 h	Not significant	Q62141	S698	_RPTDEKPPADAS[Phospho (STY)]PEPPK_.2	0.8520898222923279
Q62141_S698_M1	7.5994586014268402	6.596373130372293e-5	7.6086189343733499E-2	Venom vs Saline	3 h	Not significant	Q62141	S698	_RPTDEKPPADAS[Phospho (STY)]PEPPK_.3	0.9942624568939208
Q62141_S698_M1	7.5994586014268402	6.596373130372293e-5	7.6086189343733499E-2	Venom vs Saline	3 h	Not significant	Q62141	S698	_RPTDEKPPADAS[Phospho (STY)]PEPPK_.3	0.8977134227752686
Q62141_S698_M1	7.5994586014268402	6.596373130372293e-5	7.6086189343733499E-2	Venom vs Saline	3 h	Not significant	Q62141	S698	_RPTDEKPPADAS[Phospho (STY)]PEPPK_.3	0.9999294877052308
Q62141_S698_M1	7.5994586014268402	6.596373130372293e-5	7.6086189343733499E-2	Venom vs Saline	3 h	Not significant	Q62141	S698	_RPTDEKPPADAS[Phospho (STY)]PEPPK_.3	0.9964404702186584
Q62141_S698_M1	7.5994586014268402	6.596373130372293e-5	7.6086189343733499E-2	Venom vs Saline	3 h	Not significant	Q62141	S698	_RPTDEKPPADAS[Phospho (STY)]PEPPK_.3	0.9028164744377136
Q62141_S698_M1	7.5994586014268402	6.596373130372293e-5	7.6086189343733499E-2	Venom vs Saline	3 h	Not significant	Q62141	S698	_RPTDEKPPADAS[Phospho (STY)]PEPPK_.2	0.9998781085014344
Q62141_S698_M1	7.5994586014268402	6.596373130372293e-5	7.6086189343733499E-2	Venom vs Saline	3 h	Not significant	Q62141	S698	_RPTDEKPPADAS[Phospho (STY)]PEPPK_.3	0.9894046187400818
Q62141_S698_M1	7.5994586014268402	6.596373130372293e-5	7.6086189343733499E-2	Venom vs Saline	3 h	Not significant	Q62141	S698	_RPTDEKPPADAS[Phospho (STY)]PEPPK_.3	0.8186604380607605
Q62141_S698_M1	7.5994586014268402	6.596373130372293e-5	7.6086189343733499E-2	Venom vs Saline	3 h	Not significant	Q62141	S698	_RPTDEKPPADAS[Phospho (STY)]PEPPK_.3	0.9995304942131042
Q62141_S698_M1	7.5994586014268402	6.596373130372293e-5	7.6086189343733499E-2	Venom vs Saline	3 h	Not significant	Q62141	S698	_RPTDEKPPADAS[Phospho (STY)]PEPPK_.3	0.9882840514183044
Q62141_S698_M1	7.5994586014268402	6.596373130372293e-5	7.6086189343733499E-2	Venom vs Saline	3 h	Not significant	Q62141	S698	_RPTDEKPPADAS[Phospho (STY)]PEPPK_.3	0.9630967378616332
Q62141_S698_M1	7.5994586014268402	6.596373130372293e-5	7.6086189343733499E-2	Venom vs Saline	3 h	Not significant	Q62141	S698	_RPTDEKPPADAS[Phospho (STY)]PEPPK_.3	0.9628885388374328
Q924A2_S2148_M1	-1.85413	1.7018775524274465e-4	0.13776293577959126	Venom vs Saline	3 h	Not significant	Q924A2	S2148	_SS[Phospho (STY)]PPPPLPAEERPGTK_.2	0.9544215798377992
Q924A2_S2148_M1	-1.85413	1.7018775524274465e-4	0.13776293577959126	Venom vs Saline	3 h	Not significant	Q924A2	S2148	_SS[Phospho (STY)]PPPPLPAEER_.2	0.787559
Q924A2_S2148_M1	-1.85413	1.7018775524274465e-4	0.13776293577959126	Venom vs Saline	3 h	Not significant	Q924A2	S2148	_SS[Phospho (STY)]PPPPLPAEERPGTK_.2;_SS[Phospho (STY)]PPPPLPAEERPGTK_.3	0.8880665898323059
Q924A2_S2148_M1	-1.85413	1.7018775524274465e-4	0.13776293577959126	Venom vs Saline	3 h	Not significant	Q924A2	S2148	_SS[Phospho (STY)]PPPPLPAEERPGTK_.2	0.9850195050239564
Q924A2_S2148_M1	-1.85413	1.7018775524274465e-4	0.13776293577959126	Venom vs Saline	3 h	Not significant	Q924A2	S2148	_SS[Phospho (STY)]PPPPLPAEER_.2	0.8477739095687866
Q924A2_S2148_M1	-1.85413	1.7018775524274465e-4	0.13776293577959126	Venom vs Saline	3 h	Not significant	Q924A2	S2148	_SS[Phospho (STY)]PPPPLPAEERPGTK_.2	0.953216
Q924A2_S2148_M1	-1.85413	1.7018775524274465e-4	0.13776293577959126	Venom vs Saline	3 h	Not significant	Q924A2	S2148	_SS[Phospho (STY)]PPPPLPAEER_.2;_SS[Phospho (STY)]PPPPLPAEERPGTK_.2	0.9579023718833924
Q924A2_S2148_M1	-1.85413	1.7018775524274465e-4	0.13776293577959126	Venom vs Saline	3 h	Not significant	Q924A2	S2148	_SS[Phospho (STY)]PPPPLPAEER_.2;_SS[Phospho (STY)]PPPPLPAEERPGTK_.2	0.9440101981163024
Q924A2_S2148_M1	-1.85413	1.7018775524274465e-4	0.13776293577959126	Venom vs Saline	3 h	Not significant	Q924A2	S2148	_SS[Phospho (STY)]PPPPLPAEERPGTK_.2	0.9557838439941406
Q924A2_S2148_M1	-1.85413	1.7018775524274465e-4	0.13776293577959126	Venom vs Saline	3 h	Not significant	Q924A2	S2148	_SS[Phospho (STY)]PPPPLPAEERPGTK_.2	0.8817920684814453
Q924A2_S2148_M1	-1.85413	1.7018775524274465e-4	0.13776293577959126	Venom vs Saline	3 h	Not significant	Q924A2	S2148	_SS[Phospho (STY)]PPPPLPAEER_.2;_SS[Phospho (STY)]PPPPLPAEERPGTK_.2	0.9840145111083984
Q924A2_S2148_M1	-1.85413	1.7018775524274465e-4	0.13776293577959126	Venom vs Saline	3 h	Not significant	Q924A2	S2148	_SS[Phospho (STY)]PPPPLPAEER_.2;_SS[Phospho (STY)]PPPPLPAEERPGTK_.2	0.9833126664161682
Q924A2_S2148_M1	-1.85413	1.7018775524274465e-4	0.13776293577959126	Venom vs Saline	3 h	Not significant	Q924A2	S2148	_SS[Phospho (STY)]PPPPLPAEERPGTK_.2;_SS[Phospho (STY)]PPPPLPAEERPGTK_.3	0.8895437717437744
Q924A2_S2148_M1	-1.85413	1.7018775524274465e-4	0.13776293577959126	Venom vs Saline	3 h	Not significant	Q924A2	S2148	_SS[Phospho (STY)]PPPPLPAEERPGTK_.2	0.9843493103981018
Q924A2_S2148_M1	-1.85413	1.7018775524274465e-4	0.13776293577959126	Venom vs Saline	3 h	Not significant	Q924A2	S2148	_SS[Phospho (STY)]PPPPLPAEERPGTK_.2	0.9325929284095764
Q924A2_S2148_M1	-1.85413	1.7018775524274465e-4	0.13776293577959126	Venom vs Saline	3 h	Not significant	Q924A2	S2148	_SS[Phospho (STY)]PPPPLPAEERPGTK_.2	0.9094032645225524
Q924A2_S2148_M1	-1.85413	1.7018775524274465e-4	0.13776293577959126	Venom vs Saline	3 h	Not significant	Q924A2	S2148	_SS[Phospho (STY)]PPPPLPAEERPGTK_.2	0.9835038185119628
Q924A2_S2148_M1	-1.85413	1.7018775524274465e-4	0.13776293577959126	Venom vs Saline	3 h	Not significant	Q924A2	S2148	_SS[Phospho (STY)]PPPPLPAEERPGTK_.2	0.8877404928207397
Q924A2_S2148_M1	-1.85413	1.7018775524274465e-4	0.13776293577959126	Venom vs Saline	3 h	Not significant	Q924A2	S2148	_SS[Phospho (STY)]PPPPLPAEERPGTK_.2	0.8684391379356384
Q924A2_S2148_M1	-1.85413	1.7018775524274465e-4	0.13776293577959126	Venom vs Saline	3 h	Not significant	Q924A2	S2148	_SS[Phospho (STY)]PPPPLPAEERPGTK_.2	0.8516364693641663
Q924A2_S2148_M1	-1.85413	1.7018775524274465e-4	0.13776293577959126	Venom vs Saline	3 h	Not significant	Q924A2	S2148	_SS[Phospho (STY)]PPPPLPAEERPGTK_.2	0.956295
Q924A2_S2148_M1	-1.85413	1.7018775524274465e-4	0.13776293577959126	Venom vs Saline	3 h	Not significant	Q924A2	S2148	_SS[Phospho (STY)]PPPPLPAEERPGTK_.2	0.983704
Q924A2_S2148_M1	-1.85413	1.7018775524274465e-4	0.13776293577959126	Venom vs Saline	3 h	Not significant	Q924A2	S2148	_SS[Phospho (STY)]PPPPLPAEERPGTK_.2	0.8925331830978394
Q924A2_S2148_M1	-1.85413	1.7018775524274465e-4	0.13776293577959126	Venom vs Saline	3 h	Not significant	Q924A2	S2148	_SS[Phospho (STY)]PPPPLPAEERPGTK_.2	0.9930824637413024
Q924A2_S2148_M1	-1.85413	1.7018775524274465e-4	0.13776293577959126	Venom vs Saline	3 h	Not significant	Q924A2	S2148	_SS[Phospho (STY)]PPPPLPAEERPGTK_.2	0.9202653169631958
Q924A2_S2148_M1	-1.85413	1.7018775524274465e-4	0.13776293577959126	Venom vs Saline	3 h	Not significant	Q924A2	S2148	_SS[Phospho (STY)]PPPPLPAEERPGTK_.2	0.9839183688163756
Q924A2_S2148_M1	-1.85413	1.7018775524274465e-4	0.13776293577959126	Venom vs Saline	3 h	Not significant	Q924A2	S2148	_SS[Phospho (STY)]PPPPLPAEERPGTK_.2	0.9797793626785278
Q924A2_S2148_M1	-1.85413	1.7018775524274465e-4	0.13776293577959126	Venom vs Saline	3 h	Not significant	Q924A2	S2148	_SS[Phospho (STY)]PPPPLPAEERPGTK_.2	0.9943074584007264
Q924A2_S2148_M1	-1.85413	1.7018775524274465e-4	0.13776293577959126	Venom vs Saline	3 h	Not significant	Q924A2	S2148	_SS[Phospho (STY)]PPPPLPAEERPGTK_.2	0.8497745990753174
Q924A2_S2148_M1	-1.85413	1.7018775524274465e-4	0.13776293577959126	Venom vs Saline	3 h	Not significant	Q924A2	S2148	_SS[Phospho (STY)]PPPPLPAEERPGTK_.2	0.9837133288383484
Q924A2_S2148_M1	-1.85413	1.7018775524274465e-4	0.13776293577959126	Venom vs Saline	3 h	Not significant	Q924A2	S2148	_SS[Phospho (STY)]PPPPLPAEERPGTK_.2	0.8633304834365845
Q924A2_S2148_M1	-1.85413	1.7018775524274465e-4	0.13776293577959126	Venom vs Saline	3 h	Not significant	Q924A2	S2148	_SS[Phospho (STY)]PPPPLPAEERPGTK_.2	0.9566512703895568
Q924A2_S2148_M1	-1.85413	1.7018775524274465e-4	0.13776293577959126	Venom vs Saline	3 h	Not significant	Q924A2	S2148	_SS[Phospho (STY)]PPPPLPAEERPGTK_.2	0.9842936396598816
Q924A2_S2148_M1	-1.85413	1.7018775524274465e-4	0.13776293577959126	Venom vs Saline	3 h	Not significant	Q924A2	S2148	_SS[Phospho (STY)]PPPPLPAEER_.2;_SS[Phospho (STY)]PPPPLPAEERPGTK_.2	0.9554499387741088
Q924A2_S2148_M1	-1.85413	1.7018775524274465e-4	0.13776293577959126	Venom vs Saline	3 h	Not significant	Q924A2	S2148	_SS[Phospho (STY)]PPPPLPAEER_.2;_SS[Phospho (STY)]PPPPLPAEERPGTK_.2;_SS[Phospho (STY)]PPPPLPAEERPGTK_.3	0.9840566515922546
Q924A2_S2148_M1	-1.85413	1.7018775524274465e-4	0.13776293577959126	Venom vs Saline	3 h	Not significant	Q924A2	S2148	_SS[Phospho (STY)]PPPPLPAEERPGTK_.2	0.890184
Q924A2_S2148_M1	-1.85413	1.7018775524274465e-4	0.13776293577959126	Venom vs Saline	3 h	Not significant	Q924A2	S2148	_SS[Phospho (STY)]PPPPLPAEERPGTK_.2	0.9941334128379822
Q924A2_S2148_M1	-1.85413	1.7018775524274465e-4	0.13776293577959126	Venom vs Saline	3 h	Not significant	Q924A2	S2148	_SS[Phospho (STY)]PPPPLPAEERPGTK_.2	0.9844052195549012
Q924A2_S2148_M1	-1.85413	1.7018775524274465e-4	0.13776293577959126	Venom vs Saline	3 h	Not significant	Q924A2	S2148	_SS[Phospho (STY)]PPPPLPAEER_.2	0.9420132637023926
Q924A2_S2148_M1	-1.85413	1.7018775524274465e-4	0.13776293577959126	Venom vs Saline	3 h	Not significant	Q924A2	S2148	_SS[Phospho (STY)]PPPPLPAEERPGTK_.2	0.9570040702819824
Q924A2_S2148_M1	-1.85413	1.7018775524274465e-4	0.13776293577959126	Venom vs Saline	3 h	Not significant	Q924A2	S2148	_SS[Phospho (STY)]PPPPLPAEERPGTK_.2	0.9568688273429872
Q924A2_S2148_M1	-1.85413	1.7018775524274465e-4	0.13776293577959126	Venom vs Saline	3 h	Not significant	Q924A2	S2148	_SS[Phospho (STY)]PPPPLPAEERPGTK_.2;_SS[Phospho (STY)]PPPPLPAEERPGTK_.3	0.887819
Q924A2_S2148_M1	-1.85413	1.7018775524274465e-4	0.13776293577959126	Venom vs Saline	3 h	Not significant	Q924A2	S2148	_SS[Phospho (STY)]PPPPLPAEERPGTK_.2	0.9265996813774108
Q924A2_S2148_M1	-1.85413	1.7018775524274465e-4	0.13776293577959126	Venom vs Saline	3 h	Not significant	Q924A2	S2148	_SS[Phospho (STY)]PPPPLPAEERPGTK_.2	0.9828112125396729
Q924A2_S2148_M1	-1.85413	1.7018775524274465e-4	0.13776293577959126	Venom vs Saline	3 h	Not significant	Q924A2	S2148	_SS[Phospho (STY)]PPPPLPAEERPGTK_.2	0.8835488557815552
Q924A2_S2148_M1	-1.85413	1.7018775524274465e-4	0.13776293577959126	Venom vs Saline	3 h	Not significant	Q924A2	S2148	_SS[Phospho (STY)]PPPPLPAEERPGTK_.2	0.889517
O88502_S452_M1	2.9674672184906674	4.666835090820842e-5	7.2119572462603102E-2	Venom vs Saline	3 h	Not significant	O88502	S452	_RFS[Phospho (STY)]GNEYILATK_.2	0.8050077557563782
O88502_S452_M1	2.9674672184906674	4.666835090820842e-5	7.2119572462603102E-2	Venom vs Saline	3 h	Not significant	O88502	S452	_RFS[Phospho (STY)]GNEYILATK_.2	0.8609084486961365
O88502_S452_M1	2.9674672184906674	4.666835090820842e-5	7.2119572462603102E-2	Venom vs Saline	3 h	Not significant	O88502	S452	_RFS[Phospho (STY)]GNEYILATK_.2	0.9619994163513184
O88502_S452_M1	2.9674672184906674	4.666835090820842e-5	7.2119572462603102E-2	Venom vs Saline	3 h	Not significant	O88502	S452	_RFS[Phospho (STY)]GNEYILATK_.2	0.9574598670005798
O88502_S452_M1	2.9674672184906674	4.666835090820842e-5	7.2119572462603102E-2	Venom vs Saline	3 h	Not significant	O88502	S452	_RFS[Phospho (STY)]GNEYILATK_.2	0.910082
O88502_S452_M1	2.9674672184906674	4.666835090820842e-5	7.2119572462603102E-2	Venom vs Saline	3 h	Not significant	O88502	S452	_RFS[Phospho (STY)]GNEYILATK_.2	0.9112038016319276
O88502_S452_M1	2.9674672184906674	4.666835090820842e-5	7.2119572462603102E-2	Venom vs Saline	3 h	Not significant	O88502	S452	_RFS[Phospho (STY)]GNEYILATK_.2	0.985878
O88502_S452_M1	2.9674672184906674	4.666835090820842e-5	7.2119572462603102E-2	Venom vs Saline	3 h	Not significant	O88502	S452	_RFS[Phospho (STY)]GNEYILATK_.2	0.9999907612800598
O88502_S452_M1	2.9674672184906674	4.666835090820842e-5	7.2119572462603102E-2	Venom vs Saline	3 h	Not significant	O88502	S452	_RFS[Phospho (STY)]GNEYILATK_.2	0.9754890203475952
O88502_S452_M1	2.9674672184906674	4.666835090820842e-5	7.2119572462603102E-2	Venom vs Saline	3 h	Not significant	O88502	S452	_RFS[Phospho (STY)]GNEYILATK_.2	0.9822835326194764
O88502_S452_M1	2.9674672184906674	4.666835090820842e-5	7.2119572462603102E-2	Venom vs Saline	3 h	Not significant	O88502	S452	_RFS[Phospho (STY)]GNEYILATK_.2	0.997711
O88502_S452_M1	2.9674672184906674	4.666835090820842e-5	7.2119572462603102E-2	Venom vs Saline	3 h	Not significant	O88502	S452	_RFS[Phospho (STY)]GNEYILATK_.2	0.994431
O88502_S452_M1	2.9674672184906674	4.666835090820842e-5	7.2119572462603102E-2	Venom vs Saline	3 h	Not significant	O88502	S452	_RFS[Phospho (STY)]GNEYILATK_.2	0.9806666970252992
O88502_S452_M1	2.9674672184906674	4.666835090820842e-5	7.2119572462603102E-2	Venom vs Saline	3 h	Not significant	O88502	S452	_RFS[Phospho (STY)]GNEYILATK_.2	0.9993900656700134
O88502_S452_M1	2.9674672184906674	4.666835090820842e-5	7.2119572462603102E-2	Venom vs Saline	3 h	Not significant	O88502	S452	_RFS[Phospho (STY)]GNEYILATK_.2	0.9999943971633912
O88502_S452_M1	2.9674672184906674	4.666835090820842e-5	7.2119572462603102E-2	Venom vs Saline	3 h	Not significant	O88502	S452	_RFS[Phospho (STY)]GNEYILATK_.2	0.9991297721862792
O88502_S452_M1	2.9674672184906674	4.666835090820842e-5	7.2119572462603102E-2	Venom vs Saline	3 h	Not significant	O88502	S452	_RFS[Phospho (STY)]GNEYILATK_.2	0.9999999403953552
O88502_S452_M1	2.9674672184906674	4.666835090820842e-5	7.2119572462603102E-2	Venom vs Saline	3 h	Not significant	O88502	S452	_RFS[Phospho (STY)]GNEYILATK_.2	0.9905006885528564
O88502_S452_M1	2.9674672184906674	4.666835090820842e-5	7.2119572462603102E-2	Venom vs Saline	3 h	Not significant	O88502	S452	_RFS[Phospho (STY)]GNEYILATK_.2	0.9999999403953552
O88502_S452_M1	2.9674672184906674	4.666835090820842e-5	7.2119572462603102E-2	Venom vs Saline	3 h	Not significant	O88502	S452	_RFS[Phospho (STY)]GNEYILATK_.2	0.9999422430992126
O88502_S452_M1	2.9674672184906674	4.666835090820842e-5	7.2119572462603102E-2	Venom vs Saline	3 h	Not significant	O88502	S452	_RFS[Phospho (STY)]GNEYILATK_.2	0.999923
O88502_S452_M1	2.9674672184906674	4.666835090820842e-5	7.2119572462603102E-2	Venom vs Saline	3 h	Not significant	O88502	S452	_RFS[Phospho (STY)]GNEYILATK_.2	0.9999999403953552
O88502_S452_M1	2.9674672184906674	4.666835090820842e-5	7.2119572462603102E-2	Venom vs Saline	3 h	Not significant	O88502	S452	_RFS[Phospho (STY)]GNEYILATK_.2	1
O88502_S452_M1	2.9674672184906674	4.666835090820842e-5	7.2119572462603102E-2	Venom vs Saline	3 h	Not significant	O88502	S452	_RFS[Phospho (STY)]GNEYILATK_.2	0.9998297095298768
O88502_S452_M1	2.9674672184906674	4.666835090820842e-5	7.2119572462603102E-2	Venom vs Saline	3 h	Not significant	O88502	S452	_RFS[Phospho (STY)]GNEYILATK_.2	1
O88502_S452_M1	2.9674672184906674	4.666835090820842e-5	7.2119572462603102E-2	Venom vs Saline	3 h	Not significant	O88502	S452	_RFS[Phospho (STY)]GNEYILATK_.2	0.99549102783203125
O88502_S452_M1	2.9674672184906674	4.666835090820842e-5	7.2119572462603102E-2	Venom vs Saline	3 h	Not significant	O88502	S452	_RFS[Phospho (STY)]GNEYILATK_.2	0.9282878041267396
O88502_S452_M1	2.9674672184906674	4.666835090820842e-5	7.2119572462603102E-2	Venom vs Saline	3 h	Not significant	O88502	S452	_RFS[Phospho (STY)]GNEYILATK_.2	0.8089408874511719
Q6ZPJ3_S510_M1	2.0978535351680785	2.1852934667792762e-4	0.1557040556799617	Venom vs Saline	3 h	Not significant	Q6ZPJ3	S510	_S[Phospho (STY)]IPLSIK_.2;_S[Phospho (STY)]IPLSIK_.1	0.911413
Q6ZPJ3_S510_M1	2.0978535351680785	2.1852934667792762e-4	0.1557040556799617	Venom vs Saline	3 h	Not significant	Q6ZPJ3	S510	_S[Phospho (STY)]IPLSIK_.2;_S[Phospho (STY)]IPLSIK_.1	0.9521914720535278
Q6ZPJ3_S510_M1	2.0978535351680785	2.1852934667792762e-4	0.1557040556799617	Venom vs Saline	3 h	Not significant	Q6ZPJ3	S510	_S[Phospho (STY)]IPLSIK_.2;_S[Phospho (STY)]IPLSIK_.1	0.8414204716682434
Q6ZPJ3_S510_M1	2.0978535351680785	2.1852934667792762e-4	0.1557040556799617	Venom vs Saline	3 h	Not significant	Q6ZPJ3	S510	_S[Phospho (STY)]IPLSIK_.1	0.9897894859313964
Q6ZPJ3_S510_M1	2.0978535351680785	2.1852934667792762e-4	0.1557040556799617	Venom vs Saline	3 h	Not significant	Q6ZPJ3	S510	_S[Phospho (STY)]IPLSIK_.1	0.8321534395217896
Q6ZPJ3_S510_M1	2.0978535351680785	2.1852934667792762e-4	0.1557040556799617	Venom vs Saline	3 h	Not significant	Q6ZPJ3	S510	_S[Phospho (STY)]IPLSIK_.2	0.8145860433578491
Q6ZPJ3_S510_M1	2.0978535351680785	2.1852934667792762e-4	0.1557040556799617	Venom vs Saline	3 h	Not significant	Q6ZPJ3	S510	_S[Phospho (STY)]IPLSIK_.2;_S[Phospho (STY)]IPLSIK_.1	0.8928570747375488
Q6ZPJ3_S510_M1	2.0978535351680785	2.1852934667792762e-4	0.1557040556799617	Venom vs Saline	3 h	Not significant	Q6ZPJ3	S510	_S[Phospho (STY)]IPLSIK_.2	0.9506171345710754
Q6ZPJ3_S510_M1	2.0978535351680785	2.1852934667792762e-4	0.1557040556799617	Venom vs Saline	3 h	Not significant	Q6ZPJ3	S510	_S[Phospho (STY)]IPLSIK_.2	0.9901183247566224
Q6ZPJ3_S510_M1	2.0978535351680785	2.1852934667792762e-4	0.1557040556799617	Venom vs Saline	3 h	Not significant	Q6ZPJ3	S510	_S[Phospho (STY)]IPLSIK_.2	0.9867526888847352
Q6ZPJ3_S510_M1	2.0978535351680785	2.1852934667792762e-4	0.1557040556799617	Venom vs Saline	3 h	Not significant	Q6ZPJ3	S510	_S[Phospho (STY)]IPLSIK_.2	0.9972090721130372
Q6ZPJ3_S510_M1	2.0978535351680785	2.1852934667792762e-4	0.1557040556799617	Venom vs Saline	3 h	Not significant	Q6ZPJ3	S510	_S[Phospho (STY)]IPLSIK_.2	0.9050047993659972
Q6ZPJ3_S510_M1	2.0978535351680785	2.1852934667792762e-4	0.1557040556799617	Venom vs Saline	3 h	Not significant	Q6ZPJ3	S510	_S[Phospho (STY)]IPLSIK_.2	0.9869915843009948
Q6ZPJ3_S510_M1	2.0978535351680785	2.1852934667792762e-4	0.1557040556799617	Venom vs Saline	3 h	Not significant	Q6ZPJ3	S510	_S[Phospho (STY)]IPLSIK_.2;_S[Phospho (STY)]IPLSIK_.1	0.99584
Q6ZPJ3_S510_M1	2.0978535351680785	2.1852934667792762e-4	0.1557040556799617	Venom vs Saline	3 h	Not significant	Q6ZPJ3	S510	_S[Phospho (STY)]IPLSIK_.2	0.984683
Q6ZPJ3_S510_M1	2.0978535351680785	2.1852934667792762e-4	0.1557040556799617	Venom vs Saline	3 h	Not significant	Q6ZPJ3	S510	_S[Phospho (STY)]IPLSIK_.2;_S[Phospho (STY)]IPLSIK_.1	0.9872589707374572
Q6ZPJ3_S510_M1	2.0978535351680785	2.1852934667792762e-4	0.1557040556799617	Venom vs Saline	3 h	Not significant	Q6ZPJ3	S510	_S[Phospho (STY)]IPLSIK_.2;_S[Phospho (STY)]IPLSIK_.1	0.8483720421791077
Q6ZPJ3_S510_M1	2.0978535351680785	2.1852934667792762e-4	0.1557040556799617	Venom vs Saline	3 h	Not significant	Q6ZPJ3	S510	_S[Phospho (STY)]IPLSIK_.2	0.8178232908248901
Q6ZPJ3_S510_M1	2.0978535351680785	2.1852934667792762e-4	0.1557040556799617	Venom vs Saline	3 h	Not significant	Q6ZPJ3	S510	_S[Phospho (STY)]IPLSIK_.2	0.9695515036582948
Q6ZPJ3_S510_M1	2.0978535351680785	2.1852934667792762e-4	0.1557040556799617	Venom vs Saline	3 h	Not significant	Q6ZPJ3	S510	_S[Phospho (STY)]IPLSIK_.2	0.985381
Q6ZPJ3_S510_M1	2.0978535351680785	2.1852934667792762e-4	0.1557040556799617	Venom vs Saline	3 h	Not significant	Q6ZPJ3	S510	_S[Phospho (STY)]IPLSIK_.2;_S[Phospho (STY)]IPLSIK_.1	0.932867
Q6ZPJ3_S510_M1	2.0978535351680785	2.1852934667792762e-4	0.1557040556799617	Venom vs Saline	3 h	Not significant	Q6ZPJ3	S510	_S[Phospho (STY)]IPLSIK_.2;_S[Phospho (STY)]IPLSIK_.1	0.8698508143424988
Q6ZPJ3_S510_M1	2.0978535351680785	2.1852934667792762e-4	0.1557040556799617	Venom vs Saline	3 h	Not significant	Q6ZPJ3	S510	_S[Phospho (STY)]IPLSIK_.2;_S[Phospho (STY)]IPLSIK_.1	0.9893353581428528
Q6ZPJ3_S510_M1	2.0978535351680785	2.1852934667792762e-4	0.1557040556799617	Venom vs Saline	3 h	Not significant	Q6ZPJ3	S510	_S[Phospho (STY)]IPLSIK_.2;_S[Phospho (STY)]IPLSIK_.1	0.8961986303329468
Q6ZPJ3_S510_M1	2.0978535351680785	2.1852934667792762e-4	0.1557040556799617	Venom vs Saline	3 h	Not significant	Q6ZPJ3	S510	_S[Phospho (STY)]IPLSIK_.1	0.9951273202896118
Q6ZPJ3_S510_M1	2.0978535351680785	2.1852934667792762e-4	0.1557040556799617	Venom vs Saline	3 h	Not significant	Q6ZPJ3	S510	_S[Phospho (STY)]IPLSIK_.2	0.9687312245368958
Q6ZPJ3_S510_M1	2.0978535351680785	2.1852934667792762e-4	0.1557040556799617	Venom vs Saline	3 h	Not significant	Q6ZPJ3	S510	_S[Phospho (STY)]IPLSIK_.2;_S[Phospho (STY)]IPLSIK_.1	0.9956318140029908
Q6ZPJ3_S510_M1	2.0978535351680785	2.1852934667792762e-4	0.1557040556799617	Venom vs Saline	3 h	Not significant	Q6ZPJ3	S510	_S[Phospho (STY)]IPLSIK_.2;_S[Phospho (STY)]IPLSIK_.1	0.8921208381652832
Q6ZPJ3_S510_M1	2.0978535351680785	2.1852934667792762e-4	0.1557040556799617	Venom vs Saline	3 h	Not significant	Q6ZPJ3	S510	_S[Phospho (STY)]IPLSIK_.2	0.9936290383338928
Q6ZPJ3_S510_M1	2.0978535351680785	2.1852934667792762e-4	0.1557040556799617	Venom vs Saline	3 h	Not significant	Q6ZPJ3	S510	_S[Phospho (STY)]IPLSIK_.2;_S[Phospho (STY)]IPLSIK_.1	0.9419076442718506
Q6ZPJ3_S510_M1	2.0978535351680785	2.1852934667792762e-4	0.1557040556799617	Venom vs Saline	3 h	Not significant	Q6ZPJ3	S510	_S[Phospho (STY)]IPLSIK_.2	0.9956685900688172
Q6ZPJ3_S510_M1	2.0978535351680785	2.1852934667792762e-4	0.1557040556799617	Venom vs Saline	3 h	Not significant	Q6ZPJ3	S510	_S[Phospho (STY)]IPLSIK_.2	0.7733484506607056
Q6ZPJ3_S510_M1	2.0978535351680785	2.1852934667792762e-4	0.1557040556799617	Venom vs Saline	3 h	Not significant	Q6ZPJ3	S510	_S[Phospho (STY)]IPLSIK_.2;_S[Phospho (STY)]IPLSIK_.1	0.969723
Q6ZPJ3_S510_M1	2.0978535351680785	2.1852934667792762e-4	0.1557040556799617	Venom vs Saline	3 h	Not significant	Q6ZPJ3	S510	_S[Phospho (STY)]IPLSIK_.2;_S[Phospho (STY)]IPLSIK_.1	0.9334033727645874
Q6ZPJ3_S510_M1	2.0978535351680785	2.1852934667792762e-4	0.1557040556799617	Venom vs Saline	3 h	Not significant	Q6ZPJ3	S510	_S[Phospho (STY)]IPLSIK_.2;_S[Phospho (STY)]IPLSIK_.1	0.8866073489189148
Q6ZPJ3_S510_M1	2.0978535351680785	2.1852934667792762e-4	0.1557040556799617	Venom vs Saline	3 h	Not significant	Q6ZPJ3	S510	_S[Phospho (STY)]IPLSIK_.2;_S[Phospho (STY)]IPLSIK_.1	0.9829250574111938
Q6ZPJ3_S510_M1	2.0978535351680785	2.1852934667792762e-4	0.1557040556799617	Venom vs Saline	3 h	Not significant	Q6ZPJ3	S510	_S[Phospho (STY)]IPLSIK_.2;_S[Phospho (STY)]IPLSIK_.1	0.9944375157356262
Q6ZPJ3_S510_M1	2.0978535351680785	2.1852934667792762e-4	0.1557040556799617	Venom vs Saline	3 h	Not significant	Q6ZPJ3	S510	_S[Phospho (STY)]IPLSIK_.1	0.9867637753486632
Q6ZPJ3_S510_M1	2.0978535351680785	2.1852934667792762e-4	0.1557040556799617	Venom vs Saline	3 h	Not significant	Q6ZPJ3	S510	_S[Phospho (STY)]IPLSIK_.2;_S[Phospho (STY)]IPLSIK_.1	0.8347837328910828
Q6ZPJ3_S510_M1	2.0978535351680785	2.1852934667792762e-4	0.1557040556799617	Venom vs Saline	3 h	Not significant	Q6ZPJ3	S510	_S[Phospho (STY)]IPLSIK_.2	0.9157477617263794
Q6ZPJ3_S510_M1	2.0978535351680785	2.1852934667792762e-4	0.1557040556799617	Venom vs Saline	3 h	Not significant	Q6ZPJ3	S510	_S[Phospho (STY)]IPLSIK_.2;_S[Phospho (STY)]IPLSIK_.1	0.9917609095573424
Q9EQP2_S15_M1	1.5227373916859008	2.2899002247185377e-4	0.1557040556799617	Venom vs Saline	3 h	Not significant	Q9EQP2	S15	_ERS[Phospho (STY)]GGMDAVQTVTGGLR_.3;_S[Phospho (STY)]GGMDAVQTVTGGLR_.2	0.9999748468399048
Q9EQP2_S15_M1	1.5227373916859008	2.2899002247185377e-4	0.1557040556799617	Venom vs Saline	3 h	Not significant	Q9EQP2	S15	_ERS[Phospho (STY)]GGMDAVQTVTGGLR_.3	0.9998922944068908
Q9EQP2_S15_M1	1.5227373916859008	2.2899002247185377e-4	0.1557040556799617	Venom vs Saline	3 h	Not significant	Q9EQP2	S15	_ERS[Phospho (STY)]GGMDAVQTVTGGLR_.3;_S[Phospho (STY)]GGMDAVQTVTGGLR_.2	1
Q9EQP2_S15_M1	1.5227373916859008	2.2899002247185377e-4	0.1557040556799617	Venom vs Saline	3 h	Not significant	Q9EQP2	S15	_ERS[Phospho (STY)]GGMDAVQTVTGGLR_.3;_S[Phospho (STY)]GGMDAVQTVTGGLR_.2	0.9991247057914734
Q9EQP2_S15_M1	1.5227373916859008	2.2899002247185377e-4	0.1557040556799617	Venom vs Saline	3 h	Not significant	Q9EQP2	S15	_ERS[Phospho (STY)]GGM[Oxidation (M)]DAVQTVTGGLR_.3;_S[Phospho (STY)]GGMDAVQTVTGGLR_.2	0.9999998807907104
Q9EQP2_S15_M1	1.5227373916859008	2.2899002247185377e-4	0.1557040556799617	Venom vs Saline	3 h	Not significant	Q9EQP2	S15	_ERS[Phospho (STY)]GGMDAVQTVTGGLR_.3;_S[Phospho (STY)]GGMDAVQTVTGGLR_.2	0.9999427795410156
Q9EQP2_S15_M1	1.5227373916859008	2.2899002247185377e-4	0.1557040556799617	Venom vs Saline	3 h	Not significant	Q9EQP2	S15	_S[Phospho (STY)]GGMDAVQTVTGGLR_.2	0.9998263716697692
Q9EQP2_S15_M1	1.5227373916859008	2.2899002247185377e-4	0.1557040556799617	Venom vs Saline	3 h	Not significant	Q9EQP2	S15	_ERS[Phospho (STY)]GGMDAVQTVTGGLR_.3;_S[Phospho (STY)]GGMDAVQTVTGGLR_.2	0.9996383190155028
Q9EQP2_S15_M1	1.5227373916859008	2.2899002247185377e-4	0.1557040556799617	Venom vs Saline	3 h	Not significant	Q9EQP2	S15	_ERS[Phospho (STY)]GGMDAVQTVTGGLR_.3	0.999782
Q9EQP2_S15_M1	1.5227373916859008	2.2899002247185377e-4	0.1557040556799617	Venom vs Saline	3 h	Not significant	Q9EQP2	S15	_ERS[Phospho (STY)]GGMDAVQTVTGGLR_.3;_S[Phospho (STY)]GGMDAVQTVTGGLR_.2	0.9999403953552246
Q9EQP2_S15_M1	1.5227373916859008	2.2899002247185377e-4	0.1557040556799617	Venom vs Saline	3 h	Not significant	Q9EQP2	S15	_ERS[Phospho (STY)]GGMDAVQTVTGGLR_.3;_S[Phospho (STY)]GGMDAVQTVTGGLR_.2	0.998898
Q9EQP2_S15_M1	1.5227373916859008	2.2899002247185377e-4	0.1557040556799617	Venom vs Saline	3 h	Not significant	Q9EQP2	S15	_ERS[Phospho (STY)]GGMDAVQTVTGGLR_.3;_S[Phospho (STY)]GGMDAVQTVTGGLR_.2	0.9999983310699464
Q9EQP2_S15_M1	1.5227373916859008	2.2899002247185377e-4	0.1557040556799617	Venom vs Saline	3 h	Not significant	Q9EQP2	S15	_ERS[Phospho (STY)]GGMDAVQTVTGGLR_.3	0.998465
Q9EQP2_S15_M1	1.5227373916859008	2.2899002247185377e-4	0.1557040556799617	Venom vs Saline	3 h	Not significant	Q9EQP2	S15	_ERS[Phospho (STY)]GGMDAVQTVTGGLR_.3;_S[Phospho (STY)]GGMDAVQTVTGGLR_.2	0.9999538064002992
Q9EQP2_S15_M1	1.5227373916859008	2.2899002247185377e-4	0.1557040556799617	Venom vs Saline	3 h	Not significant	Q9EQP2	S15	_ERS[Phospho (STY)]GGMDAVQTVTGGLR_.3	0.999998
Q9EQP2_S15_M1	1.5227373916859008	2.2899002247185377e-4	0.1557040556799617	Venom vs Saline	3 h	Not significant	Q9EQP2	S15	_ERS[Phospho (STY)]GGMDAVQTVTGGLR_.3;_S[Phospho (STY)]GGMDAVQTVTGGLR_.2	0.9999752640724182
Q9EQP2_S15_M1	1.5227373916859008	2.2899002247185377e-4	0.1557040556799617	Venom vs Saline	3 h	Not significant	Q9EQP2	S15	_ERS[Phospho (STY)]GGMDAVQTVTGGLR_.3;_ERS[Phospho (STY)]GGM[Oxidation (M)]DAVQTVTGGLR_.3;_S[Phospho (STY)]GGMDAVQTVTGGLR_.2	0.9999986886978148
Q9EQP2_S15_M1	1.5227373916859008	2.2899002247185377e-4	0.1557040556799617	Venom vs Saline	3 h	Not significant	Q9EQP2	S15	_ERS[Phospho (STY)]GGMDAVQTVTGGLR_.3;_S[Phospho (STY)]GGMDAVQTVTGGLR_.2	1
Q9EQP2_S15_M1	1.5227373916859008	2.2899002247185377e-4	0.1557040556799617	Venom vs Saline	3 h	Not significant	Q9EQP2	S15	_ERS[Phospho (STY)]GGMDAVQTVTGGLR_.3;_S[Phospho (STY)]GGMDAVQTVTGGLR_.2	0.999358
Q9EQP2_S15_M1	1.5227373916859008	2.2899002247185377e-4	0.1557040556799617	Venom vs Saline	3 h	Not significant	Q9EQP2	S15	_ERS[Phospho (STY)]GGMDAVQTVTGGLR_.3	0.9999939203262328
Q9EQP2_S15_M1	1.5227373916859008	2.2899002247185377e-4	0.1557040556799617	Venom vs Saline	3 h	Not significant	Q9EQP2	S15	_S[Phospho (STY)]GGMDAVQTVTGGLR_.2	0.9982783198356628
Q9EQP2_S15_M1	1.5227373916859008	2.2899002247185377e-4	0.1557040556799617	Venom vs Saline	3 h	Not significant	Q9EQP2	S15	_ERS[Phospho (STY)]GGMDAVQTVTGGLR_.3;_S[Phospho (STY)]GGMDAVQTVTGGLR_.2	0.9999976754188538
Q9EQP2_S15_M1	1.5227373916859008	2.2899002247185377e-4	0.1557040556799617	Venom vs Saline	3 h	Not significant	Q9EQP2	S15	_ERS[Phospho (STY)]GGMDAVQTVTGGLR_.3	1
Q9EQP2_S15_M1	1.5227373916859008	2.2899002247185377e-4	0.1557040556799617	Venom vs Saline	3 h	Not significant	Q9EQP2	S15	_ERS[Phospho (STY)]GGMDAVQTVTGGLR_.3;_S[Phospho (STY)]GGMDAVQTVTGGLR_.2	0.9999973177909852
Q9EQP2_S15_M1	1.5227373916859008	2.2899002247185377e-4	0.1557040556799617	Venom vs Saline	3 h	Not significant	Q9EQP2	S15	_ERS[Phospho (STY)]GGMDAVQTVTGGLR_.3;_S[Phospho (STY)]GGMDAVQTVTGGLR_.2	0.9999987483024596
Q9EQP2_S15_M1	1.5227373916859008	2.2899002247185377e-4	0.1557040556799617	Venom vs Saline	3 h	Not significant	Q9EQP2	S15	_ERS[Phospho (STY)]GGMDAVQTVTGGLR_.3	0.9999995827674866
Q9EQP2_S15_M1	1.5227373916859008	2.2899002247185377e-4	0.1557040556799617	Venom vs Saline	3 h	Not significant	Q9EQP2	S15	_ERS[Phospho (STY)]GGMDAVQTVTGGLR_.3	0.9999068975448608
Q9EQP2_S15_M1	1.5227373916859008	2.2899002247185377e-4	0.1557040556799617	Venom vs Saline	3 h	Not significant	Q9EQP2	S15	_ERS[Phospho (STY)]GGMDAVQTVTGGLR_.3	0.9998785257339478
Q9EQP2_S15_M1	1.5227373916859008	2.2899002247185377e-4	0.1557040556799617	Venom vs Saline	3 h	Not significant	Q9EQP2	S15	_ERS[Phospho (STY)]GGMDAVQTVTGGLR_.3;_ERS[Phospho (STY)]GGM[Oxidation (M)]DAVQTVTGGLR_.3;_S[Phospho (STY)]GGMDAVQTVTGGLR_.2	0.9994284510612488
Q9EQP2_S15_M1	1.5227373916859008	2.2899002247185377e-4	0.1557040556799617	Venom vs Saline	3 h	Not significant	Q9EQP2	S15	_ERS[Phospho (STY)]GGMDAVQTVTGGLR_.3;_ERS[Phospho (STY)]GGM[Oxidation (M)]DAVQTVTGGLR_.3;_S[Phospho (STY)]GGMDAVQTVTGGLR_.2	0.9999943971633912
Q9EQP2_S15_M1	1.5227373916859008	2.2899002247185377e-4	0.1557040556799617	Venom vs Saline	3 h	Not significant	Q9EQP2	S15	_ERS[Phospho (STY)]GGMDAVQTVTGGLR_.3;_ERS[Phospho (STY)]GGM[Oxidation (M)]DAVQTVTGGLR_.3;_S[Phospho (STY)]GGMDAVQTVTGGLR_.2	0.9998642802238464
Q9EQP2_S15_M1	1.5227373916859008	2.2899002247185377e-4	0.1557040556799617	Venom vs Saline	3 h	Not significant	Q9EQP2	S15	_ERS[Phospho (STY)]GGMDAVQTVTGGLR_.3;_ERS[Phospho (STY)]GGM[Oxidation (M)]DAVQTVTGGLR_.3	0.9999989867210388
Q9EQP2_S15_M1	1.5227373916859008	2.2899002247185377e-4	0.1557040556799617	Venom vs Saline	3 h	Not significant	Q9EQP2	S15	_ERS[Phospho (STY)]GGMDAVQTVTGGLR_.3	0.9999971389770508
Q9EQP2_S15_M1	1.5227373916859008	2.2899002247185377e-4	0.1557040556799617	Venom vs Saline	3 h	Not significant	Q9EQP2	S15	_ERS[Phospho (STY)]GGMDAVQTVTGGLR_.3	0.9999859929084778
Q9EQP2_S15_M1	1.5227373916859008	2.2899002247185377e-4	0.1557040556799617	Venom vs Saline	3 h	Not significant	Q9EQP2	S15	_ERS[Phospho (STY)]GGMDAVQTVTGGLR_.3;_S[Phospho (STY)]GGMDAVQTVTGGLR_.2	0.9999994039535522
Q9EQP2_S15_M1	1.5227373916859008	2.2899002247185377e-4	0.1557040556799617	Venom vs Saline	3 h	Not significant	Q9EQP2	S15	_ERS[Phospho (STY)]GGMDAVQTVTGGLR_.3;_ERS[Phospho (STY)]GGM[Oxidation (M)]DAVQTVTGGLR_.3	1
Q9EQP2_S15_M1	1.5227373916859008	2.2899002247185377e-4	0.1557040556799617	Venom vs Saline	3 h	Not significant	Q9EQP2	S15	_ERS[Phospho (STY)]GGMDAVQTVTGGLR_.3	0.9999860525131226
Q9EQP2_S15_M1	1.5227373916859008	2.2899002247185377e-4	0.1557040556799617	Venom vs Saline	3 h	Not significant	Q9EQP2	S15	_ERS[Phospho (STY)]GGMDAVQTVTGGLR_.3;_S[Phospho (STY)]GGMDAVQTVTGGLR_.2	0.9931454062461852
Q9EQP2_S15_M1	1.5227373916859008	2.2899002247185377e-4	0.1557040556799617	Venom vs Saline	3 h	Not significant	Q9EQP2	S15	_ERS[Phospho (STY)]GGMDAVQTVTGGLR_.3;_ERS[Phospho (STY)]GGM[Oxidation (M)]DAVQTVTGGLR_.3	0.9999657273292542
Q9EQP2_S15_M1	1.5227373916859008	2.2899002247185377e-4	0.1557040556799617	Venom vs Saline	3 h	Not significant	Q9EQP2	S15	_ERS[Phospho (STY)]GGMDAVQTVTGGLR_.3;_S[Phospho (STY)]GGMDAVQTVTGGLR_.2	0.9893518686294556
Q9EQP2_S15_M1	1.5227373916859008	2.2899002247185377e-4	0.1557040556799617	Venom vs Saline	3 h	Not significant	Q9EQP2	S15	_ERS[Phospho (STY)]GGMDAVQTVTGGLR_.3	0.9998137354850768
Q9EQP2_S15_M1	1.5227373916859008	2.2899002247185377e-4	0.1557040556799617	Venom vs Saline	3 h	Not significant	Q9EQP2	S15	_ERS[Phospho (STY)]GGM[Oxidation (M)]DAVQTVTGGLR_.3	0.939635
Q9EQP2_S15_M1	1.5227373916859008	2.2899002247185377e-4	0.1557040556799617	Venom vs Saline	3 h	Not significant	Q9EQP2	S15	_S[Phospho (STY)]GGMDAVQTVTGGLR_.2	0.9994135499000548
Q9EQP2_S15_M1	1.5227373916859008	2.2899002247185377e-4	0.1557040556799617	Venom vs Saline	3 h	Not significant	Q9EQP2	S15	_ERS[Phospho (STY)]GGMDAVQTVTGGLR_.3	0.9478942155838012
P62908_M157_M1	-1.97588	3.034344888326112e-4	0.19838780291021377	Venom vs Saline	3 h	Not significant	P62908	M1	_FVDGLM[Oxidation (M)]IHSGDPVNYYVDTAVR_.3	1
P62908_M157_M1	-1.97588	3.034344888326112e-4	0.19838780291021377	Venom vs Saline	3 h	Not significant	P62908	M1	_FVDGLM[Oxidation (M)]IHSGDPVNYYVDTAVR_.3	1
P62908_M157_M1	-1.97588	3.034344888326112e-4	0.19838780291021377	Venom vs Saline	3 h	Not significant	P62908	M1	_FVDGLM[Oxidation (M)]IHSGDPVNYYVDTAVR_.3	1
P62908_M157_M1	-1.97588	3.034344888326112e-4	0.19838780291021377	Venom vs Saline	3 h	Not significant	P62908	M1	_FVDGLM[Oxidation (M)]IHSGDPVNYYVDTAVR_.3	1
P62908_M157_M1	-1.97588	3.034344888326112e-4	0.19838780291021377	Venom vs Saline	3 h	Not significant	P62908	M1	_FVDGLM[Oxidation (M)]IHSGDPVNYYVDTAVR_.3	1
P62908_M157_M1	-1.97588	3.034344888326112e-4	0.19838780291021377	Venom vs Saline	3 h	Not significant	P62908	M1	_FVDGLM[Oxidation (M)]IHSGDPVNYYVDTAVR_.3	1
P62908_M157_M1	-1.97588	3.034344888326112e-4	0.19838780291021377	Venom vs Saline	3 h	Not significant	P62908	M1	_FVDGLM[Oxidation (M)]IHSGDPVNYYVDTAVR_.3	1
P62908_M157_M1	-1.97588	3.034344888326112e-4	0.19838780291021377	Venom vs Saline	3 h	Not significant	P62908	M1	_FVDGLM[Oxidation (M)]IHSGDPVNYYVDTAVR_.3	1
P62908_M157_M1	-1.97588	3.034344888326112e-4	0.19838780291021377	Venom vs Saline	3 h	Not significant	P62908	M1	_FVDGLM[Oxidation (M)]IHSGDPVNYYVDTAVR_.3	1
P62908_M157_M1	-1.97588	3.034344888326112e-4	0.19838780291021377	Venom vs Saline	3 h	Not significant	P62908	M1	_FVDGLM[Oxidation (M)]IHSGDPVNYYVDTAVR_.3	1
P62908_M157_M1	-1.97588	3.034344888326112e-4	0.19838780291021377	Venom vs Saline	3 h	Not significant	P62908	M1	_FVDGLM[Oxidation (M)]IHSGDPVNYYVDTAVR_.3	1
P62908_M157_M1	-1.97588	3.034344888326112e-4	0.19838780291021377	Venom vs Saline	3 h	Not significant	P62908	M1	_FVDGLM[Oxidation (M)]IHSGDPVNYYVDTAVR_.3	1
P62908_M157_M1	-1.97588	3.034344888326112e-4	0.19838780291021377	Venom vs Saline	3 h	Not significant	P62908	M1	_FVDGLM[Oxidation (M)]IHSGDPVNYYVDTAVR_.3	1
P62908_M157_M1	-1.97588	3.034344888326112e-4	0.19838780291021377	Venom vs Saline	3 h	Not significant	P62908	M1	_FVDGLM[Oxidation (M)]IHSGDPVNYYVDTAVR_.3	1
P62908_M157_M1	-1.97588	3.034344888326112e-4	0.19838780291021377	Venom vs Saline	3 h	Not significant	P62908	M1	_FVDGLM[Oxidation (M)]IHSGDPVNYYVDTAVR_.3	1
P62908_M157_M1	-1.97588	3.034344888326112e-4	0.19838780291021377	Venom vs Saline	3 h	Not significant	P62908	M1	_FVDGLM[Oxidation (M)]IHSGDPVNYYVDTAVR_.3	1
P62908_M157_M1	-1.97588	3.034344888326112e-4	0.19838780291021377	Venom vs Saline	3 h	Not significant	P62908	M1	_FVDGLM[Oxidation (M)]IHSGDPVNYYVDTAVR_.3	1
P62908_M157_M1	-1.97588	3.034344888326112e-4	0.19838780291021377	Venom vs Saline	3 h	Not significant	P62908	M1	_FVDGLM[Oxidation (M)]IHSGDPVNYYVDTAVR_.3	1
P62908_M157_M1	-1.97588	3.034344888326112e-4	0.19838780291021377	Venom vs Saline	3 h	Not significant	P62908	M1	_FVDGLM[Oxidation (M)]IHSGDPVNYYVDTAVR_.3	1
P62908_M157_M1	-1.97588	3.034344888326112e-4	0.19838780291021377	Venom vs Saline	3 h	Not significant	P62908	M1	_FVDGLM[Oxidation (M)]IHSGDPVNYYVDTAVR_.3	1
P62908_M157_M1	-1.97588	3.034344888326112e-4	0.19838780291021377	Venom vs Saline	3 h	Not significant	P62908	M1	_FVDGLM[Oxidation (M)]IHSGDPVNYYVDTAVR_.3	1
P62908_M157_M1	-1.97588	3.034344888326112e-4	0.19838780291021377	Venom vs Saline	3 h	Not significant	P62908	M1	_FVDGLM[Oxidation (M)]IHSGDPVNYYVDTAVR_.3	1
P62908_M157_M1	-1.97588	3.034344888326112e-4	0.19838780291021377	Venom vs Saline	3 h	Not significant	P62908	M1	_FVDGLM[Oxidation (M)]IHSGDPVNYYVDTAVR_.3	1
P62908_M157_M1	-1.97588	3.034344888326112e-4	0.19838780291021377	Venom vs Saline	3 h	Not significant	P62908	M1	_FVDGLM[Oxidation (M)]IHSGDPVNYYVDTAVR_.3	1
P62908_M157_M1	-1.97588	3.034344888326112e-4	0.19838780291021377	Venom vs Saline	3 h	Not significant	P62908	M1	_FVDGLM[Oxidation (M)]IHSGDPVNYYVDTAVR_.3	1
P62908_M157_M1	-1.97588	3.034344888326112e-4	0.19838780291021377	Venom vs Saline	3 h	Not significant	P62908	M1	_FVDGLM[Oxidation (M)]IHSGDPVNYYVDTAVR_.3	1
P62908_M157_M1	-1.97588	3.034344888326112e-4	0.19838780291021377	Venom vs Saline	3 h	Not significant	P62908	M1	_FVDGLM[Oxidation (M)]IHSGDPVNYYVDTAVR_.3	1
P62908_M157_M1	-1.97588	3.034344888326112e-4	0.19838780291021377	Venom vs Saline	3 h	Not significant	P62908	M1	_FVDGLM[Oxidation (M)]IHSGDPVNYYVDTAVR_.3	1
P62908_M157_M1	-1.97588	3.034344888326112e-4	0.19838780291021377	Venom vs Saline	3 h	Not significant	P62908	M1	_FVDGLM[Oxidation (M)]IHSGDPVNYYVDTAVR_.3	1
P62908_M157_M1	-1.97588	3.034344888326112e-4	0.19838780291021377	Venom vs Saline	3 h	Not significant	P62908	M1	_FVDGLM[Oxidation (M)]IHSGDPVNYYVDTAVR_.3	1
P62908_M157_M1	-1.97588	3.034344888326112e-4	0.19838780291021377	Venom vs Saline	3 h	Not significant	P62908	M1	_FVDGLM[Oxidation (M)]IHSGDPVNYYVDTAVR_.3	1
P62908_M157_M1	-1.97588	3.034344888326112e-4	0.19838780291021377	Venom vs Saline	3 h	Not significant	P62908	M1	_FVDGLM[Oxidation (M)]IHSGDPVNYYVDTAVR_.3	1
P62908_M157_M1	-1.97588	3.034344888326112e-4	0.19838780291021377	Venom vs Saline	3 h	Not significant	P62908	M1	_FVDGLM[Oxidation (M)]IHSGDPVNYYVDTAVR_.3	1
P62908_M157_M1	-1.97588	3.034344888326112e-4	0.19838780291021377	Venom vs Saline	3 h	Not significant	P62908	M1	_FVDGLM[Oxidation (M)]IHSGDPVNYYVDTAVR_.3	1
P62908_M157_M1	-1.97588	3.034344888326112e-4	0.19838780291021377	Venom vs Saline	3 h	Not significant	P62908	M1	_FVDGLM[Oxidation (M)]IHSGDPVNYYVDTAVR_.3	1
P62908_M157_M1	-1.97588	3.034344888326112e-4	0.19838780291021377	Venom vs Saline	3 h	Not significant	P62908	M1	_FVDGLM[Oxidation (M)]IHSGDPVNYYVDTAVR_.3	1
Q6PAR5_S766_M1	-3.44721	1.682647293016681e-4	0.13776293577959126	Venom vs Saline	3 h	Not significant	Q6PAR5	S766	_EVSSRPSTPGLS[Phospho (STY)]VVSGISATSEDIPNK_.3	0.9981711506843568
Q6PAR5_S766_M1	-3.44721	1.682647293016681e-4	0.13776293577959126	Venom vs Saline	3 h	Not significant	Q6PAR5	S766	_EVSSRPSTPGLS[Phospho (STY)]VVSGISATSEDIPNKIEDLR_.4	0.8078637719154358
Q6PAR5_S766_M1	-3.44721	1.682647293016681e-4	0.13776293577959126	Venom vs Saline	3 h	Not significant	Q6PAR5	S766	_EVSSRPSTPGLS[Phospho (STY)]VVSGISATSEDIPNK_.3	0.9653205275535583
Q6PAR5_S766_M1	-3.44721	1.682647293016681e-4	0.13776293577959126	Venom vs Saline	3 h	Not significant	Q6PAR5	S766	_EVSSRPSTPGLS[Phospho (STY)]VVSGISATSEDIPNK_.3	0.9361873269081116
Q6PAR5_S766_M1	-3.44721	1.682647293016681e-4	0.13776293577959126	Venom vs Saline	3 h	Not significant	Q6PAR5	S766	_EVSSRPSTPGLS[Phospho (STY)]VVSGISATSEDIPNK_.3	0.9966912269592284
Q6PAR5_S766_M1	-3.44721	1.682647293016681e-4	0.13776293577959126	Venom vs Saline	3 h	Not significant	Q6PAR5	S766	_EVSSRPSTPGLS[Phospho (STY)]VVSGISATSEDIPNK_.3	0.8166629076004028
Q6PAR5_S766_M1	-3.44721	1.682647293016681e-4	0.13776293577959126	Venom vs Saline	3 h	Not significant	Q6PAR5	S766	_EVSSRPSTPGLS[Phospho (STY)]VVSGISATSEDIPNK_.3	0.945569
Q6PAR5_S766_M1	-3.44721	1.682647293016681e-4	0.13776293577959126	Venom vs Saline	3 h	Not significant	Q6PAR5	S766	_EVSSRPSTPGLS[Phospho (STY)]VVSGISATSEDIPNK_.3	0.9948624968528748
Q6PAR5_S766_M1	-3.44721	1.682647293016681e-4	0.13776293577959126	Venom vs Saline	3 h	Not significant	Q6PAR5	S766	_EVSSRPSTPGLS[Phospho (STY)]VVSGISATSEDIPNK_.3	0.9979972839355468
Q6PAR5_S766_M1	-3.44721	1.682647293016681e-4	0.13776293577959126	Venom vs Saline	3 h	Not significant	Q6PAR5	S766	_EVSSRPSTPGLS[Phospho (STY)]VVSGISATSEDIPNK_.3	0.9948928356170654
Q6PAR5_S766_M1	-3.44721	1.682647293016681e-4	0.13776293577959126	Venom vs Saline	3 h	Not significant	Q6PAR5	S766	_EVSSRPSTPGLS[Phospho (STY)]VVSGISATSEDIPNK_.3	0.9467819333076476
Q6PAR5_S766_M1	-3.44721	1.682647293016681e-4	0.13776293577959126	Venom vs Saline	3 h	Not significant	Q6PAR5	S766	_EVSSRPSTPGLS[Phospho (STY)]VVSGISATSEDIPNK_.3	0.9998635649681092
Q6PAR5_S766_M1	-3.44721	1.682647293016681e-4	0.13776293577959126	Venom vs Saline	3 h	Not significant	Q6PAR5	S766	_EVSSRPSTPGLS[Phospho (STY)]VVSGISATSEDIPNK_.3	0.999876
Q6PAR5_S766_M1	-3.44721	1.682647293016681e-4	0.13776293577959126	Venom vs Saline	3 h	Not significant	Q6PAR5	S766	_EVSSRPSTPGLS[Phospho (STY)]VVSGISATSEDIPNK_.3	0.7858770489692688
Q6PAR5_S766_M1	-3.44721	1.682647293016681e-4	0.13776293577959126	Venom vs Saline	3 h	Not significant	Q6PAR5	S766	_EVSSRPSTPGLS[Phospho (STY)]VVSGISATSEDIPNK_.3	0.9309640526771544
Q6PAR5_S766_M1	-3.44721	1.682647293016681e-4	0.13776293577959126	Venom vs Saline	3 h	Not significant	Q6PAR5	S766	_EVSSRPSTPGLS[Phospho (STY)]VVSGISATSEDIPNK_.3	0.8460618257522583
Q6PAR5_S766_M1	-3.44721	1.682647293016681e-4	0.13776293577959126	Venom vs Saline	3 h	Not significant	Q6PAR5	S766	_EVSSRPSTPGLS[Phospho (STY)]VVSGISATSEDIPNK_.3	0.9735013842582704
Q6PAR5_S766_M1	-3.44721	1.682647293016681e-4	0.13776293577959126	Venom vs Saline	3 h	Not significant	Q6PAR5	S766	_EVSSRPSTPGLS[Phospho (STY)]VVSGISATSEDIPNK_.3	0.7764270901679993
Q62468_M155_M1	-2.03615	3.5583616911605097e-4	0.21603067995727682	Venom vs Saline	3 h	Not significant	Q62468	M1	_NVLAGEVEM[Oxidation (M)]SWK_.2	1
Q62468_M155_M1	-2.03615	3.5583616911605097e-4	0.21603067995727682	Venom vs Saline	3 h	Not significant	Q62468	M1	_NVLAGEVEM[Oxidation (M)]SWK_.2	1
Q62468_M155_M1	-2.03615	3.5583616911605097e-4	0.21603067995727682	Venom vs Saline	3 h	Not significant	Q62468	M1	_NVLAGEVEM[Oxidation (M)]SWK_.2	1
Q62468_M155_M1	-2.03615	3.5583616911605097e-4	0.21603067995727682	Venom vs Saline	3 h	Not significant	Q62468	M1	_NVLAGEVEM[Oxidation (M)]SWK_.2	1
Q62468_M155_M1	-2.03615	3.5583616911605097e-4	0.21603067995727682	Venom vs Saline	3 h	Not significant	Q62468	M1	_NVLAGEVEM[Oxidation (M)]SWK_.2	1
Q62468_M155_M1	-2.03615	3.5583616911605097e-4	0.21603067995727682	Venom vs Saline	3 h	Not significant	Q62468	M1	_NVLAGEVEM[Oxidation (M)]SWK_.2	1
Q62468_M155_M1	-2.03615	3.5583616911605097e-4	0.21603067995727682	Venom vs Saline	3 h	Not significant	Q62468	M1	_NVLAGEVEM[Oxidation (M)]SWK_.2	1
Q62468_M155_M1	-2.03615	3.5583616911605097e-4	0.21603067995727682	Venom vs Saline	3 h	Not significant	Q62468	M1	_NVLAGEVEM[Oxidation (M)]SWK_.2	1
Q62468_M155_M1	-2.03615	3.5583616911605097e-4	0.21603067995727682	Venom vs Saline	3 h	Not significant	Q62468	M1	_NVLAGEVEM[Oxidation (M)]SWK_.2	1
Q62468_M155_M1	-2.03615	3.5583616911605097e-4	0.21603067995727682	Venom vs Saline	3 h	Not significant	Q62468	M1	_NVLAGEVEM[Oxidation (M)]SWK_.2	1
Q62468_M155_M1	-2.03615	3.5583616911605097e-4	0.21603067995727682	Venom vs Saline	3 h	Not significant	Q62468	M1	_NVLAGEVEM[Oxidation (M)]SWK_.2	1
Q62468_M155_M1	-2.03615	3.5583616911605097e-4	0.21603067995727682	Venom vs Saline	3 h	Not significant	Q62468	M1	_NVLAGEVEM[Oxidation (M)]SWK_.2	1
Q62468_M155_M1	-2.03615	3.5583616911605097e-4	0.21603067995727682	Venom vs Saline	3 h	Not significant	Q62468	M1	_NVLAGEVEM[Oxidation (M)]SWK_.2	1
Q62468_M155_M1	-2.03615	3.5583616911605097e-4	0.21603067995727682	Venom vs Saline	3 h	Not significant	Q62468	M1	_NVLAGEVEM[Oxidation (M)]SWK_.2	1
Q62468_M155_M1	-2.03615	3.5583616911605097e-4	0.21603067995727682	Venom vs Saline	3 h	Not significant	Q62468	M1	_NVLAGEVEM[Oxidation (M)]SWK_.2	1
Q62468_M155_M1	-2.03615	3.5583616911605097e-4	0.21603067995727682	Venom vs Saline	3 h	Not significant	Q62468	M1	_NVLAGEVEM[Oxidation (M)]SWK_.2	1
Q62468_M155_M1	-2.03615	3.5583616911605097e-4	0.21603067995727682	Venom vs Saline	3 h	Not significant	Q62468	M1	_NVLAGEVEM[Oxidation (M)]SWK_.2	1
Q62468_M155_M1	-2.03615	3.5583616911605097e-4	0.21603067995727682	Venom vs Saline	3 h	Not significant	Q62468	M1	_NVLAGEVEM[Oxidation (M)]SWK_.2	1
Q62468_M155_M1	-2.03615	3.5583616911605097e-4	0.21603067995727682	Venom vs Saline	3 h	Not significant	Q62468	M1	_NVLAGEVEM[Oxidation (M)]SWK_.2	1
Q62468_M155_M1	-2.03615	3.5583616911605097e-4	0.21603067995727682	Venom vs Saline	3 h	Not significant	Q62468	M1	_NVLAGEVEM[Oxidation (M)]SWK_.2	1
Q62468_M155_M1	-2.03615	3.5583616911605097e-4	0.21603067995727682	Venom vs Saline	3 h	Not significant	Q62468	M1	_NVLAGEVEM[Oxidation (M)]SWK_.2	1
Q62468_M155_M1	-2.03615	3.5583616911605097e-4	0.21603067995727682	Venom vs Saline	3 h	Not significant	Q62468	M1	_NVLAGEVEM[Oxidation (M)]SWK_.2	1
Q62468_M155_M1	-2.03615	3.5583616911605097e-4	0.21603067995727682	Venom vs Saline	3 h	Not significant	Q62468	M1	_NVLAGEVEM[Oxidation (M)]SWK_.2	1
Q62468_M155_M1	-2.03615	3.5583616911605097e-4	0.21603067995727682	Venom vs Saline	3 h	Not significant	Q62468	M1	_NVLAGEVEM[Oxidation (M)]SWK_.2	1
Q62468_M155_M1	-2.03615	3.5583616911605097e-4	0.21603067995727682	Venom vs Saline	3 h	Not significant	Q62468	M1	_NVLAGEVEM[Oxidation (M)]SWK_.2	1
Q62468_M155_M1	-2.03615	3.5583616911605097e-4	0.21603067995727682	Venom vs Saline	3 h	Not significant	Q62468	M1	_NVLAGEVEM[Oxidation (M)]SWK_.2	1
Q62468_M155_M1	-2.03615	3.5583616911605097e-4	0.21603067995727682	Venom vs Saline	3 h	Not significant	Q62468	M1	_NVLAGEVEM[Oxidation (M)]SWK_.2	1
Q62468_M155_M1	-2.03615	3.5583616911605097e-4	0.21603067995727682	Venom vs Saline	3 h	Not significant	Q62468	M1	_NVLAGEVEM[Oxidation (M)]SWK_.2	1
Q62468_M155_M1	-2.03615	3.5583616911605097e-4	0.21603067995727682	Venom vs Saline	3 h	Not significant	Q62468	M1	_NVLAGEVEM[Oxidation (M)]SWK_.2	1
Q62468_M155_M1	-2.03615	3.5583616911605097e-4	0.21603067995727682	Venom vs Saline	3 h	Not significant	Q62468	M1	_NVLAGEVEM[Oxidation (M)]SWK_.2	1
Q62468_M155_M1	-2.03615	3.5583616911605097e-4	0.21603067995727682	Venom vs Saline	3 h	Not significant	Q62468	M1	_NVLAGEVEM[Oxidation (M)]SWK_.2	1
Q62468_M155_M1	-2.03615	3.5583616911605097e-4	0.21603067995727682	Venom vs Saline	3 h	Not significant	Q62468	M1	_NVLAGEVEM[Oxidation (M)]SWK_.2	1
Q62468_M155_M1	-2.03615	3.5583616911605097e-4	0.21603067995727682	Venom vs Saline	3 h	Not significant	Q62468	M1	_NVLAGEVEM[Oxidation (M)]SWK_.2	1
Q8R0W0_T2021_M1	1.2846867027116424	3.499025552658753e-4	0.21603067995727682	Venom vs Saline	3 h	Not significant	Q8R0W0	T2021	_LLEVQVAT[Phospho (STY)]GGVIDPR_.2	1
Q8R0W0_T2021_M1	1.2846867027116424	3.499025552658753e-4	0.21603067995727682	Venom vs Saline	3 h	Not significant	Q8R0W0	T2021	_LLEVQVAT[Phospho (STY)]GGVIDPR_.2	1
Q8R0W0_T2021_M1	1.2846867027116424	3.499025552658753e-4	0.21603067995727682	Venom vs Saline	3 h	Not significant	Q8R0W0	T2021	_LLEVQVAT[Phospho (STY)]GGVIDPR_.2	1
Q8R0W0_T2021_M1	1.2846867027116424	3.499025552658753e-4	0.21603067995727682	Venom vs Saline	3 h	Not significant	Q8R0W0	T2021	_LLEVQVAT[Phospho (STY)]GGVIDPR_.2	1
Q8R0W0_T2021_M1	1.2846867027116424	3.499025552658753e-4	0.21603067995727682	Venom vs Saline	3 h	Not significant	Q8R0W0	T2021	_LLEVQVAT[Phospho (STY)]GGVIDPR_.2	1
Q8R0W0_T2021_M1	1.2846867027116424	3.499025552658753e-4	0.21603067995727682	Venom vs Saline	3 h	Not significant	Q8R0W0	T2021	_LLEVQVAT[Phospho (STY)]GGVIDPR_.2	1
Q8R0W0_T2021_M1	1.2846867027116424	3.499025552658753e-4	0.21603067995727682	Venom vs Saline	3 h	Not significant	Q8R0W0	T2021	_LLEVQVAT[Phospho (STY)]GGVIDPR_.2	1
Q8R0W0_T2021_M1	1.2846867027116424	3.499025552658753e-4	0.21603067995727682	Venom vs Saline	3 h	Not significant	Q8R0W0	T2021	_LLEVQVAT[Phospho (STY)]GGVIDPR_.2	1
Q8R0W0_T2021_M1	1.2846867027116424	3.499025552658753e-4	0.21603067995727682	Venom vs Saline	3 h	Not significant	Q8R0W0	T2021	_LLEVQVAT[Phospho (STY)]GGVIDPR_.2	1
Q8R0W0_T2021_M1	1.2846867027116424	3.499025552658753e-4	0.21603067995727682	Venom vs Saline	3 h	Not significant	Q8R0W0	T2021	_LLEVQVAT[Phospho (STY)]GGVIDPR_.2	1
Q8R0W0_T2021_M1	1.2846867027116424	3.499025552658753e-4	0.21603067995727682	Venom vs Saline	3 h	Not significant	Q8R0W0	T2021	_LLEVQVAT[Phospho (STY)]GGVIDPR_.2	1
Q8R0W0_T2021_M1	1.2846867027116424	3.499025552658753e-4	0.21603067995727682	Venom vs Saline	3 h	Not significant	Q8R0W0	T2021	_LLEVQVAT[Phospho (STY)]GGVIDPR_.2	1
Q8R0W0_T2021_M1	1.2846867027116424	3.499025552658753e-4	0.21603067995727682	Venom vs Saline	3 h	Not significant	Q8R0W0	T2021	_LLEVQVAT[Phospho (STY)]GGVIDPR_.2	1
Q8R0W0_T2021_M1	1.2846867027116424	3.499025552658753e-4	0.21603067995727682	Venom vs Saline	3 h	Not significant	Q8R0W0	T2021	_LLEVQVAT[Phospho (STY)]GGVIDPR_.2	1
Q8R0W0_T2021_M1	1.2846867027116424	3.499025552658753e-4	0.21603067995727682	Venom vs Saline	3 h	Not significant	Q8R0W0	T2021	_LLEVQVAT[Phospho (STY)]GGVIDPR_.2	1
Q8R0W0_T2021_M1	1.2846867027116424	3.499025552658753e-4	0.21603067995727682	Venom vs Saline	3 h	Not significant	Q8R0W0	T2021	_LLEVQVAT[Phospho (STY)]GGVIDPR_.2	1
Q8R0W0_T2021_M1	1.2846867027116424	3.499025552658753e-4	0.21603067995727682	Venom vs Saline	3 h	Not significant	Q8R0W0	T2021	_LLEVQVAT[Phospho (STY)]GGVIDPR_.2	1
Q8R0W0_T2021_M1	1.2846867027116424	3.499025552658753e-4	0.21603067995727682	Venom vs Saline	3 h	Not significant	Q8R0W0	T2021	_LLEVQVAT[Phospho (STY)]GGVIDPR_.2	1
Q8R0W0_T2021_M1	1.2846867027116424	3.499025552658753e-4	0.21603067995727682	Venom vs Saline	3 h	Not significant	Q8R0W0	T2021	_LLEVQVAT[Phospho (STY)]GGVIDPR_.2	1
Q8R0W0_T2021_M1	1.2846867027116424	3.499025552658753e-4	0.21603067995727682	Venom vs Saline	3 h	Not significant	Q8R0W0	T2021	_LLEVQVAT[Phospho (STY)]GGVIDPR_.2	1
Q8R0W0_T2021_M1	1.2846867027116424	3.499025552658753e-4	0.21603067995727682	Venom vs Saline	3 h	Not significant	Q8R0W0	T2021	_LLEVQVAT[Phospho (STY)]GGVIDPR_.2	1
Q8R0W0_T2021_M1	1.2846867027116424	3.499025552658753e-4	0.21603067995727682	Venom vs Saline	3 h	Not significant	Q8R0W0	T2021	_LLEVQVAT[Phospho (STY)]GGVIDPR_.2	1
Q8R0W0_T2021_M1	1.2846867027116424	3.499025552658753e-4	0.21603067995727682	Venom vs Saline	3 h	Not significant	Q8R0W0	T2021	_LLEVQVAT[Phospho (STY)]GGVIDPR_.2	1
Q8R0W0_T2021_M1	1.2846867027116424	3.499025552658753e-4	0.21603067995727682	Venom vs Saline	3 h	Not significant	Q8R0W0	T2021	_LLEVQVAT[Phospho (STY)]GGVIDPR_.2	1
Q8R0W0_T2021_M1	1.2846867027116424	3.499025552658753e-4	0.21603067995727682	Venom vs Saline	3 h	Not significant	Q8R0W0	T2021	_LLEVQVAT[Phospho (STY)]GGVIDPR_.2	1
Q8R0W0_T2021_M1	1.2846867027116424	3.499025552658753e-4	0.21603067995727682	Venom vs Saline	3 h	Not significant	Q8R0W0	T2021	_LLEVQVAT[Phospho (STY)]GGVIDPR_.2	1
Q8R0W0_T2021_M1	1.2846867027116424	3.499025552658753e-4	0.21603067995727682	Venom vs Saline	3 h	Not significant	Q8R0W0	T2021	_LLEVQVAT[Phospho (STY)]GGVIDPR_.2	1
Q8R0W0_T2021_M1	1.2846867027116424	3.499025552658753e-4	0.21603067995727682	Venom vs Saline	3 h	Not significant	Q8R0W0	T2021	_LLEVQVAT[Phospho (STY)]GGVIDPR_.2	1
Q8R0W0_T2021_M1	1.2846867027116424	3.499025552658753e-4	0.21603067995727682	Venom vs Saline	3 h	Not significant	Q8R0W0	T2021	_LLEVQVAT[Phospho (STY)]GGVIDPR_.2	1
Q8R0W0_T2021_M1	1.2846867027116424	3.499025552658753e-4	0.21603067995727682	Venom vs Saline	3 h	Not significant	Q8R0W0	T2021	_LLEVQVAT[Phospho (STY)]GGVIDPR_.2	1
Q8R0W0_T2021_M1	1.2846867027116424	3.499025552658753e-4	0.21603067995727682	Venom vs Saline	3 h	Not significant	Q8R0W0	T2021	_LLEVQVAT[Phospho (STY)]GGVIDPR_.2	1
Q8R0W0_T2021_M1	1.2846867027116424	3.499025552658753e-4	0.21603067995727682	Venom vs Saline	3 h	Not significant	Q8R0W0	T2021	_LLEVQVAT[Phospho (STY)]GGVIDPR_.2	1
Q8R0W0_T2021_M1	1.2846867027116424	3.499025552658753e-4	0.21603067995727682	Venom vs Saline	3 h	Not significant	Q8R0W0	T2021	_LLEVQVAT[Phospho (STY)]GGVIDPR_.2	1
Q8R0W0_T2021_M1	1.2846867027116424	3.499025552658753e-4	0.21603067995727682	Venom vs Saline	3 h	Not significant	Q8R0W0	T2021	_LLEVQVAT[Phospho (STY)]GGVIDPR_.2	1
Q8R0W0_T2021_M1	1.2846867027116424	3.499025552658753e-4	0.21603067995727682	Venom vs Saline	3 h	Not significant	Q8R0W0	T2021	_LLEVQVAT[Phospho (STY)]GGVIDPR_.2	1
Q8R0W0_T2021_M1	1.2846867027116424	3.499025552658753e-4	0.21603067995727682	Venom vs Saline	3 h	Not significant	Q8R0W0	T2021	_LLEVQVAT[Phospho (STY)]GGVIDPR_.2	1
Q8R0W0_T2021_M1	1.2846867027116424	3.499025552658753e-4	0.21603067995727682	Venom vs Saline	3 h	Not significant	Q8R0W0	T2021	_LLEVQVAT[Phospho (STY)]GGVIDPR_.2	1
Q8R0W0_T2021_M1	1.2846867027116424	3.499025552658753e-4	0.21603067995727682	Venom vs Saline	3 h	Not significant	Q8R0W0	T2021	_LLEVQVAT[Phospho (STY)]GGVIDPR_.2	1
Q8R0W0_T2021_M1	1.2846867027116424	3.499025552658753e-4	0.21603067995727682	Venom vs Saline	3 h	Not significant	Q8R0W0	T2021	_LLEVQVAT[Phospho (STY)]GGVIDPR_.2	1
Q8R0W0_T2021_M1	1.2846867027116424	3.499025552658753e-4	0.21603067995727682	Venom vs Saline	3 h	Not significant	Q8R0W0	T2021	_LLEVQVAT[Phospho (STY)]GGVIDPR_.2	1
Q8R0W0_T2021_M1	1.2846867027116424	3.499025552658753e-4	0.21603067995727682	Venom vs Saline	3 h	Not significant	Q8R0W0	T2021	_LLEVQVAT[Phospho (STY)]GGVIDPR_.2	1
Q8R0W0_T2021_M1	1.2846867027116424	3.499025552658753e-4	0.21603067995727682	Venom vs Saline	3 h	Not significant	Q8R0W0	T2021	_LLEVQVAT[Phospho (STY)]GGVIDPR_.2	1
Q8R0W0_T2021_M1	1.2846867027116424	3.499025552658753e-4	0.21603067995727682	Venom vs Saline	3 h	Not significant	Q8R0W0	T2021	_LLEVQVAT[Phospho (STY)]GGVIDPR_.2	1
Q8R0W0_T2021_M1	1.2846867027116424	3.499025552658753e-4	0.21603067995727682	Venom vs Saline	3 h	Not significant	Q8R0W0	T2021	_LLEVQVAT[Phospho (STY)]GGVIDPR_.2	1
Q8BGV8_T61_M1	-5.2267	1.073654300111813e-5	0.026072927782286728	Venom vs Saline	3 h	Decreased	Q8BGV8	T61	_AISAPTSPT[Phospho (STY)]R_.2	0.9700928926467896
Q8BGV8_T61_M1	-5.2267	1.073654300111813e-5	0.026072927782286728	Venom vs Saline	3 h	Decreased	Q8BGV8	T61	_AISAPTSPT[Phospho (STY)]R_.1	0.8346561789512634
Q8BGV8_T61_M1	-5.2267	1.073654300111813e-5	0.026072927782286728	Venom vs Saline	3 h	Decreased	Q8BGV8	T61	_AISAPTSPT[Phospho (STY)]R_.2	0.9812822937965392
Q8BGV8_T61_M1	-5.2267	1.073654300111813e-5	0.026072927782286728	Venom vs Saline	3 h	Decreased	Q8BGV8	T61	_AISAPTSPT[Phospho (STY)]R_.2;_AISAPTSPT[Phospho (STY)]R_.1	0.991481
Q8BGV8_T61_M1	-5.2267	1.073654300111813e-5	0.026072927782286728	Venom vs Saline	3 h	Decreased	Q8BGV8	T61	_AISAPTSPT[Phospho (STY)]R_.2	0.864842
Q8BGV8_T61_M1	-5.2267	1.073654300111813e-5	0.026072927782286728	Venom vs Saline	3 h	Decreased	Q8BGV8	T61	_AISAPTSPT[Phospho (STY)]R_.2	0.9995731711387634
Q8BGV8_T61_M1	-5.2267	1.073654300111813e-5	0.026072927782286728	Venom vs Saline	3 h	Decreased	Q8BGV8	T61	_AISAPTSPT[Phospho (STY)]R_.2	0.9788159132003784
Q8BGV8_T61_M1	-5.2267	1.073654300111813e-5	0.026072927782286728	Venom vs Saline	3 h	Decreased	Q8BGV8	T61	_AISAPTSPT[Phospho (STY)]R_.2	0.9998849630355836
Q8BGV8_T61_M1	-5.2267	1.073654300111813e-5	0.026072927782286728	Venom vs Saline	3 h	Decreased	Q8BGV8	T61	_AISAPTSPT[Phospho (STY)]R_.2	0.8737432360649109
Q8BGV8_T61_M1	-5.2267	1.073654300111813e-5	0.026072927782286728	Venom vs Saline	3 h	Decreased	Q8BGV8	T61	_AISAPTSPT[Phospho (STY)]R_.2	0.7966880202293396
Q8BGV8_T61_M1	-5.2267	1.073654300111813e-5	0.026072927782286728	Venom vs Saline	3 h	Decreased	Q8BGV8	T61	_AISAPTSPT[Phospho (STY)]R_.2	0.8081440329551697
Q8BGV8_T61_M1	-5.2267	1.073654300111813e-5	0.026072927782286728	Venom vs Saline	3 h	Decreased	Q8BGV8	T61	_AISAPTSPT[Phospho (STY)]R_.2	0.9994370341300964
Q8BGV8_T61_M1	-5.2267	1.073654300111813e-5	0.026072927782286728	Venom vs Saline	3 h	Decreased	Q8BGV8	T61	_AISAPTSPT[Phospho (STY)]R_.2	0.81719
Q61687_S1339_M2	1.6254603407431159	4.8475134335076406e-4	0.26384768503557726	Venom vs Saline	3 h	Not significant	Q61687	S1339	_LTLS[Phospho (STY)]DGES[Phospho (STY)]GEEKPTKPK_.3	0.995298
Q61687_S1339_M2	1.6254603407431159	4.8475134335076406e-4	0.26384768503557726	Venom vs Saline	3 h	Not significant	Q61687	S1339	_LTLS[Phospho (STY)]DGES[Phospho (STY)]GEEKPTKPK_.3	0.9993781447410583
Q61687_S1339_M2	1.6254603407431159	4.8475134335076406e-4	0.26384768503557726	Venom vs Saline	3 h	Not significant	Q61687	S1339	_LTLS[Phospho (STY)]DGES[Phospho (STY)]GEEKPTKPK_.3;_LTLS[Phospho (STY)]DGES[Phospho (STY)]GEEKPTKPK_.2;_LTLS[Phospho (STY)]DGES[Phospho (STY)]GEEK_.2	0.9999999403953552
Q61687_S1339_M2	1.6254603407431159	4.8475134335076406e-4	0.26384768503557726	Venom vs Saline	3 h	Not significant	Q61687	S1339	_LTLS[Phospho (STY)]DGES[Phospho (STY)]GEEKPTKPK_.3;_LTLS[Phospho (STY)]DGES[Phospho (STY)]GEEKPTKPK_.2	0.9999929070472716
Q61687_S1339_M2	1.6254603407431159	4.8475134335076406e-4	0.26384768503557726	Venom vs Saline	3 h	Not significant	Q61687	S1339	_LTLS[Phospho (STY)]DGES[Phospho (STY)]GEEKPTKPK_.3;_LTLS[Phospho (STY)]DGES[Phospho (STY)]GEEKPTKPK_.2	0.9986360669136048
Q61687_S1339_M2	1.6254603407431159	4.8475134335076406e-4	0.26384768503557726	Venom vs Saline	3 h	Not significant	Q61687	S1339	_LTLS[Phospho (STY)]DGES[Phospho (STY)]GEEKPTKPK_.3;_LTLS[Phospho (STY)]DGES[Phospho (STY)]GEEKPTKPK_.2	0.9989957809448242
Q61687_S1339_M2	1.6254603407431159	4.8475134335076406e-4	0.26384768503557726	Venom vs Saline	3 h	Not significant	Q61687	S1339	_LTLS[Phospho (STY)]DGES[Phospho (STY)]GEEKPTKPK_.3	0.999995
Q61687_S1339_M2	1.6254603407431159	4.8475134335076406e-4	0.26384768503557726	Venom vs Saline	3 h	Not significant	Q61687	S1339	_LTLS[Phospho (STY)]DGES[Phospho (STY)]GEEKPTKPK_.3	0.9196816682815552
Q61687_S1339_M2	1.6254603407431159	4.8475134335076406e-4	0.26384768503557726	Venom vs Saline	3 h	Not significant	Q61687	S1339	_LTLS[Phospho (STY)]DGES[Phospho (STY)]GEEKPTKPK_.3;_LTLS[Phospho (STY)]DGES[Phospho (STY)]GEEKPTKPK_.2	0.9999151825904846
Q61687_S1339_M2	1.6254603407431159	4.8475134335076406e-4	0.26384768503557726	Venom vs Saline	3 h	Not significant	Q61687	S1339	_LTLS[Phospho (STY)]DGES[Phospho (STY)]GEEKPTKPK_.3;_LTLS[Phospho (STY)]DGES[Phospho (STY)]GEEKPTKPK_.2	0.9999955296516418
Q61687_S1339_M2	1.6254603407431159	4.8475134335076406e-4	0.26384768503557726	Venom vs Saline	3 h	Not significant	Q61687	S1339	_LTLS[Phospho (STY)]DGES[Phospho (STY)]GEEKPTKPK_.3;_LTLS[Phospho (STY)]DGES[Phospho (STY)]GEEKPTKPK_.2	1
Q61687_S1339_M2	1.6254603407431159	4.8475134335076406e-4	0.26384768503557726	Venom vs Saline	3 h	Not significant	Q61687	S1339	_LTLS[Phospho (STY)]DGES[Phospho (STY)]GEEKPTKPK_.3;_LTLS[Phospho (STY)]DGES[Phospho (STY)]GEEKPTKPK_.2	1
Q61687_S1339_M2	1.6254603407431159	4.8475134335076406e-4	0.26384768503557726	Venom vs Saline	3 h	Not significant	Q61687	S1339	_LTLS[Phospho (STY)]DGES[Phospho (STY)]GEEKPTKPK_.3;_LTLS[Phospho (STY)]DGES[Phospho (STY)]GEEKPTKPK_.2	1
Q61687_S1339_M2	1.6254603407431159	4.8475134335076406e-4	0.26384768503557726	Venom vs Saline	3 h	Not significant	Q61687	S1339	_LTLS[Phospho (STY)]DGES[Phospho (STY)]GEEKPTKPK_.2	0.9931973814964294
Q61687_S1339_M2	1.6254603407431159	4.8475134335076406e-4	0.26384768503557726	Venom vs Saline	3 h	Not significant	Q61687	S1339	_LTLS[Phospho (STY)]DGES[Phospho (STY)]GEEKPTKPK_.3;_LTLS[Phospho (STY)]DGES[Phospho (STY)]GEEKPTKPK_.2	1
Q61687_S1339_M2	1.6254603407431159	4.8475134335076406e-4	0.26384768503557726	Venom vs Saline	3 h	Not significant	Q61687	S1339	_LTLS[Phospho (STY)]DGES[Phospho (STY)]GEEKPTKPK_.3;_LTLS[Phospho (STY)]DGES[Phospho (STY)]GEEKPTKPK_.2	0.9999948740005492
Q61687_S1339_M2	1.6254603407431159	4.8475134335076406e-4	0.26384768503557726	Venom vs Saline	3 h	Not significant	Q61687	S1339	_LTLS[Phospho (STY)]DGES[Phospho (STY)]GEEKPTKPK_.3;_LTLS[Phospho (STY)]DGES[Phospho (STY)]GEEKPTKPK_.2	0.999998
Q61687_S1339_M2	1.6254603407431159	4.8475134335076406e-4	0.26384768503557726	Venom vs Saline	3 h	Not significant	Q61687	S1339	_LTLS[Phospho (STY)]DGES[Phospho (STY)]GEEKPTKPK_.3;_LTLS[Phospho (STY)]DGES[Phospho (STY)]GEEKPTKPK_.2	0.999915
Q61687_S1339_M2	1.6254603407431159	4.8475134335076406e-4	0.26384768503557726	Venom vs Saline	3 h	Not significant	Q61687	S1339	_LTLS[Phospho (STY)]DGES[Phospho (STY)]GEEKPTKPK_.3;_LTLS[Phospho (STY)]DGES[Phospho (STY)]GEEKPTKPK_.2;_LTLS[Phospho (STY)]DGES[Phospho (STY)]GEEK_.2	1
Q61687_S1339_M2	1.6254603407431159	4.8475134335076406e-4	0.26384768503557726	Venom vs Saline	3 h	Not significant	Q61687	S1339	_LTLS[Phospho (STY)]DGES[Phospho (STY)]GEEKPTKPK_.3;_LTLS[Phospho (STY)]DGES[Phospho (STY)]GEEKPTKPK_.2;_LTLS[Phospho (STY)]DGES[Phospho (STY)]GEEK_.2	0.9999834895133972
Q61687_S1339_M2	1.6254603407431159	4.8475134335076406e-4	0.26384768503557726	Venom vs Saline	3 h	Not significant	Q61687	S1339	_LTLS[Phospho (STY)]DGES[Phospho (STY)]GEEKPTKPK_.3;_LTLS[Phospho (STY)]DGES[Phospho (STY)]GEEKPTKPK_.2	0.9999998211860656
Q61687_S1339_M2	1.6254603407431159	4.8475134335076406e-4	0.26384768503557726	Venom vs Saline	3 h	Not significant	Q61687	S1339	_LTLS[Phospho (STY)]DGES[Phospho (STY)]GEEKPTKPK_.3;_LTLS[Phospho (STY)]DGES[Phospho (STY)]GEEKPTKPK_.2	0.9993782043457032
Q61687_S1339_M2	1.6254603407431159	4.8475134335076406e-4	0.26384768503557726	Venom vs Saline	3 h	Not significant	Q61687	S1339	_LTLS[Phospho (STY)]DGES[Phospho (STY)]GEEKPTKPK_.3;_LTLS[Phospho (STY)]DGES[Phospho (STY)]GEEKPTKPK_.2	1
Q61687_S1339_M2	1.6254603407431159	4.8475134335076406e-4	0.26384768503557726	Venom vs Saline	3 h	Not significant	Q61687	S1339	_LTLS[Phospho (STY)]DGES[Phospho (STY)]GEEKPTKPK_.3;_LTLS[Phospho (STY)]DGES[Phospho (STY)]GEEKPTKPK_.2	0.9999999403953552
Q61687_S1339_M2	1.6254603407431159	4.8475134335076406e-4	0.26384768503557726	Venom vs Saline	3 h	Not significant	Q61687	S1339	_LTLS[Phospho (STY)]DGES[Phospho (STY)]GEEKPTKPK_.3	0.9998233318328856
Q61687_S1339_M2	1.6254603407431159	4.8475134335076406e-4	0.26384768503557726	Venom vs Saline	3 h	Not significant	Q61687	S1339	_LTLS[Phospho (STY)]DGES[Phospho (STY)]GEEKPTKPK_.3;_LTLS[Phospho (STY)]DGES[Phospho (STY)]GEEKPTKPK_.2	0.999997
Q61687_S1339_M2	1.6254603407431159	4.8475134335076406e-4	0.26384768503557726	Venom vs Saline	3 h	Not significant	Q61687	S1339	_LTLS[Phospho (STY)]DGES[Phospho (STY)]GEEKPTKPK_.3	0.9999381303787231
Q61687_S1339_M2	1.6254603407431159	4.8475134335076406e-4	0.26384768503557726	Venom vs Saline	3 h	Not significant	Q61687	S1339	_LTLS[Phospho (STY)]DGES[Phospho (STY)]GEEKPTKPK_.3;_LTLS[Phospho (STY)]DGES[Phospho (STY)]GEEKPTKPK_.2	0.9999995827674866
Q61687_S1339_M2	1.6254603407431159	4.8475134335076406e-4	0.26384768503557726	Venom vs Saline	3 h	Not significant	Q61687	S1339	_LTLS[Phospho (STY)]DGES[Phospho (STY)]GEEKPTKPK_.2	0.9999670386314392
Q61687_S1339_M2	1.6254603407431159	4.8475134335076406e-4	0.26384768503557726	Venom vs Saline	3 h	Not significant	Q61687	S1339	_LTLS[Phospho (STY)]DGES[Phospho (STY)]GEEKPTKPK_.3;_LTLS[Phospho (STY)]DGES[Phospho (STY)]GEEKPTKPK_.2	0.999931
Q61687_S1339_M2	1.6254603407431159	4.8475134335076406e-4	0.26384768503557726	Venom vs Saline	3 h	Not significant	Q61687	S1339	_LTLS[Phospho (STY)]DGES[Phospho (STY)]GEEKPTKPK_.3;_LTLS[Phospho (STY)]DGES[Phospho (STY)]GEEKPTKPK_.2	0.999989
Q61687_S1339_M2	1.6254603407431159	4.8475134335076406e-4	0.26384768503557726	Venom vs Saline	3 h	Not significant	Q61687	S1339	_LTLS[Phospho (STY)]DGES[Phospho (STY)]GEEKPTKPK_.3;_LTLS[Phospho (STY)]DGES[Phospho (STY)]GEEKPTKPK_.2	1
Q61687_S1339_M2	1.6254603407431159	4.8475134335076406e-4	0.26384768503557726	Venom vs Saline	3 h	Not significant	Q61687	S1339	_LTLS[Phospho (STY)]DGES[Phospho (STY)]GEEKPTKPK_.3;_LTLS[Phospho (STY)]DGES[Phospho (STY)]GEEKPTKPK_.2;_LTLS[Phospho (STY)]DGES[Phospho (STY)]GEEK_.2	1
Q61687_S1339_M2	1.6254603407431159	4.8475134335076406e-4	0.26384768503557726	Venom vs Saline	3 h	Not significant	Q61687	S1339	_LTLS[Phospho (STY)]DGES[Phospho (STY)]GEEKPTKPK_.3;_LTLS[Phospho (STY)]DGES[Phospho (STY)]GEEKPTKPK_.2;_LTLS[Phospho (STY)]DGES[Phospho (STY)]GEEK_.2	1
Q61687_S1339_M2	1.6254603407431159	4.8475134335076406e-4	0.26384768503557726	Venom vs Saline	3 h	Not significant	Q61687	S1339	_LTLS[Phospho (STY)]DGES[Phospho (STY)]GEEKPTKPK_.3;_LTLS[Phospho (STY)]DGES[Phospho (STY)]GEEKPTKPK_.2	0.9999999403953552
Q61687_S1339_M2	1.6254603407431159	4.8475134335076406e-4	0.26384768503557726	Venom vs Saline	3 h	Not significant	Q61687	S1339	_LTLS[Phospho (STY)]DGES[Phospho (STY)]GEEKPTKPK_.3;_LTLS[Phospho (STY)]DGES[Phospho (STY)]GEEKPTKPK_.2	1
Q61687_S1339_M2	1.6254603407431159	4.8475134335076406e-4	0.26384768503557726	Venom vs Saline	3 h	Not significant	Q61687	S1339	_LTLS[Phospho (STY)]DGES[Phospho (STY)]GEEKPTKPK_.3;_LTLS[Phospho (STY)]DGES[Phospho (STY)]GEEKPTKPK_.2;_LTLS[Phospho (STY)]DGES[Phospho (STY)]GEEK_.2	1
Q61687_S1339_M2	1.6254603407431159	4.8475134335076406e-4	0.26384768503557726	Venom vs Saline	3 h	Not significant	Q61687	S1339	_LTLS[Phospho (STY)]DGES[Phospho (STY)]GEEKPTKPK_.3;_LTLS[Phospho (STY)]DGES[Phospho (STY)]GEEKPTKPK_.2	0.9996532201766968
Q61687_S1339_M2	1.6254603407431159	4.8475134335076406e-4	0.26384768503557726	Venom vs Saline	3 h	Not significant	Q61687	S1339	_LTLS[Phospho (STY)]DGES[Phospho (STY)]GEEKPTKPK_.3;_LTLS[Phospho (STY)]DGES[Phospho (STY)]GEEKPTKPK_.2	1
Q61687_S1339_M2	1.6254603407431159	4.8475134335076406e-4	0.26384768503557726	Venom vs Saline	3 h	Not significant	Q61687	S1339	_LTLS[Phospho (STY)]DGES[Phospho (STY)]GEEKPTKPK_.3;_LTLS[Phospho (STY)]DGES[Phospho (STY)]GEEKPTKPK_.2	0.9999988079071044
Q61687_S1339_M2	1.6254603407431159	4.8475134335076406e-4	0.26384768503557726	Venom vs Saline	3 h	Not significant	Q61687	S1339	_LTLS[Phospho (STY)]DGES[Phospho (STY)]GEEKPTKPK_.3;_LTLS[Phospho (STY)]DGES[Phospho (STY)]GEEKPTKPK_.2;_LTLS[Phospho (STY)]DGES[Phospho (STY)]GEEK_.2	1
Q61687_S1339_M2	1.6254603407431159	4.8475134335076406e-4	0.26384768503557726	Venom vs Saline	3 h	Not significant	Q61687	S1339	_LTLS[Phospho (STY)]DGES[Phospho (STY)]GEEKPTKPK_.3;_LTLS[Phospho (STY)]DGES[Phospho (STY)]GEEKPTKPK_.2	1
Q61687_S1339_M2	1.6254603407431159	4.8475134335076406e-4	0.26384768503557726	Venom vs Saline	3 h	Not significant	Q61687	S1339	_LTLS[Phospho (STY)]DGES[Phospho (STY)]GEEKPTKPK_.3	1
Q61687_S1339_M2	1.6254603407431159	4.8475134335076406e-4	0.26384768503557726	Venom vs Saline	3 h	Not significant	Q61687	S1339	_LTLS[Phospho (STY)]DGES[Phospho (STY)]GEEKPTKPK_.3;_LTLS[Phospho (STY)]DGES[Phospho (STY)]GEEKPTKPK_.2	1
Q61687_S1339_M2	1.6254603407431159	4.8475134335076406e-4	0.26384768503557726	Venom vs Saline	3 h	Not significant	Q61687	S1339	_LTLS[Phospho (STY)]DGES[Phospho (STY)]GEEKPTKPK_.3;_LTLS[Phospho (STY)]DGES[Phospho (STY)]GEEKPTKPK_.2;_LTLS[Phospho (STY)]DGES[Phospho (STY)]GEEK_.2	0.9968299865722656
Q61687_S1339_M2	1.6254603407431159	4.8475134335076406e-4	0.26384768503557726	Venom vs Saline	3 h	Not significant	Q61687	S1339	_LTLS[Phospho (STY)]DGES[Phospho (STY)]GEEKPTKPK_.3;_LTLS[Phospho (STY)]DGES[Phospho (STY)]GEEKPTKPK_.2	0.999946
Q61687_S1339_M2	1.6254603407431159	4.8475134335076406e-4	0.26384768503557726	Venom vs Saline	3 h	Not significant	Q61687	S1339	_LTLS[Phospho (STY)]DGES[Phospho (STY)]GEEKPTKPK_.3	0.9999799132347108
Q61687_S1335_M2	1.6254603407431159	4.8475134335076406e-4	0.26384768503557726	Venom vs Saline	3 h	Not significant	Q61687	S1335	_LTLS[Phospho (STY)]DGES[Phospho (STY)]GEEKPTKPK_.3	0.9966500401496888
Q61687_S1335_M2	1.6254603407431159	4.8475134335076406e-4	0.26384768503557726	Venom vs Saline	3 h	Not significant	Q61687	S1335	_LTLS[Phospho (STY)]DGES[Phospho (STY)]GEEKPTKPK_.3	0.9900988936424256
Q61687_S1335_M2	1.6254603407431159	4.8475134335076406e-4	0.26384768503557726	Venom vs Saline	3 h	Not significant	Q61687	S1335	_LTLS[Phospho (STY)]DGES[Phospho (STY)]GEEKPTKPK_.3;_LTLS[Phospho (STY)]DGES[Phospho (STY)]GEEKPTKPK_.2;_LTLS[Phospho (STY)]DGES[Phospho (STY)]GEEK_.2	0.9994897842407228
Q61687_S1335_M2	1.6254603407431159	4.8475134335076406e-4	0.26384768503557726	Venom vs Saline	3 h	Not significant	Q61687	S1335	_LTLS[Phospho (STY)]DGES[Phospho (STY)]GEEKPTKPK_.3;_LTLS[Phospho (STY)]DGES[Phospho (STY)]GEEKPTKPK_.2	0.9967104196548462
Q61687_S1335_M2	1.6254603407431159	4.8475134335076406e-4	0.26384768503557726	Venom vs Saline	3 h	Not significant	Q61687	S1335	_LTLS[Phospho (STY)]DGES[Phospho (STY)]GEEKPTKPK_.3;_LTLS[Phospho (STY)]DGES[Phospho (STY)]GEEKPTKPK_.2	0.998394
Q61687_S1335_M2	1.6254603407431159	4.8475134335076406e-4	0.26384768503557726	Venom vs Saline	3 h	Not significant	Q61687	S1335	_LTLS[Phospho (STY)]DGES[Phospho (STY)]GEEKPTKPK_.3;_LTLS[Phospho (STY)]DGES[Phospho (STY)]GEEKPTKPK_.2	0.9999157786369324
Q61687_S1335_M2	1.6254603407431159	4.8475134335076406e-4	0.26384768503557726	Venom vs Saline	3 h	Not significant	Q61687	S1335	_LTLS[Phospho (STY)]DGES[Phospho (STY)]GEEKPTKPK_.3	0.9995439648628236
Q61687_S1335_M2	1.6254603407431159	4.8475134335076406e-4	0.26384768503557726	Venom vs Saline	3 h	Not significant	Q61687	S1335	_LTLS[Phospho (STY)]DGES[Phospho (STY)]GEEKPTKPK_.3	0.8830904960632324
Q61687_S1335_M2	1.6254603407431159	4.8475134335076406e-4	0.26384768503557726	Venom vs Saline	3 h	Not significant	Q61687	S1335	_LTLS[Phospho (STY)]DGES[Phospho (STY)]GEEKPTKPK_.3;_LTLS[Phospho (STY)]DGES[Phospho (STY)]GEEKPTKPK_.2	0.9971449971199036
Q61687_S1335_M2	1.6254603407431159	4.8475134335076406e-4	0.26384768503557726	Venom vs Saline	3 h	Not significant	Q61687	S1335	_LTLS[Phospho (STY)]DGES[Phospho (STY)]GEEKPTKPK_.3;_LTLS[Phospho (STY)]DGES[Phospho (STY)]GEEKPTKPK_.2	0.9998227953910828
Q61687_S1335_M2	1.6254603407431159	4.8475134335076406e-4	0.26384768503557726	Venom vs Saline	3 h	Not significant	Q61687	S1335	_LTLS[Phospho (STY)]DGES[Phospho (STY)]GEEKPTKPK_.3;_LTLS[Phospho (STY)]DGES[Phospho (STY)]GEEKPTKPK_.2	0.9999899864196776
Q61687_S1335_M2	1.6254603407431159	4.8475134335076406e-4	0.26384768503557726	Venom vs Saline	3 h	Not significant	Q61687	S1335	_LTLS[Phospho (STY)]DGES[Phospho (STY)]GEEKPTKPK_.3;_LTLS[Phospho (STY)]DGES[Phospho (STY)]GEEKPTKPK_.2	0.999849
Q61687_S1335_M2	1.6254603407431159	4.8475134335076406e-4	0.26384768503557726	Venom vs Saline	3 h	Not significant	Q61687	S1335	_LTLS[Phospho (STY)]DGES[Phospho (STY)]GEEKPTKPK_.3;_LTLS[Phospho (STY)]DGES[Phospho (STY)]GEEKPTKPK_.2	1
Q61687_S1335_M2	1.6254603407431159	4.8475134335076406e-4	0.26384768503557726	Venom vs Saline	3 h	Not significant	Q61687	S1335	_LTLS[Phospho (STY)]DGES[Phospho (STY)]GEEKPTKPK_.2	0.9852011203765868
Q61687_S1335_M2	1.6254603407431159	4.8475134335076406e-4	0.26384768503557726	Venom vs Saline	3 h	Not significant	Q61687	S1335	_LTLS[Phospho (STY)]DGES[Phospho (STY)]GEEKPTKPK_.3;_LTLS[Phospho (STY)]DGES[Phospho (STY)]GEEKPTKPK_.2	0.9996286630630492
Q61687_S1335_M2	1.6254603407431159	4.8475134335076406e-4	0.26384768503557726	Venom vs Saline	3 h	Not significant	Q61687	S1335	_LTLS[Phospho (STY)]DGES[Phospho (STY)]GEEKPTKPK_.3;_LTLS[Phospho (STY)]DGES[Phospho (STY)]GEEKPTKPK_.2	1
Q61687_S1335_M2	1.6254603407431159	4.8475134335076406e-4	0.26384768503557726	Venom vs Saline	3 h	Not significant	Q61687	S1335	_LTLS[Phospho (STY)]DGES[Phospho (STY)]GEEKPTKPK_.3;_LTLS[Phospho (STY)]DGES[Phospho (STY)]GEEKPTKPK_.2	0.9998034834861756
Q61687_S1335_M2	1.6254603407431159	4.8475134335076406e-4	0.26384768503557726	Venom vs Saline	3 h	Not significant	Q61687	S1335	_LTLS[Phospho (STY)]DGES[Phospho (STY)]GEEKPTKPK_.3;_LTLS[Phospho (STY)]DGES[Phospho (STY)]GEEKPTKPK_.2	0.9999987483024596
Q61687_S1335_M2	1.6254603407431159	4.8475134335076406e-4	0.26384768503557726	Venom vs Saline	3 h	Not significant	Q61687	S1335	_LTLS[Phospho (STY)]DGES[Phospho (STY)]GEEKPTKPK_.3;_LTLS[Phospho (STY)]DGES[Phospho (STY)]GEEKPTKPK_.2;_LTLS[Phospho (STY)]DGES[Phospho (STY)]GEEK_.2	0.9999921917915344
Q61687_S1335_M2	1.6254603407431159	4.8475134335076406e-4	0.26384768503557726	Venom vs Saline	3 h	Not significant	Q61687	S1335	_LTLS[Phospho (STY)]DGES[Phospho (STY)]GEEKPTKPK_.3;_LTLS[Phospho (STY)]DGES[Phospho (STY)]GEEKPTKPK_.2;_LTLS[Phospho (STY)]DGES[Phospho (STY)]GEEK_.2	0.9838315844535828
Q61687_S1335_M2	1.6254603407431159	4.8475134335076406e-4	0.26384768503557726	Venom vs Saline	3 h	Not significant	Q61687	S1335	_LTLS[Phospho (STY)]DGES[Phospho (STY)]GEEKPTKPK_.3;_LTLS[Phospho (STY)]DGES[Phospho (STY)]GEEKPTKPK_.2	0.9999819993972778
Q61687_S1335_M2	1.6254603407431159	4.8475134335076406e-4	0.26384768503557726	Venom vs Saline	3 h	Not significant	Q61687	S1335	_LTLS[Phospho (STY)]DGES[Phospho (STY)]GEEKPTKPK_.3;_LTLS[Phospho (STY)]DGES[Phospho (STY)]GEEKPTKPK_.2	0.9988694190979004
Q61687_S1335_M2	1.6254603407431159	4.8475134335076406e-4	0.26384768503557726	Venom vs Saline	3 h	Not significant	Q61687	S1335	_LTLS[Phospho (STY)]DGES[Phospho (STY)]GEEKPTKPK_.3;_LTLS[Phospho (STY)]DGES[Phospho (STY)]GEEKPTKPK_.2	0.999995
Q61687_S1335_M2	1.6254603407431159	4.8475134335076406e-4	0.26384768503557726	Venom vs Saline	3 h	Not significant	Q61687	S1335	_LTLS[Phospho (STY)]DGES[Phospho (STY)]GEEKPTKPK_.3;_LTLS[Phospho (STY)]DGES[Phospho (STY)]GEEKPTKPK_.2	0.9998009204864502
Q61687_S1335_M2	1.6254603407431159	4.8475134335076406e-4	0.26384768503557726	Venom vs Saline	3 h	Not significant	Q61687	S1335	_LTLS[Phospho (STY)]DGES[Phospho (STY)]GEEKPTKPK_.3	0.9994981288909912
Q61687_S1335_M2	1.6254603407431159	4.8475134335076406e-4	0.26384768503557726	Venom vs Saline	3 h	Not significant	Q61687	S1335	_LTLS[Phospho (STY)]DGES[Phospho (STY)]GEEKPTKPK_.3;_LTLS[Phospho (STY)]DGES[Phospho (STY)]GEEKPTKPK_.2	0.999993
Q61687_S1335_M2	1.6254603407431159	4.8475134335076406e-4	0.26384768503557726	Venom vs Saline	3 h	Not significant	Q61687	S1335	_LTLS[Phospho (STY)]DGES[Phospho (STY)]GEEKPTKPK_.3	0.9999254941940308
Q61687_S1335_M2	1.6254603407431159	4.8475134335076406e-4	0.26384768503557726	Venom vs Saline	3 h	Not significant	Q61687	S1335	_LTLS[Phospho (STY)]DGES[Phospho (STY)]GEEKPTKPK_.3;_LTLS[Phospho (STY)]DGES[Phospho (STY)]GEEKPTKPK_.2	0.9999991059303284
Q61687_S1335_M2	1.6254603407431159	4.8475134335076406e-4	0.26384768503557726	Venom vs Saline	3 h	Not significant	Q61687	S1335	_LTLS[Phospho (STY)]DGES[Phospho (STY)]GEEKPTKPK_.2	0.9997859597206116
Q61687_S1335_M2	1.6254603407431159	4.8475134335076406e-4	0.26384768503557726	Venom vs Saline	3 h	Not significant	Q61687	S1335	_LTLS[Phospho (STY)]DGES[Phospho (STY)]GEEKPTKPK_.3;_LTLS[Phospho (STY)]DGES[Phospho (STY)]GEEKPTKPK_.2	1
Q61687_S1335_M2	1.6254603407431159	4.8475134335076406e-4	0.26384768503557726	Venom vs Saline	3 h	Not significant	Q61687	S1335	_LTLS[Phospho (STY)]DGES[Phospho (STY)]GEEKPTKPK_.3;_LTLS[Phospho (STY)]DGES[Phospho (STY)]GEEKPTKPK_.2	0.9995596408843994
Q61687_S1335_M2	1.6254603407431159	4.8475134335076406e-4	0.26384768503557726	Venom vs Saline	3 h	Not significant	Q61687	S1335	_LTLS[Phospho (STY)]DGES[Phospho (STY)]GEEKPTKPK_.3;_LTLS[Phospho (STY)]DGES[Phospho (STY)]GEEKPTKPK_.2	0.9999932646751404
Q61687_S1335_M2	1.6254603407431159	4.8475134335076406e-4	0.26384768503557726	Venom vs Saline	3 h	Not significant	Q61687	S1335	_LTLS[Phospho (STY)]DGES[Phospho (STY)]GEEKPTKPK_.3;_LTLS[Phospho (STY)]DGES[Phospho (STY)]GEEKPTKPK_.2;_LTLS[Phospho (STY)]DGES[Phospho (STY)]GEEK_.2	0.9999403357505798
Q61687_S1335_M2	1.6254603407431159	4.8475134335076406e-4	0.26384768503557726	Venom vs Saline	3 h	Not significant	Q61687	S1335	_LTLS[Phospho (STY)]DGES[Phospho (STY)]GEEKPTKPK_.3;_LTLS[Phospho (STY)]DGES[Phospho (STY)]GEEKPTKPK_.2;_LTLS[Phospho (STY)]DGES[Phospho (STY)]GEEK_.2	0.999997
Q61687_S1335_M2	1.6254603407431159	4.8475134335076406e-4	0.26384768503557726	Venom vs Saline	3 h	Not significant	Q61687	S1335	_LTLS[Phospho (STY)]DGES[Phospho (STY)]GEEKPTKPK_.3;_LTLS[Phospho (STY)]DGES[Phospho (STY)]GEEKPTKPK_.2	0.9993612766265868
Q61687_S1335_M2	1.6254603407431159	4.8475134335076406e-4	0.26384768503557726	Venom vs Saline	3 h	Not significant	Q61687	S1335	_LTLS[Phospho (STY)]DGES[Phospho (STY)]GEEKPTKPK_.3;_LTLS[Phospho (STY)]DGES[Phospho (STY)]GEEKPTKPK_.2	0.9999985694885254
Q61687_S1335_M2	1.6254603407431159	4.8475134335076406e-4	0.26384768503557726	Venom vs Saline	3 h	Not significant	Q61687	S1335	_LTLS[Phospho (STY)]DGES[Phospho (STY)]GEEKPTKPK_.3;_LTLS[Phospho (STY)]DGES[Phospho (STY)]GEEKPTKPK_.2;_LTLS[Phospho (STY)]DGES[Phospho (STY)]GEEK_.2	0.9999987483024596
Q61687_S1335_M2	1.6254603407431159	4.8475134335076406e-4	0.26384768503557726	Venom vs Saline	3 h	Not significant	Q61687	S1335	_LTLS[Phospho (STY)]DGES[Phospho (STY)]GEEKPTKPK_.3;_LTLS[Phospho (STY)]DGES[Phospho (STY)]GEEKPTKPK_.2	0.9999772310256958
Q61687_S1335_M2	1.6254603407431159	4.8475134335076406e-4	0.26384768503557726	Venom vs Saline	3 h	Not significant	Q61687	S1335	_LTLS[Phospho (STY)]DGES[Phospho (STY)]GEEKPTKPK_.3;_LTLS[Phospho (STY)]DGES[Phospho (STY)]GEEKPTKPK_.2	0.9999989867210388
Q61687_S1335_M2	1.6254603407431159	4.8475134335076406e-4	0.26384768503557726	Venom vs Saline	3 h	Not significant	Q61687	S1335	_LTLS[Phospho (STY)]DGES[Phospho (STY)]GEEKPTKPK_.3;_LTLS[Phospho (STY)]DGES[Phospho (STY)]GEEKPTKPK_.2	0.9994813799858092
Q61687_S1335_M2	1.6254603407431159	4.8475134335076406e-4	0.26384768503557726	Venom vs Saline	3 h	Not significant	Q61687	S1335	_LTLS[Phospho (STY)]DGES[Phospho (STY)]GEEKPTKPK_.3;_LTLS[Phospho (STY)]DGES[Phospho (STY)]GEEKPTKPK_.2;_LTLS[Phospho (STY)]DGES[Phospho (STY)]GEEK_.2	0.9999999403953552
Q61687_S1335_M2	1.6254603407431159	4.8475134335076406e-4	0.26384768503557726	Venom vs Saline	3 h	Not significant	Q61687	S1335	_LTLS[Phospho (STY)]DGES[Phospho (STY)]GEEKPTKPK_.3;_LTLS[Phospho (STY)]DGES[Phospho (STY)]GEEKPTKPK_.2	0.9999841451644896
Q61687_S1335_M2	1.6254603407431159	4.8475134335076406e-4	0.26384768503557726	Venom vs Saline	3 h	Not significant	Q61687	S1335	_LTLS[Phospho (STY)]DGES[Phospho (STY)]GEEKPTKPK_.3	0.997884
Q61687_S1335_M2	1.6254603407431159	4.8475134335076406e-4	0.26384768503557726	Venom vs Saline	3 h	Not significant	Q61687	S1335	_LTLS[Phospho (STY)]DGES[Phospho (STY)]GEEKPTKPK_.3;_LTLS[Phospho (STY)]DGES[Phospho (STY)]GEEKPTKPK_.2	0.9999911785125732
Q61687_S1335_M2	1.6254603407431159	4.8475134335076406e-4	0.26384768503557726	Venom vs Saline	3 h	Not significant	Q61687	S1335	_LTLS[Phospho (STY)]DGES[Phospho (STY)]GEEKPTKPK_.3;_LTLS[Phospho (STY)]DGES[Phospho (STY)]GEEKPTKPK_.2;_LTLS[Phospho (STY)]DGES[Phospho (STY)]GEEK_.2	0.9989227056503296
Q61687_S1335_M2	1.6254603407431159	4.8475134335076406e-4	0.26384768503557726	Venom vs Saline	3 h	Not significant	Q61687	S1335	_LTLS[Phospho (STY)]DGES[Phospho (STY)]GEEKPTKPK_.3;_LTLS[Phospho (STY)]DGES[Phospho (STY)]GEEKPTKPK_.2	0.99967
Q61687_S1335_M2	1.6254603407431159	4.8475134335076406e-4	0.26384768503557726	Venom vs Saline	3 h	Not significant	Q61687	S1335	_LTLS[Phospho (STY)]DGES[Phospho (STY)]GEEKPTKPK_.3	0.9999797344207764
Q6NVF4_S946_M1	3.228752208913286	2.1987743374454006e-4	0.1557040556799617	Venom vs Saline	3 h	Not significant	Q6NVF4	S946	_LSGSC[Carbamidomethyl (C)]APSTGFASQPSS[Phospho (STY)]PR_.2	0.9983757138252258
Q6NVF4_S946_M1	3.228752208913286	2.1987743374454006e-4	0.1557040556799617	Venom vs Saline	3 h	Not significant	Q6NVF4	S946	_LSGSC[Carbamidomethyl (C)]APSTGFASQPSS[Phospho (STY)]PR_.2	0.9665396213531494
Q6NVF4_S946_M1	3.228752208913286	2.1987743374454006e-4	0.1557040556799617	Venom vs Saline	3 h	Not significant	Q6NVF4	S946	_LSGSC[Carbamidomethyl (C)]APSTGFASQPSS[Phospho (STY)]PR_.2	0.7738399505615234
Q6NVF4_S946_M1	3.228752208913286	2.1987743374454006e-4	0.1557040556799617	Venom vs Saline	3 h	Not significant	Q6NVF4	S946	_LSGSC[Carbamidomethyl (C)]APSTGFASQPSS[Phospho (STY)]PR_.2	0.9417070746421814
Q6NVF4_S946_M1	3.228752208913286	2.1987743374454006e-4	0.1557040556799617	Venom vs Saline	3 h	Not significant	Q6NVF4	S946	_LSGSC[Carbamidomethyl (C)]APSTGFASQPSS[Phospho (STY)]PR_.2	0.8920577764511108
Q6NVF4_S946_M1	3.228752208913286	2.1987743374454006e-4	0.1557040556799617	Venom vs Saline	3 h	Not significant	Q6NVF4	S946	_LSGSC[Carbamidomethyl (C)]APSTGFASQPSS[Phospho (STY)]PR_.2	0.8869877457618713
Q6NVF4_S946_M1	3.228752208913286	2.1987743374454006e-4	0.1557040556799617	Venom vs Saline	3 h	Not significant	Q6NVF4	S946	_LSGSC[Carbamidomethyl (C)]APSTGFASQPSS[Phospho (STY)]PR_.2	0.965606
Q6NVF4_S946_M1	3.228752208913286	2.1987743374454006e-4	0.1557040556799617	Venom vs Saline	3 h	Not significant	Q6NVF4	S946	_LSGSC[Carbamidomethyl (C)]APSTGFASQPSS[Phospho (STY)]PR_.2	0.949953
Q6NVF4_S946_M1	3.228752208913286	2.1987743374454006e-4	0.1557040556799617	Venom vs Saline	3 h	Not significant	Q6NVF4	S946	_LSGSC[Carbamidomethyl (C)]APSTGFASQPSS[Phospho (STY)]PR_.2	0.8827885389328003
Q6NVF4_S946_M1	3.228752208913286	2.1987743374454006e-4	0.1557040556799617	Venom vs Saline	3 h	Not significant	Q6NVF4	S946	_LSGSC[Carbamidomethyl (C)]APSTGFASQPSS[Phospho (STY)]PR_.2	0.960221
Q6NVF4_S946_M1	3.228752208913286	2.1987743374454006e-4	0.1557040556799617	Venom vs Saline	3 h	Not significant	Q6NVF4	S946	_LSGSC[Carbamidomethyl (C)]APSTGFASQPSS[Phospho (STY)]PR_.2	0.9853349924087524
Q6NVF4_S946_M1	3.228752208913286	2.1987743374454006e-4	0.1557040556799617	Venom vs Saline	3 h	Not significant	Q6NVF4	S946	_LSGSC[Carbamidomethyl (C)]APSTGFASQPSS[Phospho (STY)]PR_.2	0.994443
Q6NVF4_S946_M1	3.228752208913286	2.1987743374454006e-4	0.1557040556799617	Venom vs Saline	3 h	Not significant	Q6NVF4	S946	_LSGSC[Carbamidomethyl (C)]APSTGFASQPSS[Phospho (STY)]PR_.2	0.9601931571960448
Q6NVF4_S946_M1	3.228752208913286	2.1987743374454006e-4	0.1557040556799617	Venom vs Saline	3 h	Not significant	Q6NVF4	S946	_LSGSC[Carbamidomethyl (C)]APSTGFASQPSS[Phospho (STY)]PR_.2	0.8852547407150269
Q6NVF4_S946_M1	3.228752208913286	2.1987743374454006e-4	0.1557040556799617	Venom vs Saline	3 h	Not significant	Q6NVF4	S946	_LSGSC[Carbamidomethyl (C)]APSTGFASQPSS[Phospho (STY)]PR_.2	0.7930360436439514
Q6NVF4_S946_M1	3.228752208913286	2.1987743374454006e-4	0.1557040556799617	Venom vs Saline	3 h	Not significant	Q6NVF4	S946	_LSGSC[Carbamidomethyl (C)]APSTGFASQPSS[Phospho (STY)]PR_.2	0.9754682183265686
Q6NVF4_S946_M1	3.228752208913286	2.1987743374454006e-4	0.1557040556799617	Venom vs Saline	3 h	Not significant	Q6NVF4	S946	_LSGSC[Carbamidomethyl (C)]APSTGFASQPSS[Phospho (STY)]PR_.2	0.9822382926940918
Q05793_M1818_M1	-2.7027	5.243336847151392e-4	0.26384768503557726	Venom vs Saline	3 h	Not significant	Q05793	M1	_AM[Oxidation (M)]DFNGILTIR_.2	1
Q05793_M1818_M1	-2.7027	5.243336847151392e-4	0.26384768503557726	Venom vs Saline	3 h	Not significant	Q05793	M1	_AM[Oxidation (M)]DFNGILTIR_.2	1
Q05793_M1818_M1	-2.7027	5.243336847151392e-4	0.26384768503557726	Venom vs Saline	3 h	Not significant	Q05793	M1	_AM[Oxidation (M)]DFNGILTIR_.2	1
Q05793_M1818_M1	-2.7027	5.243336847151392e-4	0.26384768503557726	Venom vs Saline	3 h	Not significant	Q05793	M1	_AM[Oxidation (M)]DFNGILTIR_.2	1
Q05793_M1818_M1	-2.7027	5.243336847151392e-4	0.26384768503557726	Venom vs Saline	3 h	Not significant	Q05793	M1	_AM[Oxidation (M)]DFNGILTIR_.2	1
Q05793_M1818_M1	-2.7027	5.243336847151392e-4	0.26384768503557726	Venom vs Saline	3 h	Not significant	Q05793	M1	_AM[Oxidation (M)]DFNGILTIR_.2	1
Q05793_M1818_M1	-2.7027	5.243336847151392e-4	0.26384768503557726	Venom vs Saline	3 h	Not significant	Q05793	M1	_AM[Oxidation (M)]DFNGILTIR_.2	1
Q05793_M1818_M1	-2.7027	5.243336847151392e-4	0.26384768503557726	Venom vs Saline	3 h	Not significant	Q05793	M1	_AM[Oxidation (M)]DFNGILTIR_.2	1
Q05793_M1818_M1	-2.7027	5.243336847151392e-4	0.26384768503557726	Venom vs Saline	3 h	Not significant	Q05793	M1	_AM[Oxidation (M)]DFNGILTIR_.2	1
Q05793_M1818_M1	-2.7027	5.243336847151392e-4	0.26384768503557726	Venom vs Saline	3 h	Not significant	Q05793	M1	_AM[Oxidation (M)]DFNGILTIR_.2	1
Q05793_M1818_M1	-2.7027	5.243336847151392e-4	0.26384768503557726	Venom vs Saline	3 h	Not significant	Q05793	M1	_AM[Oxidation (M)]DFNGILTIR_.2	1
Q05793_M1818_M1	-2.7027	5.243336847151392e-4	0.26384768503557726	Venom vs Saline	3 h	Not significant	Q05793	M1	_AM[Oxidation (M)]DFNGILTIR_.2	1
Q05793_M1818_M1	-2.7027	5.243336847151392e-4	0.26384768503557726	Venom vs Saline	3 h	Not significant	Q05793	M1	_AM[Oxidation (M)]DFNGILTIR_.2	1
Q05793_M1818_M1	-2.7027	5.243336847151392e-4	0.26384768503557726	Venom vs Saline	3 h	Not significant	Q05793	M1	_AM[Oxidation (M)]DFNGILTIR_.2	1
Q05793_M1818_M1	-2.7027	5.243336847151392e-4	0.26384768503557726	Venom vs Saline	3 h	Not significant	Q05793	M1	_AM[Oxidation (M)]DFNGILTIR_.2	1
Q05793_M1818_M1	-2.7027	5.243336847151392e-4	0.26384768503557726	Venom vs Saline	3 h	Not significant	Q05793	M1	_AM[Oxidation (M)]DFNGILTIR_.2	1
Q05793_M1818_M1	-2.7027	5.243336847151392e-4	0.26384768503557726	Venom vs Saline	3 h	Not significant	Q05793	M1	_AM[Oxidation (M)]DFNGILTIR_.2	1
Q05793_M1818_M1	-2.7027	5.243336847151392e-4	0.26384768503557726	Venom vs Saline	3 h	Not significant	Q05793	M1	_AM[Oxidation (M)]DFNGILTIR_.2	1
Q05793_M1818_M1	-2.7027	5.243336847151392e-4	0.26384768503557726	Venom vs Saline	3 h	Not significant	Q05793	M1	_AM[Oxidation (M)]DFNGILTIR_.2	1
Q05793_M1818_M1	-2.7027	5.243336847151392e-4	0.26384768503557726	Venom vs Saline	3 h	Not significant	Q05793	M1	_AM[Oxidation (M)]DFNGILTIR_.2	1
Q05793_M1818_M1	-2.7027	5.243336847151392e-4	0.26384768503557726	Venom vs Saline	3 h	Not significant	Q05793	M1	_AM[Oxidation (M)]DFNGILTIR_.2	1
Q05793_M1818_M1	-2.7027	5.243336847151392e-4	0.26384768503557726	Venom vs Saline	3 h	Not significant	Q05793	M1	_AM[Oxidation (M)]DFNGILTIR_.2	1
Q05793_M1818_M1	-2.7027	5.243336847151392e-4	0.26384768503557726	Venom vs Saline	3 h	Not significant	Q05793	M1	_AM[Oxidation (M)]DFNGILTIR_.2	1
Q05793_M1818_M1	-2.7027	5.243336847151392e-4	0.26384768503557726	Venom vs Saline	3 h	Not significant	Q05793	M1	_AM[Oxidation (M)]DFNGILTIR_.2	1
Q05793_M1818_M1	-2.7027	5.243336847151392e-4	0.26384768503557726	Venom vs Saline	3 h	Not significant	Q05793	M1	_AM[Oxidation (M)]DFNGILTIR_.2	1
Q05793_M1818_M1	-2.7027	5.243336847151392e-4	0.26384768503557726	Venom vs Saline	3 h	Not significant	Q05793	M1	_AM[Oxidation (M)]DFNGILTIR_.2	1
Q05793_M1818_M1	-2.7027	5.243336847151392e-4	0.26384768503557726	Venom vs Saline	3 h	Not significant	Q05793	M1	_AM[Oxidation (M)]DFNGILTIR_.2	1
Q05793_M1818_M1	-2.7027	5.243336847151392e-4	0.26384768503557726	Venom vs Saline	3 h	Not significant	Q05793	M1	_AM[Oxidation (M)]DFNGILTIR_.2	1
Q05793_M1818_M1	-2.7027	5.243336847151392e-4	0.26384768503557726	Venom vs Saline	3 h	Not significant	Q05793	M1	_AM[Oxidation (M)]DFNGILTIR_.2	1
Q05793_M1818_M1	-2.7027	5.243336847151392e-4	0.26384768503557726	Venom vs Saline	3 h	Not significant	Q05793	M1	_AM[Oxidation (M)]DFNGILTIR_.2	1
Q05793_M1818_M1	-2.7027	5.243336847151392e-4	0.26384768503557726	Venom vs Saline	3 h	Not significant	Q05793	M1	_AM[Oxidation (M)]DFNGILTIR_.2	1
Q05793_M1818_M1	-2.7027	5.243336847151392e-4	0.26384768503557726	Venom vs Saline	3 h	Not significant	Q05793	M1	_AM[Oxidation (M)]DFNGILTIR_.2	1
Q05793_M1818_M1	-2.7027	5.243336847151392e-4	0.26384768503557726	Venom vs Saline	3 h	Not significant	Q05793	M1	_AM[Oxidation (M)]DFNGILTIR_.2	1
Q05793_M1818_M1	-2.7027	5.243336847151392e-4	0.26384768503557726	Venom vs Saline	3 h	Not significant	Q05793	M1	_AM[Oxidation (M)]DFNGILTIR_.2	1
Q05793_M1818_M1	-2.7027	5.243336847151392e-4	0.26384768503557726	Venom vs Saline	3 h	Not significant	Q05793	M1	_AM[Oxidation (M)]DFNGILTIR_.2	1
Q05793_M1818_M1	-2.7027	5.243336847151392e-4	0.26384768503557726	Venom vs Saline	3 h	Not significant	Q05793	M1	_AM[Oxidation (M)]DFNGILTIR_.2	1
Q05793_M1818_M1	-2.7027	5.243336847151392e-4	0.26384768503557726	Venom vs Saline	3 h	Not significant	Q05793	M1	_AM[Oxidation (M)]DFNGILTIR_.2	1
Q05793_M1818_M1	-2.7027	5.243336847151392e-4	0.26384768503557726	Venom vs Saline	3 h	Not significant	Q05793	M1	_AM[Oxidation (M)]DFNGILTIR_.2	1
Q05793_M1818_M1	-2.7027	5.243336847151392e-4	0.26384768503557726	Venom vs Saline	3 h	Not significant	Q05793	M1	_AM[Oxidation (M)]DFNGILTIR_.2	1
Q05793_M1818_M1	-2.7027	5.243336847151392e-4	0.26384768503557726	Venom vs Saline	3 h	Not significant	Q05793	M1	_AM[Oxidation (M)]DFNGILTIR_.2	1
Q05793_M1818_M1	-2.7027	5.243336847151392e-4	0.26384768503557726	Venom vs Saline	3 h	Not significant	Q05793	M1	_AM[Oxidation (M)]DFNGILTIR_.2	1
Q05793_M1818_M1	-2.7027	5.243336847151392e-4	0.26384768503557726	Venom vs Saline	3 h	Not significant	Q05793	M1	_AM[Oxidation (M)]DFNGILTIR_.2	1
Q05793_M1818_M1	-2.7027	5.243336847151392e-4	0.26384768503557726	Venom vs Saline	3 h	Not significant	Q05793	M1	_AM[Oxidation (M)]DFNGILTIR_.2	1
P26039_M1871_M1	-2.4296	5.71836108818269e-4	0.26384768503557726	Venom vs Saline	3 h	Not significant	P26039	M1	_AIAVTVQEM[Oxidation (M)]VTK_.2	1
P26039_M1871_M1	-2.4296	5.71836108818269e-4	0.26384768503557726	Venom vs Saline	3 h	Not significant	P26039	M1	_AIAVTVQEM[Oxidation (M)]VTK_.2	1
P26039_M1871_M1	-2.4296	5.71836108818269e-4	0.26384768503557726	Venom vs Saline	3 h	Not significant	P26039	M1	_AIAVTVQEM[Oxidation (M)]VTK_.2	1
P26039_M1871_M1	-2.4296	5.71836108818269e-4	0.26384768503557726	Venom vs Saline	3 h	Not significant	P26039	M1	_AIAVTVQEM[Oxidation (M)]VTK_.2	1
P26039_M1871_M1	-2.4296	5.71836108818269e-4	0.26384768503557726	Venom vs Saline	3 h	Not significant	P26039	M1	_AIAVTVQEM[Oxidation (M)]VTK_.2	1
P26039_M1871_M1	-2.4296	5.71836108818269e-4	0.26384768503557726	Venom vs Saline	3 h	Not significant	P26039	M1	_AIAVTVQEM[Oxidation (M)]VTK_.2	1
P26039_M1871_M1	-2.4296	5.71836108818269e-4	0.26384768503557726	Venom vs Saline	3 h	Not significant	P26039	M1	_AIAVTVQEM[Oxidation (M)]VTK_.2	1
P26039_M1871_M1	-2.4296	5.71836108818269e-4	0.26384768503557726	Venom vs Saline	3 h	Not significant	P26039	M1	_AIAVTVQEM[Oxidation (M)]VTK_.2	1
P26039_M1871_M1	-2.4296	5.71836108818269e-4	0.26384768503557726	Venom vs Saline	3 h	Not significant	P26039	M1	_AIAVTVQEM[Oxidation (M)]VTK_.2	1
P26039_M1871_M1	-2.4296	5.71836108818269e-4	0.26384768503557726	Venom vs Saline	3 h	Not significant	P26039	M1	_AIAVTVQEM[Oxidation (M)]VTK_.2	1
P26039_M1871_M1	-2.4296	5.71836108818269e-4	0.26384768503557726	Venom vs Saline	3 h	Not significant	P26039	M1	_AIAVTVQEM[Oxidation (M)]VTK_.2	1
P26039_M1871_M1	-2.4296	5.71836108818269e-4	0.26384768503557726	Venom vs Saline	3 h	Not significant	P26039	M1	_AIAVTVQEM[Oxidation (M)]VTK_.2	1
P26039_M1871_M1	-2.4296	5.71836108818269e-4	0.26384768503557726	Venom vs Saline	3 h	Not significant	P26039	M1	_AIAVTVQEM[Oxidation (M)]VTK_.2	1
P26039_M1871_M1	-2.4296	5.71836108818269e-4	0.26384768503557726	Venom vs Saline	3 h	Not significant	P26039	M1	_AIAVTVQEM[Oxidation (M)]VTK_.2	1
P26039_M1871_M1	-2.4296	5.71836108818269e-4	0.26384768503557726	Venom vs Saline	3 h	Not significant	P26039	M1	_AIAVTVQEM[Oxidation (M)]VTK_.2	1
P26039_M1871_M1	-2.4296	5.71836108818269e-4	0.26384768503557726	Venom vs Saline	3 h	Not significant	P26039	M1	_AIAVTVQEM[Oxidation (M)]VTK_.2	1
P26039_M1871_M1	-2.4296	5.71836108818269e-4	0.26384768503557726	Venom vs Saline	3 h	Not significant	P26039	M1	_AIAVTVQEM[Oxidation (M)]VTK_.2	1
P26039_M1871_M1	-2.4296	5.71836108818269e-4	0.26384768503557726	Venom vs Saline	3 h	Not significant	P26039	M1	_AIAVTVQEM[Oxidation (M)]VTK_.2	1
P26039_M1871_M1	-2.4296	5.71836108818269e-4	0.26384768503557726	Venom vs Saline	3 h	Not significant	P26039	M1	_AIAVTVQEM[Oxidation (M)]VTK_.2	1
P26039_M1871_M1	-2.4296	5.71836108818269e-4	0.26384768503557726	Venom vs Saline	3 h	Not significant	P26039	M1	_AIAVTVQEM[Oxidation (M)]VTK_.2	1
P26039_M1871_M1	-2.4296	5.71836108818269e-4	0.26384768503557726	Venom vs Saline	3 h	Not significant	P26039	M1	_AIAVTVQEM[Oxidation (M)]VTK_.2	1
P26039_M1871_M1	-2.4296	5.71836108818269e-4	0.26384768503557726	Venom vs Saline	3 h	Not significant	P26039	M1	_AIAVTVQEM[Oxidation (M)]VTK_.2	1
P26039_M1871_M1	-2.4296	5.71836108818269e-4	0.26384768503557726	Venom vs Saline	3 h	Not significant	P26039	M1	_AIAVTVQEM[Oxidation (M)]VTK_.2	1
P97868_T1194_M1	1.3430296007398326	5.68784310155911e-4	0.26384768503557726	Venom vs Saline	3 h	Not significant	P97868	T1194	_LERT[Phospho (STY)]PEK_.2	1
P97868_T1194_M1	1.3430296007398326	5.68784310155911e-4	0.26384768503557726	Venom vs Saline	3 h	Not significant	P97868	T1194	_LERT[Phospho (STY)]PEK_.2	1
P97868_T1194_M1	1.3430296007398326	5.68784310155911e-4	0.26384768503557726	Venom vs Saline	3 h	Not significant	P97868	T1194	_LERT[Phospho (STY)]PEK_.2	1
P97868_T1194_M1	1.3430296007398326	5.68784310155911e-4	0.26384768503557726	Venom vs Saline	3 h	Not significant	P97868	T1194	_LERT[Phospho (STY)]PEK_.2	1
P97868_T1194_M1	1.3430296007398326	5.68784310155911e-4	0.26384768503557726	Venom vs Saline	3 h	Not significant	P97868	T1194	_LERT[Phospho (STY)]PEK_.2	1
P97868_T1194_M1	1.3430296007398326	5.68784310155911e-4	0.26384768503557726	Venom vs Saline	3 h	Not significant	P97868	T1194	_LERT[Phospho (STY)]PEK_.2	1
P97868_T1194_M1	1.3430296007398326	5.68784310155911e-4	0.26384768503557726	Venom vs Saline	3 h	Not significant	P97868	T1194	_LERT[Phospho (STY)]PEK_.2	1
P97868_T1194_M1	1.3430296007398326	5.68784310155911e-4	0.26384768503557726	Venom vs Saline	3 h	Not significant	P97868	T1194	_LERT[Phospho (STY)]PEK_.2	1
P97868_T1194_M1	1.3430296007398326	5.68784310155911e-4	0.26384768503557726	Venom vs Saline	3 h	Not significant	P97868	T1194	_LERT[Phospho (STY)]PEK_.2	1
P97868_T1194_M1	1.3430296007398326	5.68784310155911e-4	0.26384768503557726	Venom vs Saline	3 h	Not significant	P97868	T1194	_LERT[Phospho (STY)]PEK_.2	1
P97868_T1194_M1	1.3430296007398326	5.68784310155911e-4	0.26384768503557726	Venom vs Saline	3 h	Not significant	P97868	T1194	_LERT[Phospho (STY)]PEK_.2	1
P97868_T1194_M1	1.3430296007398326	5.68784310155911e-4	0.26384768503557726	Venom vs Saline	3 h	Not significant	P97868	T1194	_LERT[Phospho (STY)]PEK_.2	1
P97868_T1194_M1	1.3430296007398326	5.68784310155911e-4	0.26384768503557726	Venom vs Saline	3 h	Not significant	P97868	T1194	_LERT[Phospho (STY)]PEK_.2	1
P97868_T1194_M1	1.3430296007398326	5.68784310155911e-4	0.26384768503557726	Venom vs Saline	3 h	Not significant	P97868	T1194	_LERT[Phospho (STY)]PEK_.2	1
P97868_T1194_M1	1.3430296007398326	5.68784310155911e-4	0.26384768503557726	Venom vs Saline	3 h	Not significant	P97868	T1194	_LERT[Phospho (STY)]PEK_.2	1
P97868_T1194_M1	1.3430296007398326	5.68784310155911e-4	0.26384768503557726	Venom vs Saline	3 h	Not significant	P97868	T1194	_LERT[Phospho (STY)]PEK_.2	1
P97868_T1194_M1	1.3430296007398326	5.68784310155911e-4	0.26384768503557726	Venom vs Saline	3 h	Not significant	P97868	T1194	_LERT[Phospho (STY)]PEK_.2	1
P97868_T1194_M1	1.3430296007398326	5.68784310155911e-4	0.26384768503557726	Venom vs Saline	3 h	Not significant	P97868	T1194	_LERT[Phospho (STY)]PEK_.2	1
P97868_T1194_M1	1.3430296007398326	5.68784310155911e-4	0.26384768503557726	Venom vs Saline	3 h	Not significant	P97868	T1194	_LERT[Phospho (STY)]PEK_.2	1
P97868_T1194_M1	1.3430296007398326	5.68784310155911e-4	0.26384768503557726	Venom vs Saline	3 h	Not significant	P97868	T1194	_LERT[Phospho (STY)]PEK_.2	1
P97868_T1194_M1	1.3430296007398326	5.68784310155911e-4	0.26384768503557726	Venom vs Saline	3 h	Not significant	P97868	T1194	_LERT[Phospho (STY)]PEK_.2	1
P97868_T1194_M1	1.3430296007398326	5.68784310155911e-4	0.26384768503557726	Venom vs Saline	3 h	Not significant	P97868	T1194	_LERT[Phospho (STY)]PEK_.2	1
P97868_T1194_M1	1.3430296007398326	5.68784310155911e-4	0.26384768503557726	Venom vs Saline	3 h	Not significant	P97868	T1194	_LERT[Phospho (STY)]PEK_.2	1
P97868_T1194_M1	1.3430296007398326	5.68784310155911e-4	0.26384768503557726	Venom vs Saline	3 h	Not significant	P97868	T1194	_LERT[Phospho (STY)]PEK_.2	1
P97868_T1194_M1	1.3430296007398326	5.68784310155911e-4	0.26384768503557726	Venom vs Saline	3 h	Not significant	P97868	T1194	_LERT[Phospho (STY)]PEK_.2	1
P97868_T1194_M1	1.3430296007398326	5.68784310155911e-4	0.26384768503557726	Venom vs Saline	3 h	Not significant	P97868	T1194	_LERT[Phospho (STY)]PEK_.2	1
P97868_T1194_M1	1.3430296007398326	5.68784310155911e-4	0.26384768503557726	Venom vs Saline	3 h	Not significant	P97868	T1194	_LERT[Phospho (STY)]PEK_.2	1
P97868_T1194_M1	1.3430296007398326	5.68784310155911e-4	0.26384768503557726	Venom vs Saline	3 h	Not significant	P97868	T1194	_LERT[Phospho (STY)]PEK_.2	1
P97868_T1194_M1	1.3430296007398326	5.68784310155911e-4	0.26384768503557726	Venom vs Saline	3 h	Not significant	P97868	T1194	_LERT[Phospho (STY)]PEK_.2	1
P97868_T1194_M1	1.3430296007398326	5.68784310155911e-4	0.26384768503557726	Venom vs Saline	3 h	Not significant	P97868	T1194	_LERT[Phospho (STY)]PEK_.2	1
P97868_T1194_M1	1.3430296007398326	5.68784310155911e-4	0.26384768503557726	Venom vs Saline	3 h	Not significant	P97868	T1194	_LERT[Phospho (STY)]PEK_.2	1
P97868_T1194_M1	1.3430296007398326	5.68784310155911e-4	0.26384768503557726	Venom vs Saline	3 h	Not significant	P97868	T1194	_LERT[Phospho (STY)]PEK_.2	1
P97868_T1194_M1	1.3430296007398326	5.68784310155911e-4	0.26384768503557726	Venom vs Saline	3 h	Not significant	P97868	T1194	_LERT[Phospho (STY)]PEK_.2	1
P97868_T1194_M1	1.3430296007398326	5.68784310155911e-4	0.26384768503557726	Venom vs Saline	3 h	Not significant	P97868	T1194	_LERT[Phospho (STY)]PEK_.2	1
P97868_T1194_M1	1.3430296007398326	5.68784310155911e-4	0.26384768503557726	Venom vs Saline	3 h	Not significant	P97868	T1194	_LERT[Phospho (STY)]PEK_.2	1
P97868_T1194_M1	1.3430296007398326	5.68784310155911e-4	0.26384768503557726	Venom vs Saline	3 h	Not significant	P97868	T1194	_LERT[Phospho (STY)]PEK_.2	1
P97868_T1194_M1	1.3430296007398326	5.68784310155911e-4	0.26384768503557726	Venom vs Saline	3 h	Not significant	P97868	T1194	_LERT[Phospho (STY)]PEK_.2	1
P97868_T1194_M1	1.3430296007398326	5.68784310155911e-4	0.26384768503557726	Venom vs Saline	3 h	Not significant	P97868	T1194	_LERT[Phospho (STY)]PEK_.2	1
P97868_T1194_M1	1.3430296007398326	5.68784310155911e-4	0.26384768503557726	Venom vs Saline	3 h	Not significant	P97868	T1194	_LERT[Phospho (STY)]PEK_.2	1
P97868_T1194_M1	1.3430296007398326	5.68784310155911e-4	0.26384768503557726	Venom vs Saline	3 h	Not significant	P97868	T1194	_LERT[Phospho (STY)]PEK_.2	1
P97868_T1194_M1	1.3430296007398326	5.68784310155911e-4	0.26384768503557726	Venom vs Saline	3 h	Not significant	P97868	T1194	_LERT[Phospho (STY)]PEK_.2	1
P97868_T1194_M1	1.3430296007398326	5.68784310155911e-4	0.26384768503557726	Venom vs Saline	3 h	Not significant	P97868	T1194	_LERT[Phospho (STY)]PEK_.2	1
P97868_T1194_M1	1.3430296007398326	5.68784310155911e-4	0.26384768503557726	Venom vs Saline	3 h	Not significant	P97868	T1194	_LERT[Phospho (STY)]PEK_.2	1
P97868_T1194_M1	1.3430296007398326	5.68784310155911e-4	0.26384768503557726	Venom vs Saline	3 h	Not significant	P97868	T1194	_LERT[Phospho (STY)]PEK_.2	1
P97868_T1194_M1	1.3430296007398326	5.68784310155911e-4	0.26384768503557726	Venom vs Saline	3 h	Not significant	P97868	T1194	_LERT[Phospho (STY)]PEK_.2	1
P97868_T1194_M1	1.3430296007398326	5.68784310155911e-4	0.26384768503557726	Venom vs Saline	3 h	Not significant	P97868	T1194	_LERT[Phospho (STY)]PEK_.2	1
P97868_T1194_M1	1.3430296007398326	5.68784310155911e-4	0.26384768503557726	Venom vs Saline	3 h	Not significant	P97868	T1194	_LERT[Phospho (STY)]PEK_.2	1
P97868_T1194_M1	1.3430296007398326	5.68784310155911e-4	0.26384768503557726	Venom vs Saline	3 h	Not significant	P97868	T1194	_LERT[Phospho (STY)]PEK_.2	1
Q62468_M746_M1	-1.71032	6.247928483420447e-4	0.26384768503557726	Venom vs Saline	3 h	Not significant	Q62468	M746	_AELGNS[Phospho (STY)]GDWSQIADEVM[Oxidation (M)]SPK_.2	1
Q62468_M746_M1	-1.71032	6.247928483420447e-4	0.26384768503557726	Venom vs Saline	3 h	Not significant	Q62468	M746	_AELGNS[Phospho (STY)]GDWSQIADEVM[Oxidation (M)]SPK_.2	1
Q62468_M746_M1	-1.71032	6.247928483420447e-4	0.26384768503557726	Venom vs Saline	3 h	Not significant	Q62468	M746	_AELGNS[Phospho (STY)]GDWSQIADEVM[Oxidation (M)]SPK_.2	1
Q62468_M746_M1	-1.71032	6.247928483420447e-4	0.26384768503557726	Venom vs Saline	3 h	Not significant	Q62468	M746	_AELGNS[Phospho (STY)]GDWSQIADEVM[Oxidation (M)]SPK_.2	1
Q62468_M746_M1	-1.71032	6.247928483420447e-4	0.26384768503557726	Venom vs Saline	3 h	Not significant	Q62468	M746	_AELGNS[Phospho (STY)]GDWSQIADEVM[Oxidation (M)]SPK_.2	1
Q62468_M746_M1	-1.71032	6.247928483420447e-4	0.26384768503557726	Venom vs Saline	3 h	Not significant	Q62468	M746	_AELGNS[Phospho (STY)]GDWSQIADEVM[Oxidation (M)]SPK_.2	1
Q62468_M746_M1	-1.71032	6.247928483420447e-4	0.26384768503557726	Venom vs Saline	3 h	Not significant	Q62468	M746	_AELGNS[Phospho (STY)]GDWSQIADEVM[Oxidation (M)]SPK_.2	1
Q62468_M746_M1	-1.71032	6.247928483420447e-4	0.26384768503557726	Venom vs Saline	3 h	Not significant	Q62468	M746	_AELGNS[Phospho (STY)]GDWSQIADEVM[Oxidation (M)]SPK_.2	1
Q62468_M746_M1	-1.71032	6.247928483420447e-4	0.26384768503557726	Venom vs Saline	3 h	Not significant	Q62468	M746	_AELGNS[Phospho (STY)]GDWSQIADEVM[Oxidation (M)]SPK_.2	1
Q62468_M746_M1	-1.71032	6.247928483420447e-4	0.26384768503557726	Venom vs Saline	3 h	Not significant	Q62468	M746	_AELGNS[Phospho (STY)]GDWSQIADEVM[Oxidation (M)]SPK_.2	1
Q62468_M746_M1	-1.71032	6.247928483420447e-4	0.26384768503557726	Venom vs Saline	3 h	Not significant	Q62468	M746	_AELGNS[Phospho (STY)]GDWSQIADEVM[Oxidation (M)]SPK_.2	1
Q62468_M746_M1	-1.71032	6.247928483420447e-4	0.26384768503557726	Venom vs Saline	3 h	Not significant	Q62468	M746	_AELGNS[Phospho (STY)]GDWSQIADEVM[Oxidation (M)]SPK_.2	1
Q62468_M746_M1	-1.71032	6.247928483420447e-4	0.26384768503557726	Venom vs Saline	3 h	Not significant	Q62468	M746	_AELGNS[Phospho (STY)]GDWSQIADEVM[Oxidation (M)]SPK_.2	1
Q62468_M746_M1	-1.71032	6.247928483420447e-4	0.26384768503557726	Venom vs Saline	3 h	Not significant	Q62468	M746	_AELGNS[Phospho (STY)]GDWSQIADEVM[Oxidation (M)]SPK_.2	1
Q62468_M746_M1	-1.71032	6.247928483420447e-4	0.26384768503557726	Venom vs Saline	3 h	Not significant	Q62468	M746	_AELGNS[Phospho (STY)]GDWSQIADEVM[Oxidation (M)]SPK_.2	1
Q62468_M746_M1	-1.71032	6.247928483420447e-4	0.26384768503557726	Venom vs Saline	3 h	Not significant	Q62468	M746	_AELGNS[Phospho (STY)]GDWSQIADEVM[Oxidation (M)]SPK_.2	1
Q62468_M746_M1	-1.71032	6.247928483420447e-4	0.26384768503557726	Venom vs Saline	3 h	Not significant	Q62468	M746	_AELGNS[Phospho (STY)]GDWSQIADEVM[Oxidation (M)]SPK_.2	1
Q62468_M746_M1	-1.71032	6.247928483420447e-4	0.26384768503557726	Venom vs Saline	3 h	Not significant	Q62468	M746	_AELGNS[Phospho (STY)]GDWSQIADEVM[Oxidation (M)]SPK_.2	1
Q62468_M746_M1	-1.71032	6.247928483420447e-4	0.26384768503557726	Venom vs Saline	3 h	Not significant	Q62468	M746	_AELGNS[Phospho (STY)]GDWSQIADEVM[Oxidation (M)]SPK_.2	1
Q62468_M746_M1	-1.71032	6.247928483420447e-4	0.26384768503557726	Venom vs Saline	3 h	Not significant	Q62468	M746	_AELGNS[Phospho (STY)]GDWSQIADEVM[Oxidation (M)]SPK_.2	1
Q62468_M746_M1	-1.71032	6.247928483420447e-4	0.26384768503557726	Venom vs Saline	3 h	Not significant	Q62468	M746	_AELGNS[Phospho (STY)]GDWSQIADEVM[Oxidation (M)]SPK_.2	1
Q62468_M746_M1	-1.71032	6.247928483420447e-4	0.26384768503557726	Venom vs Saline	3 h	Not significant	Q62468	M746	_AELGNS[Phospho (STY)]GDWSQIADEVM[Oxidation (M)]SPK_.2	1
Q62468_M746_M1	-1.71032	6.247928483420447e-4	0.26384768503557726	Venom vs Saline	3 h	Not significant	Q62468	M746	_AELGNS[Phospho (STY)]GDWSQIADEVM[Oxidation (M)]SPK_.2	1
Q62468_M746_M1	-1.71032	6.247928483420447e-4	0.26384768503557726	Venom vs Saline	3 h	Not significant	Q62468	M746	_AELGNS[Phospho (STY)]GDWSQIADEVM[Oxidation (M)]SPK_.2	1
Q62468_M746_M1	-1.71032	6.247928483420447e-4	0.26384768503557726	Venom vs Saline	3 h	Not significant	Q62468	M746	_AELGNS[Phospho (STY)]GDWSQIADEVM[Oxidation (M)]SPK_.2	1
Q62468_M746_M1	-1.71032	6.247928483420447e-4	0.26384768503557726	Venom vs Saline	3 h	Not significant	Q62468	M746	_AELGNS[Phospho (STY)]GDWSQIADEVM[Oxidation (M)]SPK_.2	1
Q62468_M746_M1	-1.71032	6.247928483420447e-4	0.26384768503557726	Venom vs Saline	3 h	Not significant	Q62468	M746	_AELGNS[Phospho (STY)]GDWSQIADEVM[Oxidation (M)]SPK_.2	1
Q62468_M746_M1	-1.71032	6.247928483420447e-4	0.26384768503557726	Venom vs Saline	3 h	Not significant	Q62468	M746	_AELGNS[Phospho (STY)]GDWSQIADEVM[Oxidation (M)]SPK_.2	1
Q62468_M746_M1	-1.71032	6.247928483420447e-4	0.26384768503557726	Venom vs Saline	3 h	Not significant	Q62468	M746	_AELGNS[Phospho (STY)]GDWSQIADEVM[Oxidation (M)]SPK_.2	1
Q62468_M746_M1	-1.71032	6.247928483420447e-4	0.26384768503557726	Venom vs Saline	3 h	Not significant	Q62468	M746	_AELGNS[Phospho (STY)]GDWSQIADEVM[Oxidation (M)]SPK_.2	1
Q62468_M746_M1	-1.71032	6.247928483420447e-4	0.26384768503557726	Venom vs Saline	3 h	Not significant	Q62468	M746	_AELGNS[Phospho (STY)]GDWSQIADEVM[Oxidation (M)]SPK_.2	1
Q62468_M746_M1	-1.71032	6.247928483420447e-4	0.26384768503557726	Venom vs Saline	3 h	Not significant	Q62468	M746	_AELGNS[Phospho (STY)]GDWSQIADEVM[Oxidation (M)]SPK_.2	1
Q62468_M746_M1	-1.71032	6.247928483420447e-4	0.26384768503557726	Venom vs Saline	3 h	Not significant	Q62468	M746	_AELGNS[Phospho (STY)]GDWSQIADEVM[Oxidation (M)]SPK_.2	1
Q62468_M746_M1	-1.71032	6.247928483420447e-4	0.26384768503557726	Venom vs Saline	3 h	Not significant	Q62468	M746	_AELGNS[Phospho (STY)]GDWSQIADEVM[Oxidation (M)]SPK_.2	1
Q62468_M746_M1	-1.71032	6.247928483420447e-4	0.26384768503557726	Venom vs Saline	3 h	Not significant	Q62468	M746	_AELGNS[Phospho (STY)]GDWSQIADEVM[Oxidation (M)]SPK_.2	1
Q62468_M746_M1	-1.71032	6.247928483420447e-4	0.26384768503557726	Venom vs Saline	3 h	Not significant	Q62468	M746	_AELGNS[Phospho (STY)]GDWSQIADEVM[Oxidation (M)]SPK_.2	1
Q62468_M746_M1	-1.71032	6.247928483420447e-4	0.26384768503557726	Venom vs Saline	3 h	Not significant	Q62468	M746	_AELGNS[Phospho (STY)]GDWSQIADEVM[Oxidation (M)]SPK_.2	1
Q62468_M746_M1	-1.71032	6.247928483420447e-4	0.26384768503557726	Venom vs Saline	3 h	Not significant	Q62468	M746	_AELGNS[Phospho (STY)]GDWSQIADEVM[Oxidation (M)]SPK_.2	1
Q62468_M746_M1	-1.71032	6.247928483420447e-4	0.26384768503557726	Venom vs Saline	3 h	Not significant	Q62468	M746	_AELGNS[Phospho (STY)]GDWSQIADEVM[Oxidation (M)]SPK_.2	1
Q62468_M746_M1	-1.71032	6.247928483420447e-4	0.26384768503557726	Venom vs Saline	3 h	Not significant	Q62468	M746	_AELGNS[Phospho (STY)]GDWSQIADEVM[Oxidation (M)]SPK_.2	1
Q62468_M746_M1	-1.71032	6.247928483420447e-4	0.26384768503557726	Venom vs Saline	3 h	Not significant	Q62468	M746	_AELGNS[Phospho (STY)]GDWSQIADEVM[Oxidation (M)]SPK_.2	1
Q62468_M746_M1	-1.71032	6.247928483420447e-4	0.26384768503557726	Venom vs Saline	3 h	Not significant	Q62468	M746	_AELGNS[Phospho (STY)]GDWSQIADEVM[Oxidation (M)]SPK_.2	1
Q62468_M746_M1	-1.71032	6.247928483420447e-4	0.26384768503557726	Venom vs Saline	3 h	Not significant	Q62468	M746	_AELGNS[Phospho (STY)]GDWSQIADEVM[Oxidation (M)]SPK_.2	1
Q62468_M746_M1	-1.71032	6.247928483420447e-4	0.26384768503557726	Venom vs Saline	3 h	Not significant	Q62468	M746	_AELGNS[Phospho (STY)]GDWSQIADEVM[Oxidation (M)]SPK_.2	1
Q62468_M746_M1	-1.71032	6.247928483420447e-4	0.26384768503557726	Venom vs Saline	3 h	Not significant	Q62468	M746	_AELGNS[Phospho (STY)]GDWSQIADEVM[Oxidation (M)]SPK_.2	1
P48722_S579_M1	-2.38321	4.971481712122182e-4	0.26384768503557726	Venom vs Saline	3 h	Not significant	P48722	S579	_IKS[Phospho (STY)]IDLPIQSSLYR_.3	0.9183037877082824
P48722_S579_M1	-2.38321	4.971481712122182e-4	0.26384768503557726	Venom vs Saline	3 h	Not significant	P48722	S579	_S[Phospho (STY)]IDLPIQSSLYR_.2	0.846408
P48722_S579_M1	-2.38321	4.971481712122182e-4	0.26384768503557726	Venom vs Saline	3 h	Not significant	P48722	S579	_S[Phospho (STY)]IDLPIQSSLYR_.2;_IKS[Phospho (STY)]IDLPIQSSLYR_.3	0.9951017498970032
P48722_S579_M1	-2.38321	4.971481712122182e-4	0.26384768503557726	Venom vs Saline	3 h	Not significant	P48722	S579	_S[Phospho (STY)]IDLPIQSSLYR_.2	0.9951550960540771
P48722_S579_M1	-2.38321	4.971481712122182e-4	0.26384768503557726	Venom vs Saline	3 h	Not significant	P48722	S579	_S[Phospho (STY)]IDLPIQSSLYR_.2	0.9432154893875122
P48722_S579_M1	-2.38321	4.971481712122182e-4	0.26384768503557726	Venom vs Saline	3 h	Not significant	P48722	S579	_S[Phospho (STY)]IDLPIQSSLYR_.2	0.9972910284996032
P48722_S579_M1	-2.38321	4.971481712122182e-4	0.26384768503557726	Venom vs Saline	3 h	Not significant	P48722	S579	_S[Phospho (STY)]IDLPIQSSLYR_.2;_IKS[Phospho (STY)]IDLPIQSSLYR_.3	0.9998825192451476
P48722_S579_M1	-2.38321	4.971481712122182e-4	0.26384768503557726	Venom vs Saline	3 h	Not significant	P48722	S579	_S[Phospho (STY)]IDLPIQSSLYR_.2	0.9028195142745972
P48722_S579_M1	-2.38321	4.971481712122182e-4	0.26384768503557726	Venom vs Saline	3 h	Not significant	P48722	S579	_S[Phospho (STY)]IDLPIQSSLYR_.2	0.9717578887939452
P48722_S579_M1	-2.38321	4.971481712122182e-4	0.26384768503557726	Venom vs Saline	3 h	Not significant	P48722	S579	_S[Phospho (STY)]IDLPIQSSLYR_.2	0.9999646544456482
P48722_S579_M1	-2.38321	4.971481712122182e-4	0.26384768503557726	Venom vs Saline	3 h	Not significant	P48722	S579	_S[Phospho (STY)]IDLPIQSSLYR_.2	0.997815
P48722_S579_M1	-2.38321	4.971481712122182e-4	0.26384768503557726	Venom vs Saline	3 h	Not significant	P48722	S579	_S[Phospho (STY)]IDLPIQSSLYR_.2	0.9984900951385498
P48722_S579_M1	-2.38321	4.971481712122182e-4	0.26384768503557726	Venom vs Saline	3 h	Not significant	P48722	S579	_S[Phospho (STY)]IDLPIQSSLYR_.2	0.9975765943527222
P48722_S579_M1	-2.38321	4.971481712122182e-4	0.26384768503557726	Venom vs Saline	3 h	Not significant	P48722	S579	_S[Phospho (STY)]IDLPIQSSLYR_.2	0.9945419430732728
P48722_S579_M1	-2.38321	4.971481712122182e-4	0.26384768503557726	Venom vs Saline	3 h	Not significant	P48722	S579	_S[Phospho (STY)]IDLPIQSSLYR_.2	0.999971
P48722_S579_M1	-2.38321	4.971481712122182e-4	0.26384768503557726	Venom vs Saline	3 h	Not significant	P48722	S579	_S[Phospho (STY)]IDLPIQSSLYR_.2	0.9931193590164183
P48722_S579_M1	-2.38321	4.971481712122182e-4	0.26384768503557726	Venom vs Saline	3 h	Not significant	P48722	S579	_S[Phospho (STY)]IDLPIQSSLYR_.2	0.9978821277618408
P48722_S579_M1	-2.38321	4.971481712122182e-4	0.26384768503557726	Venom vs Saline	3 h	Not significant	P48722	S579	_IKS[Phospho (STY)]IDLPIQSSLYR_.3	0.8727065920829773
P48722_S579_M1	-2.38321	4.971481712122182e-4	0.26384768503557726	Venom vs Saline	3 h	Not significant	P48722	S579	_S[Phospho (STY)]IDLPIQSSLYR_.2	0.9326403141021729
P48722_S579_M1	-2.38321	4.971481712122182e-4	0.26384768503557726	Venom vs Saline	3 h	Not significant	P48722	S579	_S[Phospho (STY)]IDLPIQSSLYR_.2	0.999905
P48722_S579_M1	-2.38321	4.971481712122182e-4	0.26384768503557726	Venom vs Saline	3 h	Not significant	P48722	S579	_S[Phospho (STY)]IDLPIQSSLYR_.2	0.9807413816452026
P48722_S579_M1	-2.38321	4.971481712122182e-4	0.26384768503557726	Venom vs Saline	3 h	Not significant	P48722	S579	_S[Phospho (STY)]IDLPIQSSLYR_.2;_IKS[Phospho (STY)]IDLPIQSSLYR_.3	0.985421
P48722_S579_M1	-2.38321	4.971481712122182e-4	0.26384768503557726	Venom vs Saline	3 h	Not significant	P48722	S579	_S[Phospho (STY)]IDLPIQSSLYR_.2;_IKS[Phospho (STY)]IDLPIQSSLYR_.3	0.9987122416496276
P48722_S579_M1	-2.38321	4.971481712122182e-4	0.26384768503557726	Venom vs Saline	3 h	Not significant	P48722	S579	_S[Phospho (STY)]IDLPIQSSLYR_.2	0.9978364706039428
P48722_S579_M1	-2.38321	4.971481712122182e-4	0.26384768503557726	Venom vs Saline	3 h	Not significant	P48722	S579	_S[Phospho (STY)]IDLPIQSSLYR_.2	0.9923179149627686
P48722_S579_M1	-2.38321	4.971481712122182e-4	0.26384768503557726	Venom vs Saline	3 h	Not significant	P48722	S579	_S[Phospho (STY)]IDLPIQSSLYR_.2	0.9644635915756226
P48722_S579_M1	-2.38321	4.971481712122182e-4	0.26384768503557726	Venom vs Saline	3 h	Not significant	P48722	S579	_S[Phospho (STY)]IDLPIQSSLYR_.2;_IKS[Phospho (STY)]IDLPIQSSLYR_.3	0.9436318278312684
P48722_S579_M1	-2.38321	4.971481712122182e-4	0.26384768503557726	Venom vs Saline	3 h	Not significant	P48722	S579	_S[Phospho (STY)]IDLPIQSSLYR_.2	0.9883673787117004
P48722_S579_M1	-2.38321	4.971481712122182e-4	0.26384768503557726	Venom vs Saline	3 h	Not significant	P48722	S579	_S[Phospho (STY)]IDLPIQSSLYR_.2	0.9987520575523376
P48722_S579_M1	-2.38321	4.971481712122182e-4	0.26384768503557726	Venom vs Saline	3 h	Not significant	P48722	S579	_S[Phospho (STY)]IDLPIQSSLYR_.2	0.9999765157699584
P48722_S579_M1	-2.38321	4.971481712122182e-4	0.26384768503557726	Venom vs Saline	3 h	Not significant	P48722	S579	_S[Phospho (STY)]IDLPIQSSLYR_.2	0.835389
P48722_S579_M1	-2.38321	4.971481712122182e-4	0.26384768503557726	Venom vs Saline	3 h	Not significant	P48722	S579	_S[Phospho (STY)]IDLPIQSSLYR_.2;_IKS[Phospho (STY)]IDLPIQSSLYR_.3	0.9997794032096864
Q9D771_Y10_M1	-1.54457	6.618568034146054e-4	0.26384768503557726	Venom vs Saline	3 h	Not significant	Q9D771	Y10	_QELSTSY[Phospho (STY)]QELSEELEQVVENSEQADER_.3	0.9686381220817566
Q9D771_Y10_M1	-1.54457	6.618568034146054e-4	0.26384768503557726	Venom vs Saline	3 h	Not significant	Q9D771	Y10	_QELSTSY[Phospho (STY)]QELSEELEQVVENSEQADER_.3	0.9829011559486388
Q9D771_Y10_M1	-1.54457	6.618568034146054e-4	0.26384768503557726	Venom vs Saline	3 h	Not significant	Q9D771	Y10	_QELSTSY[Phospho (STY)]QELSEELEQVVENSEQADER_.3	0.9994428157806396
Q9D771_Y10_M1	-1.54457	6.618568034146054e-4	0.26384768503557726	Venom vs Saline	3 h	Not significant	Q9D771	Y10	_QELSTSY[Phospho (STY)]QELSEELEQVVENSEQADER_.3	0.9993698596954346
Q9D771_Y10_M1	-1.54457	6.618568034146054e-4	0.26384768503557726	Venom vs Saline	3 h	Not significant	Q9D771	Y10	_QELSTSY[Phospho (STY)]QELSEELEQVVENSEQADER_.3	0.9879919290542604
Q9D771_Y10_M1	-1.54457	6.618568034146054e-4	0.26384768503557726	Venom vs Saline	3 h	Not significant	Q9D771	Y10	_QELSTSY[Phospho (STY)]QELSEELEQVVENSEQADER_.3	0.977754
Q9D771_Y10_M1	-1.54457	6.618568034146054e-4	0.26384768503557726	Venom vs Saline	3 h	Not significant	Q9D771	Y10	_QELSTSY[Phospho (STY)]QELSEELEQVVENSEQADER_.3	0.9908028244972228
Q9D771_Y10_M1	-1.54457	6.618568034146054e-4	0.26384768503557726	Venom vs Saline	3 h	Not significant	Q9D771	Y10	_QELSTSY[Phospho (STY)]QELSEELEQVVENSEQADER_.3	0.9673448801040648
Q9D771_Y10_M1	-1.54457	6.618568034146054e-4	0.26384768503557726	Venom vs Saline	3 h	Not significant	Q9D771	Y10	_QELSTSY[Phospho (STY)]QELSEELEQVVENSEQADER_.3	0.9528683423995972
Q9D771_Y10_M1	-1.54457	6.618568034146054e-4	0.26384768503557726	Venom vs Saline	3 h	Not significant	Q9D771	Y10	_QELSTSY[Phospho (STY)]QELSEELEQVVENSEQADER_.3	0.9999854564666748
Q9D771_Y10_M1	-1.54457	6.618568034146054e-4	0.26384768503557726	Venom vs Saline	3 h	Not significant	Q9D771	Y10	_QELSTSY[Phospho (STY)]QELSEELEQVVENSEQADER_.3	0.9980929493904114
Q9D771_Y10_M1	-1.54457	6.618568034146054e-4	0.26384768503557726	Venom vs Saline	3 h	Not significant	Q9D771	Y10	_QELSTSY[Phospho (STY)]QELSEELEQVVENSEQADER_.3	0.9271332621574402
Q9D771_Y10_M1	-1.54457	6.618568034146054e-4	0.26384768503557726	Venom vs Saline	3 h	Not significant	Q9D771	Y10	_QELSTSY[Phospho (STY)]QELSEELEQVVENSEQADER_.3	0.9999643564224244
Q9D771_Y10_M1	-1.54457	6.618568034146054e-4	0.26384768503557726	Venom vs Saline	3 h	Not significant	Q9D771	Y10	_QELSTSY[Phospho (STY)]QELSEELEQVVENSEQADER_.3	0.9999998807907104
Q9D771_Y10_M1	-1.54457	6.618568034146054e-4	0.26384768503557726	Venom vs Saline	3 h	Not significant	Q9D771	Y10	_QELSTSY[Phospho (STY)]QELSEELEQVVENSEQADER_.3	0.9411869049072266
Q9D771_Y10_M1	-1.54457	6.618568034146054e-4	0.26384768503557726	Venom vs Saline	3 h	Not significant	Q9D771	Y10	_QELSTSY[Phospho (STY)]QELSEELEQVVENSEQADER_.3	0.9996508359909058
Q9D771_Y10_M1	-1.54457	6.618568034146054e-4	0.26384768503557726	Venom vs Saline	3 h	Not significant	Q9D771	Y10	_QELSTSY[Phospho (STY)]QELSEELEQVVENSEQADER_.3	0.9707370400428772
Q9D771_Y10_M1	-1.54457	6.618568034146054e-4	0.26384768503557726	Venom vs Saline	3 h	Not significant	Q9D771	Y10	_QELSTSY[Phospho (STY)]QELSEELEQVVENSEQADER_.3	0.9998031854629515
Q9D771_Y10_M1	-1.54457	6.618568034146054e-4	0.26384768503557726	Venom vs Saline	3 h	Not significant	Q9D771	Y10	_QELSTSY[Phospho (STY)]QELSEELEQVVENSEQADER_.3	0.9999812841415404
Q9D771_Y10_M1	-1.54457	6.618568034146054e-4	0.26384768503557726	Venom vs Saline	3 h	Not significant	Q9D771	Y10	_QELSTSY[Phospho (STY)]QELSEELEQVVENSEQADER_.3	0.8551293611526489
Q9D771_Y10_M1	-1.54457	6.618568034146054e-4	0.26384768503557726	Venom vs Saline	3 h	Not significant	Q9D771	Y10	_QELSTSY[Phospho (STY)]QELSEELEQVVENSEQADER_.3	0.9932724237442015
Q9D771_Y10_M1	-1.54457	6.618568034146054e-4	0.26384768503557726	Venom vs Saline	3 h	Not significant	Q9D771	Y10	_QELSTSY[Phospho (STY)]QELSEELEQVVENSEQADER_.3	0.999869
Q9D771_Y10_M1	-1.54457	6.618568034146054e-4	0.26384768503557726	Venom vs Saline	3 h	Not significant	Q9D771	Y10	_QELSTSY[Phospho (STY)]QELSEELEQVVENSEQADER_.3	0.9898239374160768
Q9D771_Y10_M1	-1.54457	6.618568034146054e-4	0.26384768503557726	Venom vs Saline	3 h	Not significant	Q9D771	Y10	_QELSTSY[Phospho (STY)]QELSEELEQVVENSEQADER_.3	0.9996492862701416
Q9D771_Y10_M1	-1.54457	6.618568034146054e-4	0.26384768503557726	Venom vs Saline	3 h	Not significant	Q9D771	Y10	_QELSTSY[Phospho (STY)]QELSEELEQVVENSEQADER_.3	0.998709
Q9D771_Y10_M1	-1.54457	6.618568034146054e-4	0.26384768503557726	Venom vs Saline	3 h	Not significant	Q9D771	Y10	_QELSTSY[Phospho (STY)]QELSEELEQVVENSEQADER_.3	0.9999997615814208
Q9D771_Y10_M1	-1.54457	6.618568034146054e-4	0.26384768503557726	Venom vs Saline	3 h	Not significant	Q9D771	Y10	_QELSTSY[Phospho (STY)]QELSEELEQVVENSEQADER_.3	1
Q9D771_Y10_M1	-1.54457	6.618568034146054e-4	0.26384768503557726	Venom vs Saline	3 h	Not significant	Q9D771	Y10	_QELSTSY[Phospho (STY)]QELSEELEQVVENSEQADER_.3	1
Q9D771_Y10_M1	-1.54457	6.618568034146054e-4	0.26384768503557726	Venom vs Saline	3 h	Not significant	Q9D771	Y10	_QELSTSY[Phospho (STY)]QELSEELEQVVENSEQADER_.3	0.9990403652191162
Q9D771_Y10_M1	-1.54457	6.618568034146054e-4	0.26384768503557726	Venom vs Saline	3 h	Not significant	Q9D771	Y10	_QELSTSY[Phospho (STY)]QELSEELEQVVENSEQADER_.3	0.9998682141304016
Q9D771_Y10_M1	-1.54457	6.618568034146054e-4	0.26384768503557726	Venom vs Saline	3 h	Not significant	Q9D771	Y10	_QELSTSY[Phospho (STY)]QELSEELEQVVENSEQADER_.3	0.9986469745635986
Q9D771_Y10_M1	-1.54457	6.618568034146054e-4	0.26384768503557726	Venom vs Saline	3 h	Not significant	Q9D771	Y10	_QELSTSY[Phospho (STY)]QELSEELEQVVENSEQADER_.3	0.9999988675117492
Q9D771_Y10_M1	-1.54457	6.618568034146054e-4	0.26384768503557726	Venom vs Saline	3 h	Not significant	Q9D771	Y10	_QELSTSY[Phospho (STY)]QELSEELEQVVENSEQADER_.3	1
Q9D771_Y10_M1	-1.54457	6.618568034146054e-4	0.26384768503557726	Venom vs Saline	3 h	Not significant	Q9D771	Y10	_QELSTSY[Phospho (STY)]QELSEELEQVVENSEQADER_.3	0.9999990463256836
Q9D771_Y10_M1	-1.54457	6.618568034146054e-4	0.26384768503557726	Venom vs Saline	3 h	Not significant	Q9D771	Y10	_QELSTSY[Phospho (STY)]QELSEELEQVVENSEQADER_.3	0.999999
Q9D771_Y10_M1	-1.54457	6.618568034146054e-4	0.26384768503557726	Venom vs Saline	3 h	Not significant	Q9D771	Y10	_QELSTSY[Phospho (STY)]QELSEELEQVVENSEQADER_.3	0.999998
Q9D771_Y10_M1	-1.54457	6.618568034146054e-4	0.26384768503557726	Venom vs Saline	3 h	Not significant	Q9D771	Y10	_QELSTSY[Phospho (STY)]QELSEELEQVVENSEQADER_.3	0.9693321585655212
Q9D771_Y10_M1	-1.54457	6.618568034146054e-4	0.26384768503557726	Venom vs Saline	3 h	Not significant	Q9D771	Y10	_QELSTSY[Phospho (STY)]QELSEELEQVVENSEQADER_.3	0.9982260465621948
P19783_S74_M1	3.764354956307903	2.261317535146963e-4	0.1557040556799617	Venom vs Saline	3 h	Not significant	P19783	S74	_ADWSSLS[Phospho (STY)]R_.2	0.9366186857223512
P19783_S74_M1	3.764354956307903	2.261317535146963e-4	0.1557040556799617	Venom vs Saline	3 h	Not significant	P19783	S74	_ADWSSLS[Phospho (STY)]R_.2	0.9999752640724182
P19783_S74_M1	3.764354956307903	2.261317535146963e-4	0.1557040556799617	Venom vs Saline	3 h	Not significant	P19783	S74	_ADWSSLS[Phospho (STY)]R_.2	0.7908459901809692
P19783_S74_M1	3.764354956307903	2.261317535146963e-4	0.1557040556799617	Venom vs Saline	3 h	Not significant	P19783	S74	_ADWSSLS[Phospho (STY)]R_.2	0.9939203858375548
P19783_S74_M1	3.764354956307903	2.261317535146963e-4	0.1557040556799617	Venom vs Saline	3 h	Not significant	P19783	S74	_ADWSSLS[Phospho (STY)]R_.2	0.9925522208213806
P19783_S74_M1	3.764354956307903	2.261317535146963e-4	0.1557040556799617	Venom vs Saline	3 h	Not significant	P19783	S74	_ADWSSLS[Phospho (STY)]R_.2	0.7870538234710693
P19783_S74_M1	3.764354956307903	2.261317535146963e-4	0.1557040556799617	Venom vs Saline	3 h	Not significant	P19783	S74	_ADWSSLS[Phospho (STY)]R_.2	0.9983156323432922
P19783_S74_M1	3.764354956307903	2.261317535146963e-4	0.1557040556799617	Venom vs Saline	3 h	Not significant	P19783	S74	_ADWSSLS[Phospho (STY)]R_.2	0.9549943208694458
P19783_S74_M1	3.764354956307903	2.261317535146963e-4	0.1557040556799617	Venom vs Saline	3 h	Not significant	P19783	S74	_ADWSSLS[Phospho (STY)]RDEK_.2	0.8235355615615845
P19783_S74_M1	3.764354956307903	2.261317535146963e-4	0.1557040556799617	Venom vs Saline	3 h	Not significant	P19783	S74	_ADWSSLS[Phospho (STY)]R_.2	0.8474682569503784
P19783_S74_M1	3.764354956307903	2.261317535146963e-4	0.1557040556799617	Venom vs Saline	3 h	Not significant	P19783	S74	_ADWSSLS[Phospho (STY)]R_.2	0.9996222257614136
P19783_S74_M1	3.764354956307903	2.261317535146963e-4	0.1557040556799617	Venom vs Saline	3 h	Not significant	P19783	S74	_ADWSSLS[Phospho (STY)]R_.2	0.8010222315788269
P19783_S74_M1	3.764354956307903	2.261317535146963e-4	0.1557040556799617	Venom vs Saline	3 h	Not significant	P19783	S74	_ADWSSLS[Phospho (STY)]R_.2	0.8568198680877686
P19783_S74_M1	3.764354956307903	2.261317535146963e-4	0.1557040556799617	Venom vs Saline	3 h	Not significant	P19783	S74	_ADWSSLS[Phospho (STY)]R_.2	0.9927569031715392
P19783_S74_M1	3.764354956307903	2.261317535146963e-4	0.1557040556799617	Venom vs Saline	3 h	Not significant	P19783	S74	_ADWSSLS[Phospho (STY)]R_.2	0.9583017826080322
Q91VW5_S93_M1	1.3080861911525012	6.951352163247692e-4	0.26384768503557726	Venom vs Saline	3 h	Not significant	Q91VW5	S93	_VPS[Phospho (STY)]MESLFR_.2	0.957895
Q91VW5_S93_M1	1.3080861911525012	6.951352163247692e-4	0.26384768503557726	Venom vs Saline	3 h	Not significant	Q91VW5	S93	_VPS[Phospho (STY)]MESLFR_.2	0.9918215274810792
Q91VW5_S93_M1	1.3080861911525012	6.951352163247692e-4	0.26384768503557726	Venom vs Saline	3 h	Not significant	Q91VW5	S93	_VPS[Phospho (STY)]MESLFR_.2	0.8846988677978516
Q91VW5_S93_M1	1.3080861911525012	6.951352163247692e-4	0.26384768503557726	Venom vs Saline	3 h	Not significant	Q91VW5	S93	_VPS[Phospho (STY)]MESLFR_.2	0.99512
Q91VW5_S93_M1	1.3080861911525012	6.951352163247692e-4	0.26384768503557726	Venom vs Saline	3 h	Not significant	Q91VW5	S93	_VPS[Phospho (STY)]MESLFR_.2	0.9644245505332948
Q91VW5_S93_M1	1.3080861911525012	6.951352163247692e-4	0.26384768503557726	Venom vs Saline	3 h	Not significant	Q91VW5	S93	_VPS[Phospho (STY)]MESLFR_.2	0.951438
Q91VW5_S93_M1	1.3080861911525012	6.951352163247692e-4	0.26384768503557726	Venom vs Saline	3 h	Not significant	Q91VW5	S93	_VPS[Phospho (STY)]MESLFR_.2	0.984609
Q91VW5_S93_M1	1.3080861911525012	6.951352163247692e-4	0.26384768503557726	Venom vs Saline	3 h	Not significant	Q91VW5	S93	_VPS[Phospho (STY)]MESLFR_.2	0.984888
Q91VW5_S93_M1	1.3080861911525012	6.951352163247692e-4	0.26384768503557726	Venom vs Saline	3 h	Not significant	Q91VW5	S93	_VPS[Phospho (STY)]MESLFR_.2	0.969643
Q91VW5_S93_M1	1.3080861911525012	6.951352163247692e-4	0.26384768503557726	Venom vs Saline	3 h	Not significant	Q91VW5	S93	_VPS[Phospho (STY)]MESLFR_.2	0.8726874589920044
Q91VW5_S93_M1	1.3080861911525012	6.951352163247692e-4	0.26384768503557726	Venom vs Saline	3 h	Not significant	Q91VW5	S93	_VPS[Phospho (STY)]MESLFR_.2	0.9968213438987732
Q91VW5_S93_M1	1.3080861911525012	6.951352163247692e-4	0.26384768503557726	Venom vs Saline	3 h	Not significant	Q91VW5	S93	_VPS[Phospho (STY)]MESLFR_.2	0.9716997146606444
Q91VW5_S93_M1	1.3080861911525012	6.951352163247692e-4	0.26384768503557726	Venom vs Saline	3 h	Not significant	Q91VW5	S93	_VPS[Phospho (STY)]MESLFR_.2	0.984356
Q91VW5_S93_M1	1.3080861911525012	6.951352163247692e-4	0.26384768503557726	Venom vs Saline	3 h	Not significant	Q91VW5	S93	_VPS[Phospho (STY)]MESLFR_.2	0.9856876134872437
Q91VW5_S93_M1	1.3080861911525012	6.951352163247692e-4	0.26384768503557726	Venom vs Saline	3 h	Not significant	Q91VW5	S93	_VPS[Phospho (STY)]MESLFR_.2	0.9944216012954712
Q91VW5_S93_M1	1.3080861911525012	6.951352163247692e-4	0.26384768503557726	Venom vs Saline	3 h	Not significant	Q91VW5	S93	_VPS[Phospho (STY)]MESLFR_.2	0.9981771111488342
Q91VW5_S93_M1	1.3080861911525012	6.951352163247692e-4	0.26384768503557726	Venom vs Saline	3 h	Not significant	Q91VW5	S93	_VPS[Phospho (STY)]MESLFR_.2	0.9388524889945984
Q91VW5_S93_M1	1.3080861911525012	6.951352163247692e-4	0.26384768503557726	Venom vs Saline	3 h	Not significant	Q91VW5	S93	_VPS[Phospho (STY)]MESLFR_.2	0.997188
Q91VW5_S93_M1	1.3080861911525012	6.951352163247692e-4	0.26384768503557726	Venom vs Saline	3 h	Not significant	Q91VW5	S93	_VPS[Phospho (STY)]MESLFR_.2	0.999853
Q91VW5_S93_M1	1.3080861911525012	6.951352163247692e-4	0.26384768503557726	Venom vs Saline	3 h	Not significant	Q91VW5	S93	_VPS[Phospho (STY)]MESLFR_.2	0.924345
Q91VW5_S93_M1	1.3080861911525012	6.951352163247692e-4	0.26384768503557726	Venom vs Saline	3 h	Not significant	Q91VW5	S93	_VPS[Phospho (STY)]MESLFR_.2	0.9812591671943665
Q91VW5_S93_M1	1.3080861911525012	6.951352163247692e-4	0.26384768503557726	Venom vs Saline	3 h	Not significant	Q91VW5	S93	_VPS[Phospho (STY)]MESLFR_.2	0.90448
Q91VW5_S93_M1	1.3080861911525012	6.951352163247692e-4	0.26384768503557726	Venom vs Saline	3 h	Not significant	Q91VW5	S93	_VPS[Phospho (STY)]MESLFR_.2	0.9711127877235411
Q91VW5_S93_M1	1.3080861911525012	6.951352163247692e-4	0.26384768503557726	Venom vs Saline	3 h	Not significant	Q91VW5	S93	_VPS[Phospho (STY)]MESLFR_.2	0.9973328709602356
Q91VW5_S93_M1	1.3080861911525012	6.951352163247692e-4	0.26384768503557726	Venom vs Saline	3 h	Not significant	Q91VW5	S93	_VPS[Phospho (STY)]MESLFR_.2	0.9652289748191832
Q91VW5_S93_M1	1.3080861911525012	6.951352163247692e-4	0.26384768503557726	Venom vs Saline	3 h	Not significant	Q91VW5	S93	_VPS[Phospho (STY)]MESLFR_.2	0.9999695420265198
Q91VW5_S93_M1	1.3080861911525012	6.951352163247692e-4	0.26384768503557726	Venom vs Saline	3 h	Not significant	Q91VW5	S93	_VPS[Phospho (STY)]MESLFR_.2	0.9965637922286988
Q91VW5_S93_M1	1.3080861911525012	6.951352163247692e-4	0.26384768503557726	Venom vs Saline	3 h	Not significant	Q91VW5	S93	_VPS[Phospho (STY)]MESLFR_.2	0.9949800372123718
Q91VW5_S93_M1	1.3080861911525012	6.951352163247692e-4	0.26384768503557726	Venom vs Saline	3 h	Not significant	Q91VW5	S93	_VPS[Phospho (STY)]MESLFR_.2	0.969128
Q91VW5_S93_M1	1.3080861911525012	6.951352163247692e-4	0.26384768503557726	Venom vs Saline	3 h	Not significant	Q91VW5	S93	_VPS[Phospho (STY)]MESLFR_.2	0.9973088502883912
Q91VW5_S93_M1	1.3080861911525012	6.951352163247692e-4	0.26384768503557726	Venom vs Saline	3 h	Not significant	Q91VW5	S93	_VPS[Phospho (STY)]MESLFR_.2	1
Q91VW5_S93_M1	1.3080861911525012	6.951352163247692e-4	0.26384768503557726	Venom vs Saline	3 h	Not significant	Q91VW5	S93	_VPS[Phospho (STY)]MESLFR_.2	0.9549670219421388
Q91VW5_S93_M1	1.3080861911525012	6.951352163247692e-4	0.26384768503557726	Venom vs Saline	3 h	Not significant	Q91VW5	S93	_VPS[Phospho (STY)]MESLFR_.2	0.9999508261680604
Q91VW5_S93_M1	1.3080861911525012	6.951352163247692e-4	0.26384768503557726	Venom vs Saline	3 h	Not significant	Q91VW5	S93	_VPS[Phospho (STY)]MESLFR_.2	0.9999581575393676
Q91VW5_S93_M1	1.3080861911525012	6.951352163247692e-4	0.26384768503557726	Venom vs Saline	3 h	Not significant	Q91VW5	S93	_VPS[Phospho (STY)]MESLFR_.2	0.9999164342880248
Q91VW5_S93_M1	1.3080861911525012	6.951352163247692e-4	0.26384768503557726	Venom vs Saline	3 h	Not significant	Q91VW5	S93	_VPS[Phospho (STY)]MESLFR_.2	0.9998382329940796
Q91VW5_S93_M1	1.3080861911525012	6.951352163247692e-4	0.26384768503557726	Venom vs Saline	3 h	Not significant	Q91VW5	S93	_VPS[Phospho (STY)]MESLFR_.2	0.9999101161956788
Q91VW5_S93_M1	1.3080861911525012	6.951352163247692e-4	0.26384768503557726	Venom vs Saline	3 h	Not significant	Q91VW5	S93	_VPS[Phospho (STY)]MESLFR_.2	0.9943352937698364
Q91VW5_S93_M1	1.3080861911525012	6.951352163247692e-4	0.26384768503557726	Venom vs Saline	3 h	Not significant	Q91VW5	S93	_VPS[Phospho (STY)]MESLFR_.2	0.9869011640548706
Q91VW5_S93_M1	1.3080861911525012	6.951352163247692e-4	0.26384768503557726	Venom vs Saline	3 h	Not significant	Q91VW5	S93	_VPS[Phospho (STY)]MESLFR_.2	0.9999198317527772
Q91VW5_S93_M1	1.3080861911525012	6.951352163247692e-4	0.26384768503557726	Venom vs Saline	3 h	Not significant	Q91VW5	S93	_VPS[Phospho (STY)]MESLFR_.2	0.9443650245666504
A1L3P4_S622_M1	0.9786930518703203	7.390190442401066e-4	0.26384768503557726	Venom vs Saline	3 h	Not significant	A1L3P4	S622	_DDDS[Phospho (STY)]DLILNDGDISLTYGDSTVNTESATASAPR_.3	0.9999956488609314
A1L3P4_S622_M1	0.9786930518703203	7.390190442401066e-4	0.26384768503557726	Venom vs Saline	3 h	Not significant	A1L3P4	S622	_DDDS[Phospho (STY)]DLILNDGDISLTYGDSTVNTESATASAPR_.3	0.9999994039535522
A1L3P4_S622_M1	0.9786930518703203	7.390190442401066e-4	0.26384768503557726	Venom vs Saline	3 h	Not significant	A1L3P4	S622	_DDDS[Phospho (STY)]DLILNDGDISLTYGDSTVNTESATASAPR_.3	0.9999983906745912
A1L3P4_S622_M1	0.9786930518703203	7.390190442401066e-4	0.26384768503557726	Venom vs Saline	3 h	Not significant	A1L3P4	S622	_DDDS[Phospho (STY)]DLILNDGDISLTYGDSTVNTESATASAPR_.3	0.976209
A1L3P4_S622_M1	0.9786930518703203	7.390190442401066e-4	0.26384768503557726	Venom vs Saline	3 h	Not significant	A1L3P4	S622	_DDDS[Phospho (STY)]DLILNDGDISLTYGDSTVNTESATASAPR_.3	0.7761672139167786
A1L3P4_S622_M1	0.9786930518703203	7.390190442401066e-4	0.26384768503557726	Venom vs Saline	3 h	Not significant	A1L3P4	S622	_DDDS[Phospho (STY)]DLILNDGDISLTYGDSTVNTESATASAPR_.3	0.9999830722808838
A1L3P4_S622_M1	0.9786930518703203	7.390190442401066e-4	0.26384768503557726	Venom vs Saline	3 h	Not significant	A1L3P4	S622	_DDDS[Phospho (STY)]DLILNDGDISLTYGDSTVNTESATASAPR_.3	0.9975433349609376
A1L3P4_S622_M1	0.9786930518703203	7.390190442401066e-4	0.26384768503557726	Venom vs Saline	3 h	Not significant	A1L3P4	S622	_DDDS[Phospho (STY)]DLILNDGDISLTYGDSTVNTESATASAPR_.3	0.9999855756759644
A1L3P4_S622_M1	0.9786930518703203	7.390190442401066e-4	0.26384768503557726	Venom vs Saline	3 h	Not significant	A1L3P4	S622	_DDDS[Phospho (STY)]DLILNDGDISLTYGDSTVNTESATASAPR_.3	0.9995188117027284
A1L3P4_S622_M1	0.9786930518703203	7.390190442401066e-4	0.26384768503557726	Venom vs Saline	3 h	Not significant	A1L3P4	S622	_DDDS[Phospho (STY)]DLILNDGDISLTYGDSTVNTESATASAPR_.3	0.999214
A1L3P4_S622_M1	0.9786930518703203	7.390190442401066e-4	0.26384768503557726	Venom vs Saline	3 h	Not significant	A1L3P4	S622	_DDDS[Phospho (STY)]DLILNDGDISLTYGDSTVNTESATASAPR_.3	0.9936285614967346
A1L3P4_S622_M1	0.9786930518703203	7.390190442401066e-4	0.26384768503557726	Venom vs Saline	3 h	Not significant	A1L3P4	S622	_DDDS[Phospho (STY)]DLILNDGDISLTYGDSTVNTESATASAPR_.3	0.9999992847442628
A1L3P4_S622_M1	0.9786930518703203	7.390190442401066e-4	0.26384768503557726	Venom vs Saline	3 h	Not significant	A1L3P4	S622	_DDDS[Phospho (STY)]DLILNDGDISLTYGDSTVNTESATASAPR_.3	0.9001217484474182
A1L3P4_S622_M1	0.9786930518703203	7.390190442401066e-4	0.26384768503557726	Venom vs Saline	3 h	Not significant	A1L3P4	S622	_DDDS[Phospho (STY)]DLILNDGDISLTYGDSTVNTESATASAPR_.3	0.999876
A1L3P4_S622_M1	0.9786930518703203	7.390190442401066e-4	0.26384768503557726	Venom vs Saline	3 h	Not significant	A1L3P4	S622	_DDDS[Phospho (STY)]DLILNDGDISLTYGDSTVNTESATASAPR_.3	0.9999975562095642
A1L3P4_S622_M1	0.9786930518703203	7.390190442401066e-4	0.26384768503557726	Venom vs Saline	3 h	Not significant	A1L3P4	S622	_DDDS[Phospho (STY)]DLILNDGDISLTYGDSTVNTESATASAPR_.3	0.9974156022071838
A1L3P4_S622_M1	0.9786930518703203	7.390190442401066e-4	0.26384768503557726	Venom vs Saline	3 h	Not significant	A1L3P4	S622	_DDDS[Phospho (STY)]DLILNDGDISLTYGDSTVNTESATASAPR_.3	1
A1L3P4_S622_M1	0.9786930518703203	7.390190442401066e-4	0.26384768503557726	Venom vs Saline	3 h	Not significant	A1L3P4	S622	_DDDS[Phospho (STY)]DLILNDGDISLTYGDSTVNTESATASAPR_.3	0.9989923238754272
A1L3P4_S622_M1	0.9786930518703203	7.390190442401066e-4	0.26384768503557726	Venom vs Saline	3 h	Not significant	A1L3P4	S622	_DDDS[Phospho (STY)]DLILNDGDISLTYGDSTVNTESATASAPR_.3	0.9297516942024232
A1L3P4_S622_M1	0.9786930518703203	7.390190442401066e-4	0.26384768503557726	Venom vs Saline	3 h	Not significant	A1L3P4	S622	_DDDS[Phospho (STY)]DLILNDGDISLTYGDSTVNTESATASAPR_.3	1
A1L3P4_S622_M1	0.9786930518703203	7.390190442401066e-4	0.26384768503557726	Venom vs Saline	3 h	Not significant	A1L3P4	S622	_DDDS[Phospho (STY)]DLILNDGDISLTYGDSTVNTESATASAPR_.3	0.9999812245368958
A1L3P4_S622_M1	0.9786930518703203	7.390190442401066e-4	0.26384768503557726	Venom vs Saline	3 h	Not significant	A1L3P4	S622	_DDDS[Phospho (STY)]DLILNDGDISLTYGDSTVNTESATASAPR_.3	0.9998031854629515
A1L3P4_S622_M1	0.9786930518703203	7.390190442401066e-4	0.26384768503557726	Venom vs Saline	3 h	Not significant	A1L3P4	S622	_DDDS[Phospho (STY)]DLILNDGDISLTYGDSTVNTESATASAPR_.3	0.9999999403953552
A1L3P4_S622_M1	0.9786930518703203	7.390190442401066e-4	0.26384768503557726	Venom vs Saline	3 h	Not significant	A1L3P4	S622	_DDDS[Phospho (STY)]DLILNDGDISLTYGDSTVNTESATASAPR_.3	0.9994913339614868
A1L3P4_S622_M1	0.9786930518703203	7.390190442401066e-4	0.26384768503557726	Venom vs Saline	3 h	Not significant	A1L3P4	S622	_DDDS[Phospho (STY)]DLILNDGDISLTYGDSTVNTESATASAPR_.3	1
A1L3P4_S622_M1	0.9786930518703203	7.390190442401066e-4	0.26384768503557726	Venom vs Saline	3 h	Not significant	A1L3P4	S622	_DDDS[Phospho (STY)]DLILNDGDISLTYGDSTVNTESATASAPR_.3	0.9999473094940186
A1L3P4_S622_M1	0.9786930518703203	7.390190442401066e-4	0.26384768503557726	Venom vs Saline	3 h	Not significant	A1L3P4	S622	_DDDS[Phospho (STY)]DLILNDGDISLTYGDSTVNTESATASAPR_.3	0.999056
A1L3P4_S622_M1	0.9786930518703203	7.390190442401066e-4	0.26384768503557726	Venom vs Saline	3 h	Not significant	A1L3P4	S622	_DDDS[Phospho (STY)]DLILNDGDISLTYGDSTVNTESATASAPR_.3	0.9999988079071044
A1L3P4_S622_M1	0.9786930518703203	7.390190442401066e-4	0.26384768503557726	Venom vs Saline	3 h	Not significant	A1L3P4	S622	_DDDS[Phospho (STY)]DLILNDGDISLTYGDSTVNTESATASAPR_.3	1
A1L3P4_S622_M1	0.9786930518703203	7.390190442401066e-4	0.26384768503557726	Venom vs Saline	3 h	Not significant	A1L3P4	S622	_DDDS[Phospho (STY)]DLILNDGDISLTYGDSTVNTESATASAPR_.3	1
A1L3P4_S622_M1	0.9786930518703203	7.390190442401066e-4	0.26384768503557726	Venom vs Saline	3 h	Not significant	A1L3P4	S622	_DDDS[Phospho (STY)]DLILNDGDISLTYGDSTVNTESATASAPR_.3	1
A1L3P4_S622_M1	0.9786930518703203	7.390190442401066e-4	0.26384768503557726	Venom vs Saline	3 h	Not significant	A1L3P4	S622	_DDDS[Phospho (STY)]DLILNDGDISLTYGDSTVNTESATASAPR_.3	0.9925987720489502
A1L3P4_S622_M1	0.9786930518703203	7.390190442401066e-4	0.26384768503557726	Venom vs Saline	3 h	Not significant	A1L3P4	S622	_DDDS[Phospho (STY)]DLILNDGDISLTYGDSTVNTESATASAPR_.3	0.9990885257720948
P41216_S112_M1	-5.92853	5.346352335701581e-4	0.26384768503557726	Venom vs Saline	3 h	Not significant	P41216	S112	_GIQVSNNGPC[Carbamidomethyl (C)]LGS[Phospho (STY)]RKPNQPYEWISYK_.4	0.9061731100082396
P41216_S112_M1	-5.92853	5.346352335701581e-4	0.26384768503557726	Venom vs Saline	3 h	Not significant	P41216	S112	_GIQVSNNGPC[Carbamidomethyl (C)]LGS[Phospho (STY)]RKPNQPYEWISYK_.3	0.8649408221244812
P41216_S112_M1	-5.92853	5.346352335701581e-4	0.26384768503557726	Venom vs Saline	3 h	Not significant	P41216	S112	_GIQVSNNGPC[Carbamidomethyl (C)]LGS[Phospho (STY)]RKPNQPYEWISYK_.4	0.983909
P41216_S112_M1	-5.92853	5.346352335701581e-4	0.26384768503557726	Venom vs Saline	3 h	Not significant	P41216	S112	_GIQVSNNGPC[Carbamidomethyl (C)]LGS[Phospho (STY)]RKPNQPYEWISYK_.4	0.976172
P41216_S112_M1	-5.92853	5.346352335701581e-4	0.26384768503557726	Venom vs Saline	3 h	Not significant	P41216	S112	_GIQVSNNGPC[Carbamidomethyl (C)]LGS[Phospho (STY)]RKPNQPYEWISYK_.4;_GIQVSNNGPC[Carbamidomethyl (C)]LGS[Phospho (STY)]RKPNQPYEWISYK_.3	0.997469
P41216_S112_M1	-5.92853	5.346352335701581e-4	0.26384768503557726	Venom vs Saline	3 h	Not significant	P41216	S112	_GIQVSNNGPC[Carbamidomethyl (C)]LGS[Phospho (STY)]RKPNQPYEWISYK_.4;_GIQVSNNGPC[Carbamidomethyl (C)]LGS[Phospho (STY)]RKPNQPYEWISYK_.3	0.9965883493423462
P41216_S112_M1	-5.92853	5.346352335701581e-4	0.26384768503557726	Venom vs Saline	3 h	Not significant	P41216	S112	_GIQVSNNGPC[Carbamidomethyl (C)]LGS[Phospho (STY)]RKPNQPYEWISYK_.4	0.9783795475959778
P41216_S112_M1	-5.92853	5.346352335701581e-4	0.26384768503557726	Venom vs Saline	3 h	Not significant	P41216	S112	_GIQVSNNGPC[Carbamidomethyl (C)]LGS[Phospho (STY)]RKPNQPYEWISYK_.4	0.9911071062088012
P41216_S112_M1	-5.92853	5.346352335701581e-4	0.26384768503557726	Venom vs Saline	3 h	Not significant	P41216	S112	_GIQVSNNGPC[Carbamidomethyl (C)]LGS[Phospho (STY)]RKPNQPYEWISYK_.4	0.7796422839164734
P41216_S112_M1	-5.92853	5.346352335701581e-4	0.26384768503557726	Venom vs Saline	3 h	Not significant	P41216	S112	_GIQVSNNGPC[Carbamidomethyl (C)]LGS[Phospho (STY)]RKPNQPYEWISYK_.4	0.9983050227165222
P41216_S112_M1	-5.92853	5.346352335701581e-4	0.26384768503557726	Venom vs Saline	3 h	Not significant	P41216	S112	_GIQVSNNGPC[Carbamidomethyl (C)]LGS[Phospho (STY)]RKPNQPYEWISYK_.3	0.9984689354896544
P41216_S112_M1	-5.92853	5.346352335701581e-4	0.26384768503557726	Venom vs Saline	3 h	Not significant	P41216	S112	_GIQVSNNGPC[Carbamidomethyl (C)]LGS[Phospho (STY)]RKPNQPYEWISYK_.4	0.8528995513916016
P41216_S112_M1	-5.92853	5.346352335701581e-4	0.26384768503557726	Venom vs Saline	3 h	Not significant	P41216	S112	_GIQVSNNGPC[Carbamidomethyl (C)]LGS[Phospho (STY)]RKPNQPYEWISYK_.4	0.8632671236991882
P41216_S112_M1	-5.92853	5.346352335701581e-4	0.26384768503557726	Venom vs Saline	3 h	Not significant	P41216	S112	_GIQVSNNGPC[Carbamidomethyl (C)]LGS[Phospho (STY)]RKPNQPYEWISYK_.3	0.9998003244400024
P41216_S112_M1	-5.92853	5.346352335701581e-4	0.26384768503557726	Venom vs Saline	3 h	Not significant	P41216	S112	_GIQVSNNGPC[Carbamidomethyl (C)]LGS[Phospho (STY)]RKPNQPYEWISYK_.4	0.8503623008728027
P41216_S112_M1	-5.92853	5.346352335701581e-4	0.26384768503557726	Venom vs Saline	3 h	Not significant	P41216	S112	_GIQVSNNGPC[Carbamidomethyl (C)]LGS[Phospho (STY)]RKPNQPYEWISYK_.4;_GIQVSNNGPC[Carbamidomethyl (C)]LGS[Phospho (STY)]RKPNQPYEWISYK_.3	0.9670698046684264
P41216_S112_M1	-5.92853	5.346352335701581e-4	0.26384768503557726	Venom vs Saline	3 h	Not significant	P41216	S112	_GIQVSNNGPC[Carbamidomethyl (C)]LGS[Phospho (STY)]RKPNQPYEWISYK_.4	0.8878770470619202
P41216_S112_M1	-5.92853	5.346352335701581e-4	0.26384768503557726	Venom vs Saline	3 h	Not significant	P41216	S112	_GIQVSNNGPC[Carbamidomethyl (C)]LGS[Phospho (STY)]RKPNQPYEWISYK_.4	0.9860264658927916
P41216_S112_M1	-5.92853	5.346352335701581e-4	0.26384768503557726	Venom vs Saline	3 h	Not significant	P41216	S112	_GIQVSNNGPC[Carbamidomethyl (C)]LGS[Phospho (STY)]RKPNQPYEWISYK_.4	0.8426613211631775
P41216_C109_M1	-5.92853	5.346352335701581e-4	0.26384768503557726	Venom vs Saline	3 h	Not significant	P41216	C109	_GIQVSNNGPC[Carbamidomethyl (C)]LGS[Phospho (STY)]RKPNQPYEWISYK_.4	1
P41216_C109_M1	-5.92853	5.346352335701581e-4	0.26384768503557726	Venom vs Saline	3 h	Not significant	P41216	C109	_GIQVSNNGPC[Carbamidomethyl (C)]LGS[Phospho (STY)]RKPNQPYEWISYK_.3	1
P41216_C109_M1	-5.92853	5.346352335701581e-4	0.26384768503557726	Venom vs Saline	3 h	Not significant	P41216	C109	_GIQVSNNGPC[Carbamidomethyl (C)]LGS[Phospho (STY)]RKPNQPYEWISYK_.4	1
P41216_C109_M1	-5.92853	5.346352335701581e-4	0.26384768503557726	Venom vs Saline	3 h	Not significant	P41216	C109	_GIQVSNNGPC[Carbamidomethyl (C)]LGS[Phospho (STY)]RKPNQPYEWISYK_.4	1
P41216_C109_M1	-5.92853	5.346352335701581e-4	0.26384768503557726	Venom vs Saline	3 h	Not significant	P41216	C109	_GIQVSNNGPC[Carbamidomethyl (C)]LGS[Phospho (STY)]RKPNQPYEWISYK_.4;_GIQVSNNGPC[Carbamidomethyl (C)]LGS[Phospho (STY)]RKPNQPYEWISYK_.3	1
P41216_C109_M1	-5.92853	5.346352335701581e-4	0.26384768503557726	Venom vs Saline	3 h	Not significant	P41216	C109	_GIQVSNNGPC[Carbamidomethyl (C)]LGS[Phospho (STY)]RKPNQPYEWISYK_.4;_GIQVSNNGPC[Carbamidomethyl (C)]LGS[Phospho (STY)]RKPNQPYEWISYK_.3	1
P41216_C109_M1	-5.92853	5.346352335701581e-4	0.26384768503557726	Venom vs Saline	3 h	Not significant	P41216	C109	_GIQVSNNGPC[Carbamidomethyl (C)]LGS[Phospho (STY)]RKPNQPYEWISYK_.4	1
P41216_C109_M1	-5.92853	5.346352335701581e-4	0.26384768503557726	Venom vs Saline	3 h	Not significant	P41216	C109	_GIQVSNNGPC[Carbamidomethyl (C)]LGS[Phospho (STY)]RKPNQPYEWISYK_.4	1
P41216_C109_M1	-5.92853	5.346352335701581e-4	0.26384768503557726	Venom vs Saline	3 h	Not significant	P41216	C109	_GIQVSNNGPC[Carbamidomethyl (C)]LGS[Phospho (STY)]RKPNQPYEWISYK_.4	1
P41216_C109_M1	-5.92853	5.346352335701581e-4	0.26384768503557726	Venom vs Saline	3 h	Not significant	P41216	C109	_GIQVSNNGPC[Carbamidomethyl (C)]LGS[Phospho (STY)]RKPNQPYEWISYK_.4	1
P41216_C109_M1	-5.92853	5.346352335701581e-4	0.26384768503557726	Venom vs Saline	3 h	Not significant	P41216	C109	_GIQVSNNGPC[Carbamidomethyl (C)]LGS[Phospho (STY)]RKPNQPYEWISYK_.3	1
P41216_C109_M1	-5.92853	5.346352335701581e-4	0.26384768503557726	Venom vs Saline	3 h	Not significant	P41216	C109	_GIQVSNNGPC[Carbamidomethyl (C)]LGS[Phospho (STY)]RKPNQPYEWISYK_.4	1
P41216_C109_M1	-5.92853	5.346352335701581e-4	0.26384768503557726	Venom vs Saline	3 h	Not significant	P41216	C109	_GIQVSNNGPC[Carbamidomethyl (C)]LGS[Phospho (STY)]RKPNQPYEWISYK_.4	1
P41216_C109_M1	-5.92853	5.346352335701581e-4	0.26384768503557726	Venom vs Saline	3 h	Not significant	P41216	C109	_GIQVSNNGPC[Carbamidomethyl (C)]LGS[Phospho (STY)]RKPNQPYEWISYK_.3	1
P41216_C109_M1	-5.92853	5.346352335701581e-4	0.26384768503557726	Venom vs Saline	3 h	Not significant	P41216	C109	_GIQVSNNGPC[Carbamidomethyl (C)]LGS[Phospho (STY)]RKPNQPYEWISYK_.4	1
P41216_C109_M1	-5.92853	5.346352335701581e-4	0.26384768503557726	Venom vs Saline	3 h	Not significant	P41216	C109	_GIQVSNNGPC[Carbamidomethyl (C)]LGS[Phospho (STY)]RKPNQPYEWISYK_.4;_GIQVSNNGPC[Carbamidomethyl (C)]LGS[Phospho (STY)]RKPNQPYEWISYK_.3	1
P41216_C109_M1	-5.92853	5.346352335701581e-4	0.26384768503557726	Venom vs Saline	3 h	Not significant	P41216	C109	_GIQVSNNGPC[Carbamidomethyl (C)]LGS[Phospho (STY)]RKPNQPYEWISYK_.4	1
P41216_C109_M1	-5.92853	5.346352335701581e-4	0.26384768503557726	Venom vs Saline	3 h	Not significant	P41216	C109	_GIQVSNNGPC[Carbamidomethyl (C)]LGS[Phospho (STY)]RKPNQPYEWISYK_.4	1
P41216_C109_M1	-5.92853	5.346352335701581e-4	0.26384768503557726	Venom vs Saline	3 h	Not significant	P41216	C109	_GIQVSNNGPC[Carbamidomethyl (C)]LGS[Phospho (STY)]RKPNQPYEWISYK_.4	1
Q93092_S4_M1	1.7410427483010018	8.002272013984866e-4	0.26384768503557726	Venom vs Saline	3 h	Not significant	Q93092	S4	_[Acetyl (Protein N-term)]SGS[Phospho (STY)]PVKR_.2	0.993717
Q93092_S4_M1	1.7410427483010018	8.002272013984866e-4	0.26384768503557726	Venom vs Saline	3 h	Not significant	Q93092	S4	_[Acetyl (Protein N-term)]SGS[Phospho (STY)]PVKR_.2	0.9999164342880248
Q93092_S4_M1	1.7410427483010018	8.002272013984866e-4	0.26384768503557726	Venom vs Saline	3 h	Not significant	Q93092	S4	_[Acetyl (Protein N-term)]SGS[Phospho (STY)]PVKR_.2	0.9999998211860656
Q93092_S4_M1	1.7410427483010018	8.002272013984866e-4	0.26384768503557726	Venom vs Saline	3 h	Not significant	Q93092	S4	_[Acetyl (Protein N-term)]SGS[Phospho (STY)]PVKR_.2	0.999999
Q93092_S4_M1	1.7410427483010018	8.002272013984866e-4	0.26384768503557726	Venom vs Saline	3 h	Not significant	Q93092	S4	_[Acetyl (Protein N-term)]SGS[Phospho (STY)]PVKR_.2	0.9999998211860656
Q93092_S4_M1	1.7410427483010018	8.002272013984866e-4	0.26384768503557726	Venom vs Saline	3 h	Not significant	Q93092	S4	_[Acetyl (Protein N-term)]SGS[Phospho (STY)]PVKR_.2	0.9999998211860656
Q93092_S4_M1	1.7410427483010018	8.002272013984866e-4	0.26384768503557726	Venom vs Saline	3 h	Not significant	Q93092	S4	_[Acetyl (Protein N-term)]SGS[Phospho (STY)]PVKR_.2	0.997652
Q93092_S4_M1	1.7410427483010018	8.002272013984866e-4	0.26384768503557726	Venom vs Saline	3 h	Not significant	Q93092	S4	_[Acetyl (Protein N-term)]SGS[Phospho (STY)]PVKR_.2	0.9999960660934448
Q93092_S4_M1	1.7410427483010018	8.002272013984866e-4	0.26384768503557726	Venom vs Saline	3 h	Not significant	Q93092	S4	_[Acetyl (Protein N-term)]SGS[Phospho (STY)]PVKR_.2	0.9482616186141968
Q93092_S4_M1	1.7410427483010018	8.002272013984866e-4	0.26384768503557726	Venom vs Saline	3 h	Not significant	Q93092	S4	_[Acetyl (Protein N-term)]SGS[Phospho (STY)]PVKR_.2	0.9999869465827942
Q93092_S4_M1	1.7410427483010018	8.002272013984866e-4	0.26384768503557726	Venom vs Saline	3 h	Not significant	Q93092	S4	_[Acetyl (Protein N-term)]SGS[Phospho (STY)]PVKR_.2	0.999999
Q93092_S4_M1	1.7410427483010018	8.002272013984866e-4	0.26384768503557726	Venom vs Saline	3 h	Not significant	Q93092	S4	_[Acetyl (Protein N-term)]SGS[Phospho (STY)]PVKR_.2	0.9999914169311525
Q93092_S4_M1	1.7410427483010018	8.002272013984866e-4	0.26384768503557726	Venom vs Saline	3 h	Not significant	Q93092	S4	_[Acetyl (Protein N-term)]SGS[Phospho (STY)]PVKR_.2	0.9999985694885254
Q93092_S4_M1	1.7410427483010018	8.002272013984866e-4	0.26384768503557726	Venom vs Saline	3 h	Not significant	Q93092	S4	_[Acetyl (Protein N-term)]SGS[Phospho (STY)]PVKR_.2	0.9999971389770508
Q93092_S4_M1	1.7410427483010018	8.002272013984866e-4	0.26384768503557726	Venom vs Saline	3 h	Not significant	Q93092	S4	_[Acetyl (Protein N-term)]SGS[Phospho (STY)]PVKR_.2	0.9904893636703492
Q93092_S4_M1	1.7410427483010018	8.002272013984866e-4	0.26384768503557726	Venom vs Saline	3 h	Not significant	Q93092	S4	_[Acetyl (Protein N-term)]SGS[Phospho (STY)]PVKR_.2	0.9999961256980896
Q93092_S4_M1	1.7410427483010018	8.002272013984866e-4	0.26384768503557726	Venom vs Saline	3 h	Not significant	Q93092	S4	_[Acetyl (Protein N-term)]SGS[Phospho (STY)]PVKR_.2	0.9999999403953552
Q93092_S4_M1	1.7410427483010018	8.002272013984866e-4	0.26384768503557726	Venom vs Saline	3 h	Not significant	Q93092	S4	_[Acetyl (Protein N-term)]SGS[Phospho (STY)]PVKR_.2	0.9999822378158568
Q93092_S4_M1	1.7410427483010018	8.002272013984866e-4	0.26384768503557726	Venom vs Saline	3 h	Not significant	Q93092	S4	_[Acetyl (Protein N-term)]SGS[Phospho (STY)]PVKR_.2	0.9999839067459106
Q93092_S4_M1	1.7410427483010018	8.002272013984866e-4	0.26384768503557726	Venom vs Saline	3 h	Not significant	Q93092	S4	_[Acetyl (Protein N-term)]SGS[Phospho (STY)]PVKR_.2	0.9999900460243224
Q93092_S4_M1	1.7410427483010018	8.002272013984866e-4	0.26384768503557726	Venom vs Saline	3 h	Not significant	Q93092	S4	_[Acetyl (Protein N-term)]SGS[Phospho (STY)]PVKR_.2	0.9999994039535522
Q93092_S4_M1	1.7410427483010018	8.002272013984866e-4	0.26384768503557726	Venom vs Saline	3 h	Not significant	Q93092	S4	_[Acetyl (Protein N-term)]SGS[Phospho (STY)]PVKR_.2	0.9999999403953552
Q93092_S4_M1	1.7410427483010018	8.002272013984866e-4	0.26384768503557726	Venom vs Saline	3 h	Not significant	Q93092	S4	_[Acetyl (Protein N-term)]SGS[Phospho (STY)]PVKR_.2	0.9999979734420776
Q93092_S4_M1	1.7410427483010018	8.002272013984866e-4	0.26384768503557726	Venom vs Saline	3 h	Not significant	Q93092	S4	_[Acetyl (Protein N-term)]SGS[Phospho (STY)]PVKR_.2	0.9999417066574096
Q93092_S4_M1	1.7410427483010018	8.002272013984866e-4	0.26384768503557726	Venom vs Saline	3 h	Not significant	Q93092	S4	_[Acetyl (Protein N-term)]SGS[Phospho (STY)]PVKR_.2	0.9999700784683228
Q93092_S4_M1	1.7410427483010018	8.002272013984866e-4	0.26384768503557726	Venom vs Saline	3 h	Not significant	Q93092	S4	_[Acetyl (Protein N-term)]SGS[Phospho (STY)]PVKR_.2	0.9984443783760072
Q93092_S4_M1	1.7410427483010018	8.002272013984866e-4	0.26384768503557726	Venom vs Saline	3 h	Not significant	Q93092	S4	_[Acetyl (Protein N-term)]SGS[Phospho (STY)]PVKR_.2	0.9999997615814208
Q93092_S4_M1	1.7410427483010018	8.002272013984866e-4	0.26384768503557726	Venom vs Saline	3 h	Not significant	Q93092	S4	_[Acetyl (Protein N-term)]SGS[Phospho (STY)]PVKR_.2	0.9999954700469972
Q93092_S4_M1	1.7410427483010018	8.002272013984866e-4	0.26384768503557726	Venom vs Saline	3 h	Not significant	Q93092	S4	_[Acetyl (Protein N-term)]SGS[Phospho (STY)]PVKR_.2	0.9908222556114196
Q93092_S4_M1	1.7410427483010018	8.002272013984866e-4	0.26384768503557726	Venom vs Saline	3 h	Not significant	Q93092	S4	_[Acetyl (Protein N-term)]SGS[Phospho (STY)]PVKR_.2	0.9999852180480956
Q93092_S4_M1	1.7410427483010018	8.002272013984866e-4	0.26384768503557726	Venom vs Saline	3 h	Not significant	Q93092	S4	_[Acetyl (Protein N-term)]SGS[Phospho (STY)]PVKR_.2	0.9999943375587464
Q93092_S4_M1	1.7410427483010018	8.002272013984866e-4	0.26384768503557726	Venom vs Saline	3 h	Not significant	Q93092	S4	_[Acetyl (Protein N-term)]SGS[Phospho (STY)]PVKR_.2	0.9999999403953552
Q93092_S4_M1	1.7410427483010018	8.002272013984866e-4	0.26384768503557726	Venom vs Saline	3 h	Not significant	Q93092	S4	_[Acetyl (Protein N-term)]SGS[Phospho (STY)]PVKR_.2	0.9999999403953552
Q93092_S4_M1	1.7410427483010018	8.002272013984866e-4	0.26384768503557726	Venom vs Saline	3 h	Not significant	Q93092	S4	_[Acetyl (Protein N-term)]SGS[Phospho (STY)]PVKR_.2	0.9999998807907104
Q93092_S4_M1	1.7410427483010018	8.002272013984866e-4	0.26384768503557726	Venom vs Saline	3 h	Not significant	Q93092	S4	_[Acetyl (Protein N-term)]SGS[Phospho (STY)]PVKR_.2	0.9999996423721312
Q93092_S4_M1	1.7410427483010018	8.002272013984866e-4	0.26384768503557726	Venom vs Saline	3 h	Not significant	Q93092	S4	_[Acetyl (Protein N-term)]SGS[Phospho (STY)]PVKR_.2	0.999997
Q93092_S4_M1	1.7410427483010018	8.002272013984866e-4	0.26384768503557726	Venom vs Saline	3 h	Not significant	Q93092	S4	_[Acetyl (Protein N-term)]SGS[Phospho (STY)]PVKR_.2	0.999935
Q93092_S4_M1	1.7410427483010018	8.002272013984866e-4	0.26384768503557726	Venom vs Saline	3 h	Not significant	Q93092	S4	_[Acetyl (Protein N-term)]SGS[Phospho (STY)]PVKR_.2	0.9999707341194152
Q93092_S4_M1	1.7410427483010018	8.002272013984866e-4	0.26384768503557726	Venom vs Saline	3 h	Not significant	Q93092	S4	_[Acetyl (Protein N-term)]SGS[Phospho (STY)]PVKR_.2	0.9996635317802428
Q93092_S4_M1	1.7410427483010018	8.002272013984866e-4	0.26384768503557726	Venom vs Saline	3 h	Not significant	Q93092	S4	_[Acetyl (Protein N-term)]SGS[Phospho (STY)]PVKR_.2	0.9999999403953552
Q93092_S4_M1	1.7410427483010018	8.002272013984866e-4	0.26384768503557726	Venom vs Saline	3 h	Not significant	Q93092	S4	_[Acetyl (Protein N-term)]SGS[Phospho (STY)]PVKR_.2	0.9999995231628418
Q93092_S4_M1	1.7410427483010018	8.002272013984866e-4	0.26384768503557726	Venom vs Saline	3 h	Not significant	Q93092	S4	_[Acetyl (Protein N-term)]SGS[Phospho (STY)]PVKR_.2	0.9999936819076538
Q93092_S4_M1	1.7410427483010018	8.002272013984866e-4	0.26384768503557726	Venom vs Saline	3 h	Not significant	Q93092	S4	_[Acetyl (Protein N-term)]SGS[Phospho (STY)]PVKR_.2	1
Q93092_S4_M1	1.7410427483010018	8.002272013984866e-4	0.26384768503557726	Venom vs Saline	3 h	Not significant	Q93092	S4	_[Acetyl (Protein N-term)]SGS[Phospho (STY)]PVKR_.2	0.9998741745948792
Q93092_S4_M1	1.7410427483010018	8.002272013984866e-4	0.26384768503557726	Venom vs Saline	3 h	Not significant	Q93092	S4	_[Acetyl (Protein N-term)]SGS[Phospho (STY)]PVKR_.2	0.9967686533927916
Q93092_S4_M1	1.7410427483010018	8.002272013984866e-4	0.26384768503557726	Venom vs Saline	3 h	Not significant	Q93092	S4	_[Acetyl (Protein N-term)]SGS[Phospho (STY)]PVKR_.2	0.999945
Q93092_S4_M1	1.7410427483010018	8.002272013984866e-4	0.26384768503557726	Venom vs Saline	3 h	Not significant	Q93092	S4	_[Acetyl (Protein N-term)]SGS[Phospho (STY)]PVKR_.2	0.9999997615814208
Q93092_S4_M1	1.7410427483010018	8.002272013984866e-4	0.26384768503557726	Venom vs Saline	3 h	Not significant	Q93092	S4	_[Acetyl (Protein N-term)]SGS[Phospho (STY)]PVKR_.2	0.997989
P26041_T57_M1	1.5279180844194382	8.31029145212525e-4	0.26384768503557726	Venom vs Saline	3 h	Not significant	P26041	T57	_AFST[Phospho (STY)]WLK_.2	0.996259
P26041_T57_M1	1.5279180844194382	8.31029145212525e-4	0.26384768503557726	Venom vs Saline	3 h	Not significant	P26041	T57	_AFST[Phospho (STY)]WLK_.2	0.837334
P26041_T57_M1	1.5279180844194382	8.31029145212525e-4	0.26384768503557726	Venom vs Saline	3 h	Not significant	P26041	T57	_AFST[Phospho (STY)]WLK_.2	0.8195996880531311
P26041_T57_M1	1.5279180844194382	8.31029145212525e-4	0.26384768503557726	Venom vs Saline	3 h	Not significant	P26041	T57	_AFST[Phospho (STY)]WLK_.2	0.9493277668952942
P26041_T57_M1	1.5279180844194382	8.31029145212525e-4	0.26384768503557726	Venom vs Saline	3 h	Not significant	P26041	T57	_AFST[Phospho (STY)]WLK_.2	0.8443135023117065
P26041_T57_M1	1.5279180844194382	8.31029145212525e-4	0.26384768503557726	Venom vs Saline	3 h	Not significant	P26041	T57	_AFST[Phospho (STY)]WLK_.2	0.9147714972496032
P26041_T57_M1	1.5279180844194382	8.31029145212525e-4	0.26384768503557726	Venom vs Saline	3 h	Not significant	P26041	T57	_AFST[Phospho (STY)]WLK_.2	0.9367502331733704
P26041_T57_M1	1.5279180844194382	8.31029145212525e-4	0.26384768503557726	Venom vs Saline	3 h	Not significant	P26041	T57	_AFST[Phospho (STY)]WLK_.2	0.989986
P26041_T57_M1	1.5279180844194382	8.31029145212525e-4	0.26384768503557726	Venom vs Saline	3 h	Not significant	P26041	T57	_AFST[Phospho (STY)]WLK_.2	0.9269684553146362
P26041_T57_M1	1.5279180844194382	8.31029145212525e-4	0.26384768503557726	Venom vs Saline	3 h	Not significant	P26041	T57	_AFST[Phospho (STY)]WLK_.2	0.9449806809425354
P26041_T57_M1	1.5279180844194382	8.31029145212525e-4	0.26384768503557726	Venom vs Saline	3 h	Not significant	P26041	T57	_AFST[Phospho (STY)]WLK_.2	0.8803977370262146
P26041_T57_M1	1.5279180844194382	8.31029145212525e-4	0.26384768503557726	Venom vs Saline	3 h	Not significant	P26041	T57	_AFST[Phospho (STY)]WLK_.2	0.8879558444023132
P26041_T57_M1	1.5279180844194382	8.31029145212525e-4	0.26384768503557726	Venom vs Saline	3 h	Not significant	P26041	T57	_AFST[Phospho (STY)]WLK_.2	0.8301458954811096
P26041_T57_M1	1.5279180844194382	8.31029145212525e-4	0.26384768503557726	Venom vs Saline	3 h	Not significant	P26041	T57	_AFST[Phospho (STY)]WLK_.2	0.9180778861045836
P26041_T57_M1	1.5279180844194382	8.31029145212525e-4	0.26384768503557726	Venom vs Saline	3 h	Not significant	P26041	T57	_AFST[Phospho (STY)]WLK_.2	0.8228622078895569
P26041_T57_M1	1.5279180844194382	8.31029145212525e-4	0.26384768503557726	Venom vs Saline	3 h	Not significant	P26041	T57	_AFST[Phospho (STY)]WLK_.2	0.8806048035621643
P26041_T57_M1	1.5279180844194382	8.31029145212525e-4	0.26384768503557726	Venom vs Saline	3 h	Not significant	P26041	T57	_AFST[Phospho (STY)]WLK_.2	0.9451947212219238
P26041_T57_M1	1.5279180844194382	8.31029145212525e-4	0.26384768503557726	Venom vs Saline	3 h	Not significant	P26041	T57	_AFST[Phospho (STY)]WLK_.2	0.7513893842697144
P26041_T57_M1	1.5279180844194382	8.31029145212525e-4	0.26384768503557726	Venom vs Saline	3 h	Not significant	P26041	T57	_AFST[Phospho (STY)]WLK_.2	0.8743369579315186
P26041_T57_M1	1.5279180844194382	8.31029145212525e-4	0.26384768503557726	Venom vs Saline	3 h	Not significant	P26041	T57	_AFST[Phospho (STY)]WLK_.2	0.8468685150146484
P26041_T57_M1	1.5279180844194382	8.31029145212525e-4	0.26384768503557726	Venom vs Saline	3 h	Not significant	P26041	T57	_AFST[Phospho (STY)]WLK_.2	0.9497711062431335
P26041_T57_M1	1.5279180844194382	8.31029145212525e-4	0.26384768503557726	Venom vs Saline	3 h	Not significant	P26041	T57	_AFST[Phospho (STY)]WLK_.2	0.9467982649803162
P26041_T57_M1	1.5279180844194382	8.31029145212525e-4	0.26384768503557726	Venom vs Saline	3 h	Not significant	P26041	T57	_AFST[Phospho (STY)]WLK_.2	0.8895111083984375
P26041_T57_M1	1.5279180844194382	8.31029145212525e-4	0.26384768503557726	Venom vs Saline	3 h	Not significant	P26041	T57	_AFST[Phospho (STY)]WLK_.2	0.9837902784347534
P26041_T57_M1	1.5279180844194382	8.31029145212525e-4	0.26384768503557726	Venom vs Saline	3 h	Not significant	P26041	T57	_AFST[Phospho (STY)]WLK_.2	0.8366487622261047
O70326_C144_M2	-3.41669	8.941427443410562e-4	0.26384768503557726	Venom vs Saline	3 h	Not significant	O70326	C144	_KEEGSFQSC[Carbamidomethyl (C)]SFC[Carbamidomethyl (C)]KPK_.3;_KEEGSFQSC[Carbamidomethyl (C)]SFC[Carbamidomethyl (C)]KPK_.2	1
O70326_C144_M2	-3.41669	8.941427443410562e-4	0.26384768503557726	Venom vs Saline	3 h	Not significant	O70326	C144	_KEEGSFQSC[Carbamidomethyl (C)]SFC[Carbamidomethyl (C)]KPK_.3	1
O70326_C144_M2	-3.41669	8.941427443410562e-4	0.26384768503557726	Venom vs Saline	3 h	Not significant	O70326	C144	_KEEGSFQSC[Carbamidomethyl (C)]SFC[Carbamidomethyl (C)]KPK_.3	1
O70326_C144_M2	-3.41669	8.941427443410562e-4	0.26384768503557726	Venom vs Saline	3 h	Not significant	O70326	C144	_KEEGSFQSC[Carbamidomethyl (C)]SFC[Carbamidomethyl (C)]KPK_.3;_KEEGSFQSC[Carbamidomethyl (C)]SFC[Carbamidomethyl (C)]KPK_.2	1
O70326_C144_M2	-3.41669	8.941427443410562e-4	0.26384768503557726	Venom vs Saline	3 h	Not significant	O70326	C144	_KEEGSFQSC[Carbamidomethyl (C)]SFC[Carbamidomethyl (C)]KPK_.3;_KEEGSFQSC[Carbamidomethyl (C)]SFC[Carbamidomethyl (C)]KPK_.2	1
O70326_C144_M2	-3.41669	8.941427443410562e-4	0.26384768503557726	Venom vs Saline	3 h	Not significant	O70326	C144	_KEEGSFQSC[Carbamidomethyl (C)]SFC[Carbamidomethyl (C)]KPK_.3;_KEEGSFQSC[Carbamidomethyl (C)]SFC[Carbamidomethyl (C)]KPK_.2	1
O70326_C144_M2	-3.41669	8.941427443410562e-4	0.26384768503557726	Venom vs Saline	3 h	Not significant	O70326	C144	_KEEGSFQSC[Carbamidomethyl (C)]SFC[Carbamidomethyl (C)]KPK_.3;_KEEGSFQSC[Carbamidomethyl (C)]SFC[Carbamidomethyl (C)]KPK_.2	1
O70326_C144_M2	-3.41669	8.941427443410562e-4	0.26384768503557726	Venom vs Saline	3 h	Not significant	O70326	C144	_KEEGSFQSC[Carbamidomethyl (C)]SFC[Carbamidomethyl (C)]KPK_.3;_KEEGSFQSC[Carbamidomethyl (C)]SFC[Carbamidomethyl (C)]KPK_.2	1
O70326_C144_M2	-3.41669	8.941427443410562e-4	0.26384768503557726	Venom vs Saline	3 h	Not significant	O70326	C144	_KEEGSFQSC[Carbamidomethyl (C)]SFC[Carbamidomethyl (C)]KPK_.3;_KEEGSFQSC[Carbamidomethyl (C)]SFC[Carbamidomethyl (C)]KPK_.2	1
O70326_C144_M2	-3.41669	8.941427443410562e-4	0.26384768503557726	Venom vs Saline	3 h	Not significant	O70326	C144	_KEEGSFQSC[Carbamidomethyl (C)]SFC[Carbamidomethyl (C)]KPK_.3;_KEEGSFQSC[Carbamidomethyl (C)]SFC[Carbamidomethyl (C)]KPK_.2	1
O70326_C144_M2	-3.41669	8.941427443410562e-4	0.26384768503557726	Venom vs Saline	3 h	Not significant	O70326	C144	_KEEGSFQSC[Carbamidomethyl (C)]SFC[Carbamidomethyl (C)]KPK_.3;_KEEGSFQSC[Carbamidomethyl (C)]SFC[Carbamidomethyl (C)]KPK_.2	1
O70326_C144_M2	-3.41669	8.941427443410562e-4	0.26384768503557726	Venom vs Saline	3 h	Not significant	O70326	C144	_KEEGSFQSC[Carbamidomethyl (C)]SFC[Carbamidomethyl (C)]KPK_.3;_KEEGSFQSC[Carbamidomethyl (C)]SFC[Carbamidomethyl (C)]KPK_.2	1
O70326_C144_M2	-3.41669	8.941427443410562e-4	0.26384768503557726	Venom vs Saline	3 h	Not significant	O70326	C144	_KEEGSFQSC[Carbamidomethyl (C)]SFC[Carbamidomethyl (C)]KPK_.3;_KEEGSFQSC[Carbamidomethyl (C)]SFC[Carbamidomethyl (C)]KPK_.2	1
O70326_C144_M2	-3.41669	8.941427443410562e-4	0.26384768503557726	Venom vs Saline	3 h	Not significant	O70326	C144	_KEEGSFQSC[Carbamidomethyl (C)]SFC[Carbamidomethyl (C)]KPK_.3;_KEEGSFQSC[Carbamidomethyl (C)]SFC[Carbamidomethyl (C)]KPK_.2	1
O70326_C144_M2	-3.41669	8.941427443410562e-4	0.26384768503557726	Venom vs Saline	3 h	Not significant	O70326	C144	_KEEGSFQSC[Carbamidomethyl (C)]SFC[Carbamidomethyl (C)]KPK_.3;_KEEGSFQSC[Carbamidomethyl (C)]SFC[Carbamidomethyl (C)]KPK_.2	1
O70326_C144_M2	-3.41669	8.941427443410562e-4	0.26384768503557726	Venom vs Saline	3 h	Not significant	O70326	C144	_KEEGSFQSC[Carbamidomethyl (C)]SFC[Carbamidomethyl (C)]KPK_.3;_KEEGSFQSC[Carbamidomethyl (C)]SFC[Carbamidomethyl (C)]KPK_.2	1
O70326_C144_M2	-3.41669	8.941427443410562e-4	0.26384768503557726	Venom vs Saline	3 h	Not significant	O70326	C144	_KEEGSFQSC[Carbamidomethyl (C)]SFC[Carbamidomethyl (C)]KPK_.3;_KEEGSFQSC[Carbamidomethyl (C)]SFC[Carbamidomethyl (C)]KPK_.2	1
O70326_C144_M2	-3.41669	8.941427443410562e-4	0.26384768503557726	Venom vs Saline	3 h	Not significant	O70326	C144	_KEEGSFQSC[Carbamidomethyl (C)]SFC[Carbamidomethyl (C)]KPK_.3;_KEEGSFQSC[Carbamidomethyl (C)]SFC[Carbamidomethyl (C)]KPK_.2	1
O70326_C144_M2	-3.41669	8.941427443410562e-4	0.26384768503557726	Venom vs Saline	3 h	Not significant	O70326	C144	_KEEGSFQSC[Carbamidomethyl (C)]SFC[Carbamidomethyl (C)]KPK_.3;_KEEGSFQSC[Carbamidomethyl (C)]SFC[Carbamidomethyl (C)]KPK_.2	1
O70326_C144_M2	-3.41669	8.941427443410562e-4	0.26384768503557726	Venom vs Saline	3 h	Not significant	O70326	C144	_KEEGSFQSC[Carbamidomethyl (C)]SFC[Carbamidomethyl (C)]KPK_.3;_KEEGSFQSC[Carbamidomethyl (C)]SFC[Carbamidomethyl (C)]KPK_.2	1
O70326_C144_M2	-3.41669	8.941427443410562e-4	0.26384768503557726	Venom vs Saline	3 h	Not significant	O70326	C144	_KEEGSFQSC[Carbamidomethyl (C)]SFC[Carbamidomethyl (C)]KPK_.3;_KEEGSFQSC[Carbamidomethyl (C)]SFC[Carbamidomethyl (C)]KPK_.2	1
O70326_C144_M2	-3.41669	8.941427443410562e-4	0.26384768503557726	Venom vs Saline	3 h	Not significant	O70326	C144	_KEEGSFQSC[Carbamidomethyl (C)]SFC[Carbamidomethyl (C)]KPK_.3;_KEEGSFQSC[Carbamidomethyl (C)]SFC[Carbamidomethyl (C)]KPK_.2	1
O70326_C144_M2	-3.41669	8.941427443410562e-4	0.26384768503557726	Venom vs Saline	3 h	Not significant	O70326	C144	_KEEGSFQSC[Carbamidomethyl (C)]SFC[Carbamidomethyl (C)]KPK_.3;_KEEGSFQSC[Carbamidomethyl (C)]SFC[Carbamidomethyl (C)]KPK_.2	1
O70326_C144_M2	-3.41669	8.941427443410562e-4	0.26384768503557726	Venom vs Saline	3 h	Not significant	O70326	C144	_KEEGSFQSC[Carbamidomethyl (C)]SFC[Carbamidomethyl (C)]KPK_.3;_KEEGSFQSC[Carbamidomethyl (C)]SFC[Carbamidomethyl (C)]KPK_.2	1
O70326_C144_M2	-3.41669	8.941427443410562e-4	0.26384768503557726	Venom vs Saline	3 h	Not significant	O70326	C144	_KEEGSFQSC[Carbamidomethyl (C)]SFC[Carbamidomethyl (C)]KPK_.3;_KEEGSFQSC[Carbamidomethyl (C)]SFC[Carbamidomethyl (C)]KPK_.2	1
O70326_C144_M2	-3.41669	8.941427443410562e-4	0.26384768503557726	Venom vs Saline	3 h	Not significant	O70326	C144	_KEEGSFQSC[Carbamidomethyl (C)]SFC[Carbamidomethyl (C)]KPK_.3;_KEEGSFQSC[Carbamidomethyl (C)]SFC[Carbamidomethyl (C)]KPK_.2	1
O70326_C144_M2	-3.41669	8.941427443410562e-4	0.26384768503557726	Venom vs Saline	3 h	Not significant	O70326	C144	_KEEGSFQSC[Carbamidomethyl (C)]SFC[Carbamidomethyl (C)]KPK_.3;_KEEGSFQSC[Carbamidomethyl (C)]SFC[Carbamidomethyl (C)]KPK_.2	1
O70326_C144_M2	-3.41669	8.941427443410562e-4	0.26384768503557726	Venom vs Saline	3 h	Not significant	O70326	C144	_KEEGSFQSC[Carbamidomethyl (C)]SFC[Carbamidomethyl (C)]KPK_.3;_KEEGSFQSC[Carbamidomethyl (C)]SFC[Carbamidomethyl (C)]KPK_.2	1
O70326_C144_M2	-3.41669	8.941427443410562e-4	0.26384768503557726	Venom vs Saline	3 h	Not significant	O70326	C144	_KEEGSFQSC[Carbamidomethyl (C)]SFC[Carbamidomethyl (C)]KPK_.3;_KEEGSFQSC[Carbamidomethyl (C)]SFC[Carbamidomethyl (C)]KPK_.2	1
O70326_C144_M2	-3.41669	8.941427443410562e-4	0.26384768503557726	Venom vs Saline	3 h	Not significant	O70326	C144	_KEEGSFQSC[Carbamidomethyl (C)]SFC[Carbamidomethyl (C)]KPK_.3;_KEEGSFQSC[Carbamidomethyl (C)]SFC[Carbamidomethyl (C)]KPK_.2	1
O70326_C144_M2	-3.41669	8.941427443410562e-4	0.26384768503557726	Venom vs Saline	3 h	Not significant	O70326	C144	_KEEGSFQSC[Carbamidomethyl (C)]SFC[Carbamidomethyl (C)]KPK_.3;_KEEGSFQSC[Carbamidomethyl (C)]SFC[Carbamidomethyl (C)]KPK_.2	1
O70326_C144_M2	-3.41669	8.941427443410562e-4	0.26384768503557726	Venom vs Saline	3 h	Not significant	O70326	C144	_KEEGSFQSC[Carbamidomethyl (C)]SFC[Carbamidomethyl (C)]KPK_.3;_KEEGSFQSC[Carbamidomethyl (C)]SFC[Carbamidomethyl (C)]KPK_.2	1
O70326_C144_M2	-3.41669	8.941427443410562e-4	0.26384768503557726	Venom vs Saline	3 h	Not significant	O70326	C144	_KEEGSFQSC[Carbamidomethyl (C)]SFC[Carbamidomethyl (C)]KPK_.3;_KEEGSFQSC[Carbamidomethyl (C)]SFC[Carbamidomethyl (C)]KPK_.2	1
O70326_C144_M2	-3.41669	8.941427443410562e-4	0.26384768503557726	Venom vs Saline	3 h	Not significant	O70326	C144	_KEEGSFQSC[Carbamidomethyl (C)]SFC[Carbamidomethyl (C)]KPK_.3;_KEEGSFQSC[Carbamidomethyl (C)]SFC[Carbamidomethyl (C)]KPK_.2	1
O70326_C144_M2	-3.41669	8.941427443410562e-4	0.26384768503557726	Venom vs Saline	3 h	Not significant	O70326	C144	_KEEGSFQSC[Carbamidomethyl (C)]SFC[Carbamidomethyl (C)]KPK_.3;_KEEGSFQSC[Carbamidomethyl (C)]SFC[Carbamidomethyl (C)]KPK_.2	1
O70326_C144_M2	-3.41669	8.941427443410562e-4	0.26384768503557726	Venom vs Saline	3 h	Not significant	O70326	C144	_KEEGSFQSC[Carbamidomethyl (C)]SFC[Carbamidomethyl (C)]KPK_.3	1
O70326_C144_M2	-3.41669	8.941427443410562e-4	0.26384768503557726	Venom vs Saline	3 h	Not significant	O70326	C144	_KEEGSFQSC[Carbamidomethyl (C)]SFC[Carbamidomethyl (C)]KPK_.3;_KEEGSFQSC[Carbamidomethyl (C)]SFC[Carbamidomethyl (C)]KPK_.2	1
O70326_C144_M2	-3.41669	8.941427443410562e-4	0.26384768503557726	Venom vs Saline	3 h	Not significant	O70326	C144	_KEEGSFQSC[Carbamidomethyl (C)]SFC[Carbamidomethyl (C)]KPK_.3;_KEEGSFQSC[Carbamidomethyl (C)]SFC[Carbamidomethyl (C)]KPK_.2	1
O70326_C144_M2	-3.41669	8.941427443410562e-4	0.26384768503557726	Venom vs Saline	3 h	Not significant	O70326	C144	_KEEGSFQSC[Carbamidomethyl (C)]SFC[Carbamidomethyl (C)]KPK_.3;_KEEGSFQSC[Carbamidomethyl (C)]SFC[Carbamidomethyl (C)]KPK_.2	1
O70326_C144_M2	-3.41669	8.941427443410562e-4	0.26384768503557726	Venom vs Saline	3 h	Not significant	O70326	C144	_KEEGSFQSC[Carbamidomethyl (C)]SFC[Carbamidomethyl (C)]KPK_.3;_KEEGSFQSC[Carbamidomethyl (C)]SFC[Carbamidomethyl (C)]KPK_.2	1
O70326_C141_M2	-3.41669	8.941427443410562e-4	0.26384768503557726	Venom vs Saline	3 h	Not significant	O70326	C141	_KEEGSFQSC[Carbamidomethyl (C)]SFC[Carbamidomethyl (C)]KPK_.3;_KEEGSFQSC[Carbamidomethyl (C)]SFC[Carbamidomethyl (C)]KPK_.2	1
O70326_C141_M2	-3.41669	8.941427443410562e-4	0.26384768503557726	Venom vs Saline	3 h	Not significant	O70326	C141	_KEEGSFQSC[Carbamidomethyl (C)]SFC[Carbamidomethyl (C)]KPK_.3	1
O70326_C141_M2	-3.41669	8.941427443410562e-4	0.26384768503557726	Venom vs Saline	3 h	Not significant	O70326	C141	_KEEGSFQSC[Carbamidomethyl (C)]SFC[Carbamidomethyl (C)]KPK_.3	1
O70326_C141_M2	-3.41669	8.941427443410562e-4	0.26384768503557726	Venom vs Saline	3 h	Not significant	O70326	C141	_KEEGSFQSC[Carbamidomethyl (C)]SFC[Carbamidomethyl (C)]KPK_.3;_KEEGSFQSC[Carbamidomethyl (C)]SFC[Carbamidomethyl (C)]KPK_.2	1
O70326_C141_M2	-3.41669	8.941427443410562e-4	0.26384768503557726	Venom vs Saline	3 h	Not significant	O70326	C141	_KEEGSFQSC[Carbamidomethyl (C)]SFC[Carbamidomethyl (C)]KPK_.3;_KEEGSFQSC[Carbamidomethyl (C)]SFC[Carbamidomethyl (C)]KPK_.2	1
O70326_C141_M2	-3.41669	8.941427443410562e-4	0.26384768503557726	Venom vs Saline	3 h	Not significant	O70326	C141	_KEEGSFQSC[Carbamidomethyl (C)]SFC[Carbamidomethyl (C)]KPK_.3;_KEEGSFQSC[Carbamidomethyl (C)]SFC[Carbamidomethyl (C)]KPK_.2	1
O70326_C141_M2	-3.41669	8.941427443410562e-4	0.26384768503557726	Venom vs Saline	3 h	Not significant	O70326	C141	_KEEGSFQSC[Carbamidomethyl (C)]SFC[Carbamidomethyl (C)]KPK_.3;_KEEGSFQSC[Carbamidomethyl (C)]SFC[Carbamidomethyl (C)]KPK_.2	1
O70326_C141_M2	-3.41669	8.941427443410562e-4	0.26384768503557726	Venom vs Saline	3 h	Not significant	O70326	C141	_KEEGSFQSC[Carbamidomethyl (C)]SFC[Carbamidomethyl (C)]KPK_.3;_KEEGSFQSC[Carbamidomethyl (C)]SFC[Carbamidomethyl (C)]KPK_.2	1
O70326_C141_M2	-3.41669	8.941427443410562e-4	0.26384768503557726	Venom vs Saline	3 h	Not significant	O70326	C141	_KEEGSFQSC[Carbamidomethyl (C)]SFC[Carbamidomethyl (C)]KPK_.3;_KEEGSFQSC[Carbamidomethyl (C)]SFC[Carbamidomethyl (C)]KPK_.2	1
O70326_C141_M2	-3.41669	8.941427443410562e-4	0.26384768503557726	Venom vs Saline	3 h	Not significant	O70326	C141	_KEEGSFQSC[Carbamidomethyl (C)]SFC[Carbamidomethyl (C)]KPK_.3;_KEEGSFQSC[Carbamidomethyl (C)]SFC[Carbamidomethyl (C)]KPK_.2	1
O70326_C141_M2	-3.41669	8.941427443410562e-4	0.26384768503557726	Venom vs Saline	3 h	Not significant	O70326	C141	_KEEGSFQSC[Carbamidomethyl (C)]SFC[Carbamidomethyl (C)]KPK_.3;_KEEGSFQSC[Carbamidomethyl (C)]SFC[Carbamidomethyl (C)]KPK_.2	1
O70326_C141_M2	-3.41669	8.941427443410562e-4	0.26384768503557726	Venom vs Saline	3 h	Not significant	O70326	C141	_KEEGSFQSC[Carbamidomethyl (C)]SFC[Carbamidomethyl (C)]KPK_.3;_KEEGSFQSC[Carbamidomethyl (C)]SFC[Carbamidomethyl (C)]KPK_.2	1
O70326_C141_M2	-3.41669	8.941427443410562e-4	0.26384768503557726	Venom vs Saline	3 h	Not significant	O70326	C141	_KEEGSFQSC[Carbamidomethyl (C)]SFC[Carbamidomethyl (C)]KPK_.3;_KEEGSFQSC[Carbamidomethyl (C)]SFC[Carbamidomethyl (C)]KPK_.2	1
O70326_C141_M2	-3.41669	8.941427443410562e-4	0.26384768503557726	Venom vs Saline	3 h	Not significant	O70326	C141	_KEEGSFQSC[Carbamidomethyl (C)]SFC[Carbamidomethyl (C)]KPK_.3;_KEEGSFQSC[Carbamidomethyl (C)]SFC[Carbamidomethyl (C)]KPK_.2	1
O70326_C141_M2	-3.41669	8.941427443410562e-4	0.26384768503557726	Venom vs Saline	3 h	Not significant	O70326	C141	_KEEGSFQSC[Carbamidomethyl (C)]SFC[Carbamidomethyl (C)]KPK_.3;_KEEGSFQSC[Carbamidomethyl (C)]SFC[Carbamidomethyl (C)]KPK_.2	1
O70326_C141_M2	-3.41669	8.941427443410562e-4	0.26384768503557726	Venom vs Saline	3 h	Not significant	O70326	C141	_KEEGSFQSC[Carbamidomethyl (C)]SFC[Carbamidomethyl (C)]KPK_.3;_KEEGSFQSC[Carbamidomethyl (C)]SFC[Carbamidomethyl (C)]KPK_.2	1
O70326_C141_M2	-3.41669	8.941427443410562e-4	0.26384768503557726	Venom vs Saline	3 h	Not significant	O70326	C141	_KEEGSFQSC[Carbamidomethyl (C)]SFC[Carbamidomethyl (C)]KPK_.3;_KEEGSFQSC[Carbamidomethyl (C)]SFC[Carbamidomethyl (C)]KPK_.2	1
O70326_C141_M2	-3.41669	8.941427443410562e-4	0.26384768503557726	Venom vs Saline	3 h	Not significant	O70326	C141	_KEEGSFQSC[Carbamidomethyl (C)]SFC[Carbamidomethyl (C)]KPK_.3;_KEEGSFQSC[Carbamidomethyl (C)]SFC[Carbamidomethyl (C)]KPK_.2	1
O70326_C141_M2	-3.41669	8.941427443410562e-4	0.26384768503557726	Venom vs Saline	3 h	Not significant	O70326	C141	_KEEGSFQSC[Carbamidomethyl (C)]SFC[Carbamidomethyl (C)]KPK_.3;_KEEGSFQSC[Carbamidomethyl (C)]SFC[Carbamidomethyl (C)]KPK_.2	1
O70326_C141_M2	-3.41669	8.941427443410562e-4	0.26384768503557726	Venom vs Saline	3 h	Not significant	O70326	C141	_KEEGSFQSC[Carbamidomethyl (C)]SFC[Carbamidomethyl (C)]KPK_.3;_KEEGSFQSC[Carbamidomethyl (C)]SFC[Carbamidomethyl (C)]KPK_.2	1
O70326_C141_M2	-3.41669	8.941427443410562e-4	0.26384768503557726	Venom vs Saline	3 h	Not significant	O70326	C141	_KEEGSFQSC[Carbamidomethyl (C)]SFC[Carbamidomethyl (C)]KPK_.3;_KEEGSFQSC[Carbamidomethyl (C)]SFC[Carbamidomethyl (C)]KPK_.2	1
O70326_C141_M2	-3.41669	8.941427443410562e-4	0.26384768503557726	Venom vs Saline	3 h	Not significant	O70326	C141	_KEEGSFQSC[Carbamidomethyl (C)]SFC[Carbamidomethyl (C)]KPK_.3;_KEEGSFQSC[Carbamidomethyl (C)]SFC[Carbamidomethyl (C)]KPK_.2	1
O70326_C141_M2	-3.41669	8.941427443410562e-4	0.26384768503557726	Venom vs Saline	3 h	Not significant	O70326	C141	_KEEGSFQSC[Carbamidomethyl (C)]SFC[Carbamidomethyl (C)]KPK_.3;_KEEGSFQSC[Carbamidomethyl (C)]SFC[Carbamidomethyl (C)]KPK_.2	1
O70326_C141_M2	-3.41669	8.941427443410562e-4	0.26384768503557726	Venom vs Saline	3 h	Not significant	O70326	C141	_KEEGSFQSC[Carbamidomethyl (C)]SFC[Carbamidomethyl (C)]KPK_.3;_KEEGSFQSC[Carbamidomethyl (C)]SFC[Carbamidomethyl (C)]KPK_.2	1
O70326_C141_M2	-3.41669	8.941427443410562e-4	0.26384768503557726	Venom vs Saline	3 h	Not significant	O70326	C141	_KEEGSFQSC[Carbamidomethyl (C)]SFC[Carbamidomethyl (C)]KPK_.3;_KEEGSFQSC[Carbamidomethyl (C)]SFC[Carbamidomethyl (C)]KPK_.2	1
O70326_C141_M2	-3.41669	8.941427443410562e-4	0.26384768503557726	Venom vs Saline	3 h	Not significant	O70326	C141	_KEEGSFQSC[Carbamidomethyl (C)]SFC[Carbamidomethyl (C)]KPK_.3;_KEEGSFQSC[Carbamidomethyl (C)]SFC[Carbamidomethyl (C)]KPK_.2	1
O70326_C141_M2	-3.41669	8.941427443410562e-4	0.26384768503557726	Venom vs Saline	3 h	Not significant	O70326	C141	_KEEGSFQSC[Carbamidomethyl (C)]SFC[Carbamidomethyl (C)]KPK_.3;_KEEGSFQSC[Carbamidomethyl (C)]SFC[Carbamidomethyl (C)]KPK_.2	1
O70326_C141_M2	-3.41669	8.941427443410562e-4	0.26384768503557726	Venom vs Saline	3 h	Not significant	O70326	C141	_KEEGSFQSC[Carbamidomethyl (C)]SFC[Carbamidomethyl (C)]KPK_.3;_KEEGSFQSC[Carbamidomethyl (C)]SFC[Carbamidomethyl (C)]KPK_.2	1
O70326_C141_M2	-3.41669	8.941427443410562e-4	0.26384768503557726	Venom vs Saline	3 h	Not significant	O70326	C141	_KEEGSFQSC[Carbamidomethyl (C)]SFC[Carbamidomethyl (C)]KPK_.3;_KEEGSFQSC[Carbamidomethyl (C)]SFC[Carbamidomethyl (C)]KPK_.2	1
O70326_C141_M2	-3.41669	8.941427443410562e-4	0.26384768503557726	Venom vs Saline	3 h	Not significant	O70326	C141	_KEEGSFQSC[Carbamidomethyl (C)]SFC[Carbamidomethyl (C)]KPK_.3;_KEEGSFQSC[Carbamidomethyl (C)]SFC[Carbamidomethyl (C)]KPK_.2	1
O70326_C141_M2	-3.41669	8.941427443410562e-4	0.26384768503557726	Venom vs Saline	3 h	Not significant	O70326	C141	_KEEGSFQSC[Carbamidomethyl (C)]SFC[Carbamidomethyl (C)]KPK_.3;_KEEGSFQSC[Carbamidomethyl (C)]SFC[Carbamidomethyl (C)]KPK_.2	1
O70326_C141_M2	-3.41669	8.941427443410562e-4	0.26384768503557726	Venom vs Saline	3 h	Not significant	O70326	C141	_KEEGSFQSC[Carbamidomethyl (C)]SFC[Carbamidomethyl (C)]KPK_.3;_KEEGSFQSC[Carbamidomethyl (C)]SFC[Carbamidomethyl (C)]KPK_.2	1
O70326_C141_M2	-3.41669	8.941427443410562e-4	0.26384768503557726	Venom vs Saline	3 h	Not significant	O70326	C141	_KEEGSFQSC[Carbamidomethyl (C)]SFC[Carbamidomethyl (C)]KPK_.3;_KEEGSFQSC[Carbamidomethyl (C)]SFC[Carbamidomethyl (C)]KPK_.2	1
O70326_C141_M2	-3.41669	8.941427443410562e-4	0.26384768503557726	Venom vs Saline	3 h	Not significant	O70326	C141	_KEEGSFQSC[Carbamidomethyl (C)]SFC[Carbamidomethyl (C)]KPK_.3;_KEEGSFQSC[Carbamidomethyl (C)]SFC[Carbamidomethyl (C)]KPK_.2	1
O70326_C141_M2	-3.41669	8.941427443410562e-4	0.26384768503557726	Venom vs Saline	3 h	Not significant	O70326	C141	_KEEGSFQSC[Carbamidomethyl (C)]SFC[Carbamidomethyl (C)]KPK_.3;_KEEGSFQSC[Carbamidomethyl (C)]SFC[Carbamidomethyl (C)]KPK_.2	1
O70326_C141_M2	-3.41669	8.941427443410562e-4	0.26384768503557726	Venom vs Saline	3 h	Not significant	O70326	C141	_KEEGSFQSC[Carbamidomethyl (C)]SFC[Carbamidomethyl (C)]KPK_.3	1
O70326_C141_M2	-3.41669	8.941427443410562e-4	0.26384768503557726	Venom vs Saline	3 h	Not significant	O70326	C141	_KEEGSFQSC[Carbamidomethyl (C)]SFC[Carbamidomethyl (C)]KPK_.3;_KEEGSFQSC[Carbamidomethyl (C)]SFC[Carbamidomethyl (C)]KPK_.2	1
O70326_C141_M2	-3.41669	8.941427443410562e-4	0.26384768503557726	Venom vs Saline	3 h	Not significant	O70326	C141	_KEEGSFQSC[Carbamidomethyl (C)]SFC[Carbamidomethyl (C)]KPK_.3;_KEEGSFQSC[Carbamidomethyl (C)]SFC[Carbamidomethyl (C)]KPK_.2	1
O70326_C141_M2	-3.41669	8.941427443410562e-4	0.26384768503557726	Venom vs Saline	3 h	Not significant	O70326	C141	_KEEGSFQSC[Carbamidomethyl (C)]SFC[Carbamidomethyl (C)]KPK_.3;_KEEGSFQSC[Carbamidomethyl (C)]SFC[Carbamidomethyl (C)]KPK_.2	1
O70326_C141_M2	-3.41669	8.941427443410562e-4	0.26384768503557726	Venom vs Saline	3 h	Not significant	O70326	C141	_KEEGSFQSC[Carbamidomethyl (C)]SFC[Carbamidomethyl (C)]KPK_.3;_KEEGSFQSC[Carbamidomethyl (C)]SFC[Carbamidomethyl (C)]KPK_.2	1
Q923D2_M87_M1	-2.41049	9.491126047290414e-4	0.26889941946314955	Venom vs Saline	3 h	Not significant	Q923D2	M87	_TVAGQEAVIVLLGTGNDLSPTTVM[Oxidation (M)]SEGTR_.3	1
Q923D2_M87_M1	-2.41049	9.491126047290414e-4	0.26889941946314955	Venom vs Saline	3 h	Not significant	Q923D2	M87	_TVAGQEAVIVLLGTGNDLSPTTVM[Oxidation (M)]SEGTR_.3	1
Q923D2_M87_M1	-2.41049	9.491126047290414e-4	0.26889941946314955	Venom vs Saline	3 h	Not significant	Q923D2	M87	_TVAGQEAVIVLLGTGNDLSPTTVM[Oxidation (M)]SEGTR_.3	1
Q923D2_M87_M1	-2.41049	9.491126047290414e-4	0.26889941946314955	Venom vs Saline	3 h	Not significant	Q923D2	M87	_TVAGQEAVIVLLGTGNDLSPTTVM[Oxidation (M)]SEGTR_.3	1
Q923D2_M87_M1	-2.41049	9.491126047290414e-4	0.26889941946314955	Venom vs Saline	3 h	Not significant	Q923D2	M87	_TVAGQEAVIVLLGTGNDLSPTTVM[Oxidation (M)]SEGTR_.3	1
Q923D2_M87_M1	-2.41049	9.491126047290414e-4	0.26889941946314955	Venom vs Saline	3 h	Not significant	Q923D2	M87	_TVAGQEAVIVLLGTGNDLSPTTVM[Oxidation (M)]SEGTR_.3	1
Q923D2_M87_M1	-2.41049	9.491126047290414e-4	0.26889941946314955	Venom vs Saline	3 h	Not significant	Q923D2	M87	_TVAGQEAVIVLLGTGNDLSPTTVM[Oxidation (M)]SEGTR_.3	1
Q923D2_M87_M1	-2.41049	9.491126047290414e-4	0.26889941946314955	Venom vs Saline	3 h	Not significant	Q923D2	M87	_TVAGQEAVIVLLGTGNDLSPTTVM[Oxidation (M)]SEGTR_.3	1
Q923D2_M87_M1	-2.41049	9.491126047290414e-4	0.26889941946314955	Venom vs Saline	3 h	Not significant	Q923D2	M87	_TVAGQEAVIVLLGTGNDLSPTTVM[Oxidation (M)]SEGTR_.3	1
Q923D2_M87_M1	-2.41049	9.491126047290414e-4	0.26889941946314955	Venom vs Saline	3 h	Not significant	Q923D2	M87	_TVAGQEAVIVLLGTGNDLSPTTVM[Oxidation (M)]SEGTR_.3	1
Q923D2_M87_M1	-2.41049	9.491126047290414e-4	0.26889941946314955	Venom vs Saline	3 h	Not significant	Q923D2	M87	_TVAGQEAVIVLLGTGNDLSPTTVM[Oxidation (M)]SEGTR_.3	1
Q923D2_M87_M1	-2.41049	9.491126047290414e-4	0.26889941946314955	Venom vs Saline	3 h	Not significant	Q923D2	M87	_TVAGQEAVIVLLGTGNDLSPTTVM[Oxidation (M)]SEGTR_.3	1
Q923D2_M87_M1	-2.41049	9.491126047290414e-4	0.26889941946314955	Venom vs Saline	3 h	Not significant	Q923D2	M87	_TVAGQEAVIVLLGTGNDLSPTTVM[Oxidation (M)]SEGTR_.3	1
Q923D2_M87_M1	-2.41049	9.491126047290414e-4	0.26889941946314955	Venom vs Saline	3 h	Not significant	Q923D2	M87	_TVAGQEAVIVLLGTGNDLSPTTVM[Oxidation (M)]SEGTR_.3	1
Q923D2_M87_M1	-2.41049	9.491126047290414e-4	0.26889941946314955	Venom vs Saline	3 h	Not significant	Q923D2	M87	_TVAGQEAVIVLLGTGNDLSPTTVM[Oxidation (M)]SEGTR_.3	1
Q923D2_M87_M1	-2.41049	9.491126047290414e-4	0.26889941946314955	Venom vs Saline	3 h	Not significant	Q923D2	M87	_TVAGQEAVIVLLGTGNDLSPTTVM[Oxidation (M)]SEGTR_.3	1
Q923D2_M87_M1	-2.41049	9.491126047290414e-4	0.26889941946314955	Venom vs Saline	3 h	Not significant	Q923D2	M87	_TVAGQEAVIVLLGTGNDLSPTTVM[Oxidation (M)]SEGTR_.3	1
Q923D2_M87_M1	-2.41049	9.491126047290414e-4	0.26889941946314955	Venom vs Saline	3 h	Not significant	Q923D2	M87	_TVAGQEAVIVLLGTGNDLSPTTVM[Oxidation (M)]SEGTR_.3	1
Q923D2_M87_M1	-2.41049	9.491126047290414e-4	0.26889941946314955	Venom vs Saline	3 h	Not significant	Q923D2	M87	_TVAGQEAVIVLLGTGNDLSPTTVM[Oxidation (M)]SEGTR_.3	1
Q923D2_M87_M1	-2.41049	9.491126047290414e-4	0.26889941946314955	Venom vs Saline	3 h	Not significant	Q923D2	M87	_TVAGQEAVIVLLGTGNDLSPTTVM[Oxidation (M)]SEGTR_.3	1
Q923D2_M87_M1	-2.41049	9.491126047290414e-4	0.26889941946314955	Venom vs Saline	3 h	Not significant	Q923D2	M87	_TVAGQEAVIVLLGTGNDLSPTTVM[Oxidation (M)]SEGTR_.3	1
Q923D2_M87_M1	-2.41049	9.491126047290414e-4	0.26889941946314955	Venom vs Saline	3 h	Not significant	Q923D2	M87	_TVAGQEAVIVLLGTGNDLSPTTVM[Oxidation (M)]SEGTR_.3	1
Q923D2_M87_M1	-2.41049	9.491126047290414e-4	0.26889941946314955	Venom vs Saline	3 h	Not significant	Q923D2	M87	_TVAGQEAVIVLLGTGNDLSPTTVM[Oxidation (M)]SEGTR_.3	1
Q923D2_M87_M1	-2.41049	9.491126047290414e-4	0.26889941946314955	Venom vs Saline	3 h	Not significant	Q923D2	M87	_TVAGQEAVIVLLGTGNDLSPTTVM[Oxidation (M)]SEGTR_.3	1
Q923D2_M87_M1	-2.41049	9.491126047290414e-4	0.26889941946314955	Venom vs Saline	3 h	Not significant	Q923D2	M87	_TVAGQEAVIVLLGTGNDLSPTTVM[Oxidation (M)]SEGTR_.3	1
Q923D2_M87_M1	-2.41049	9.491126047290414e-4	0.26889941946314955	Venom vs Saline	3 h	Not significant	Q923D2	M87	_TVAGQEAVIVLLGTGNDLSPTTVM[Oxidation (M)]SEGTR_.3	1
Q923D2_M87_M1	-2.41049	9.491126047290414e-4	0.26889941946314955	Venom vs Saline	3 h	Not significant	Q923D2	M87	_TVAGQEAVIVLLGTGNDLSPTTVM[Oxidation (M)]SEGTR_.3	1
Q923D2_M87_M1	-2.41049	9.491126047290414e-4	0.26889941946314955	Venom vs Saline	3 h	Not significant	Q923D2	M87	_TVAGQEAVIVLLGTGNDLSPTTVM[Oxidation (M)]SEGTR_.3	1
Q923D2_M87_M1	-2.41049	9.491126047290414e-4	0.26889941946314955	Venom vs Saline	3 h	Not significant	Q923D2	M87	_TVAGQEAVIVLLGTGNDLSPTTVM[Oxidation (M)]SEGTR_.3	1
Q923D2_M87_M1	-2.41049	9.491126047290414e-4	0.26889941946314955	Venom vs Saline	3 h	Not significant	Q923D2	M87	_TVAGQEAVIVLLGTGNDLSPTTVM[Oxidation (M)]SEGTR_.3	1
Q923D2_M87_M1	-2.41049	9.491126047290414e-4	0.26889941946314955	Venom vs Saline	3 h	Not significant	Q923D2	M87	_TVAGQEAVIVLLGTGNDLSPTTVM[Oxidation (M)]SEGTR_.3	1
Q923D2_M87_M1	-2.41049	9.491126047290414e-4	0.26889941946314955	Venom vs Saline	3 h	Not significant	Q923D2	M87	_TVAGQEAVIVLLGTGNDLSPTTVM[Oxidation (M)]SEGTR_.3	1
Q923D2_M87_M1	-2.41049	9.491126047290414e-4	0.26889941946314955	Venom vs Saline	3 h	Not significant	Q923D2	M87	_TVAGQEAVIVLLGTGNDLSPTTVM[Oxidation (M)]SEGTR_.3	1
Q923D2_M87_M1	-2.41049	9.491126047290414e-4	0.26889941946314955	Venom vs Saline	3 h	Not significant	Q923D2	M87	_TVAGQEAVIVLLGTGNDLSPTTVM[Oxidation (M)]SEGTR_.3	1
Q923D2_M87_M1	-2.41049	9.491126047290414e-4	0.26889941946314955	Venom vs Saline	3 h	Not significant	Q923D2	M87	_TVAGQEAVIVLLGTGNDLSPTTVM[Oxidation (M)]SEGTR_.3	1
Q8BUH8_S12_M1	4.703832031973036	6.360891536615787e-4	0.26384768503557726	Venom vs Saline	3 h	Not significant	Q8BUH8	S12	_RAS[Phospho (STY)]SEIVTEGK_.2	0.9519091844558716
Q8BUH8_S12_M1	4.703832031973036	6.360891536615787e-4	0.26384768503557726	Venom vs Saline	3 h	Not significant	Q8BUH8	S12	_RAS[Phospho (STY)]SEIVTEGK_.2	0.887002
Q8BUH8_S12_M1	4.703832031973036	6.360891536615787e-4	0.26384768503557726	Venom vs Saline	3 h	Not significant	Q8BUH8	S12	_RAS[Phospho (STY)]SEIVTEGK_.2;_RRAS[Phospho (STY)]SEIVTEGK_.3	0.9342930912971495
Q8BUH8_S12_M1	4.703832031973036	6.360891536615787e-4	0.26384768503557726	Venom vs Saline	3 h	Not significant	Q8BUH8	S12	_RAS[Phospho (STY)]SEIVTEGK_.2;_RRAS[Phospho (STY)]SEIVTEGK_.3	0.8795458078384399
Q8BUH8_S12_M1	4.703832031973036	6.360891536615787e-4	0.26384768503557726	Venom vs Saline	3 h	Not significant	Q8BUH8	S12	_RAS[Phospho (STY)]SEIVTEGK_.2;_RRAS[Phospho (STY)]SEIVTEGK_.3	0.976943
Q8BUH8_S12_M1	4.703832031973036	6.360891536615787e-4	0.26384768503557726	Venom vs Saline	3 h	Not significant	Q8BUH8	S12	_RAS[Phospho (STY)]SEIVTEGK_.2;_RRAS[Phospho (STY)]SEIVTEGK_.3	0.999647
Q8BUH8_S12_M1	4.703832031973036	6.360891536615787e-4	0.26384768503557726	Venom vs Saline	3 h	Not significant	Q8BUH8	S12	_RAS[Phospho (STY)]SEIVTEGK_.2;_RRAS[Phospho (STY)]SEIVTEGK_.3	0.839142
Q8BUH8_S12_M1	4.703832031973036	6.360891536615787e-4	0.26384768503557726	Venom vs Saline	3 h	Not significant	Q8BUH8	S12	_RAS[Phospho (STY)]SEIVTEGK_.2	0.7960625290870667
Q8BUH8_S12_M1	4.703832031973036	6.360891536615787e-4	0.26384768503557726	Venom vs Saline	3 h	Not significant	Q8BUH8	S12	_RAS[Phospho (STY)]SEIVTEGK_.2	0.915039
Q8BUH8_S12_M1	4.703832031973036	6.360891536615787e-4	0.26384768503557726	Venom vs Saline	3 h	Not significant	Q8BUH8	S12	_RAS[Phospho (STY)]SEIVTEGK_.2;_RRAS[Phospho (STY)]SEIVTEGK_.3	0.9981499910354614
Q8BUH8_S12_M1	4.703832031973036	6.360891536615787e-4	0.26384768503557726	Venom vs Saline	3 h	Not significant	Q8BUH8	S12	_RRAS[Phospho (STY)]SEIVTEGK_.3	0.9996782541275024
Q8BUH8_S12_M1	4.703832031973036	6.360891536615787e-4	0.26384768503557726	Venom vs Saline	3 h	Not significant	Q8BUH8	S12	_RAS[Phospho (STY)]SEIVTEGK_.2	0.9753933548927308
Q8BUH8_S12_M1	4.703832031973036	6.360891536615787e-4	0.26384768503557726	Venom vs Saline	3 h	Not significant	Q8BUH8	S12	_RAS[Phospho (STY)]SEIVTEGK_.2	0.936498
Q8BUH8_S12_M1	4.703832031973036	6.360891536615787e-4	0.26384768503557726	Venom vs Saline	3 h	Not significant	Q8BUH8	S12	_RAS[Phospho (STY)]SEIVTEGK_.2	0.8602740168571472
Q8BUH8_S12_M1	4.703832031973036	6.360891536615787e-4	0.26384768503557726	Venom vs Saline	3 h	Not significant	Q8BUH8	S12	_RAS[Phospho (STY)]SEIVTEGK_.2;_RRAS[Phospho (STY)]SEIVTEGK_.3	0.9998492002487184
Q8BUH8_S12_M1	4.703832031973036	6.360891536615787e-4	0.26384768503557726	Venom vs Saline	3 h	Not significant	Q8BUH8	S12	_RRAS[Phospho (STY)]SEIVTEGK_.2	0.8342557549476624
Q8BUH8_S12_M1	4.703832031973036	6.360891536615787e-4	0.26384768503557726	Venom vs Saline	3 h	Not significant	Q8BUH8	S12	_RAS[Phospho (STY)]SEIVTEGK_.2;_RRAS[Phospho (STY)]SEIVTEGK_.3	0.9978439807891846
Q8BUH8_S12_M1	4.703832031973036	6.360891536615787e-4	0.26384768503557726	Venom vs Saline	3 h	Not significant	Q8BUH8	S12	_RAS[Phospho (STY)]SEIVTEGK_.2;_RRAS[Phospho (STY)]SEIVTEGK_.3	0.958868
Q8BUH8_S12_M1	4.703832031973036	6.360891536615787e-4	0.26384768503557726	Venom vs Saline	3 h	Not significant	Q8BUH8	S12	_RAS[Phospho (STY)]SEIVTEGK_.2;_RRAS[Phospho (STY)]SEIVTEGK_.3	0.997623
Q8BUH8_S12_M1	4.703832031973036	6.360891536615787e-4	0.26384768503557726	Venom vs Saline	3 h	Not significant	Q8BUH8	S12	_RAS[Phospho (STY)]SEIVTEGK_.2;_RRAS[Phospho (STY)]SEIVTEGK_.3	0.9999986886978148
Q8BUH8_S12_M1	4.703832031973036	6.360891536615787e-4	0.26384768503557726	Venom vs Saline	3 h	Not significant	Q8BUH8	S12	_RAS[Phospho (STY)]SEIVTEGK_.2	0.9794148802757264
Q8BUH8_S12_M1	4.703832031973036	6.360891536615787e-4	0.26384768503557726	Venom vs Saline	3 h	Not significant	Q8BUH8	S12	_RAS[Phospho (STY)]SEIVTEGK_.2;_RRAS[Phospho (STY)]SEIVTEGK_.3	0.9998742938041688
Q8BUH8_S12_M1	4.703832031973036	6.360891536615787e-4	0.26384768503557726	Venom vs Saline	3 h	Not significant	Q8BUH8	S12	_RAS[Phospho (STY)]SEIVTEGK_.2	0.8098157644271851
Q8BUH8_S12_M1	4.703832031973036	6.360891536615787e-4	0.26384768503557726	Venom vs Saline	3 h	Not significant	Q8BUH8	S12	_RRAS[Phospho (STY)]SEIVTEGK_.2	0.9679392576217652
Q8BUH8_S12_M1	4.703832031973036	6.360891536615787e-4	0.26384768503557726	Venom vs Saline	3 h	Not significant	Q8BUH8	S12	_RAS[Phospho (STY)]SEIVTEGK_.2;_RRAS[Phospho (STY)]SEIVTEGK_.3	0.8202460408210754
Q8BUH8_S12_M1	4.703832031973036	6.360891536615787e-4	0.26384768503557726	Venom vs Saline	3 h	Not significant	Q8BUH8	S12	_RAS[Phospho (STY)]SEIVTEGK_.2	0.996893
Q8BUH8_S12_M1	4.703832031973036	6.360891536615787e-4	0.26384768503557726	Venom vs Saline	3 h	Not significant	Q8BUH8	S12	_RRAS[Phospho (STY)]SEIVTEGK_.3	0.9084250926971436
Q8BUH8_S12_M1	4.703832031973036	6.360891536615787e-4	0.26384768503557726	Venom vs Saline	3 h	Not significant	Q8BUH8	S12	_RAS[Phospho (STY)]SEIVTEGK_.2;_RRAS[Phospho (STY)]SEIVTEGK_.3	0.9990108609199524
Q8BUH8_S12_M1	4.703832031973036	6.360891536615787e-4	0.26384768503557726	Venom vs Saline	3 h	Not significant	Q8BUH8	S12	_RAS[Phospho (STY)]SEIVTEGK_.2;_RRAS[Phospho (STY)]SEIVTEGK_.3;_RRAS[Phospho (STY)]SEIVTEGK_.2	0.9991766810417176
Q8BUH8_S12_M1	4.703832031973036	6.360891536615787e-4	0.26384768503557726	Venom vs Saline	3 h	Not significant	Q8BUH8	S12	_RAS[Phospho (STY)]SEIVTEGK_.2;_RRAS[Phospho (STY)]SEIVTEGK_.3	0.9908999800682068
Q8BUH8_S12_M1	4.703832031973036	6.360891536615787e-4	0.26384768503557726	Venom vs Saline	3 h	Not significant	Q8BUH8	S12	_RAS[Phospho (STY)]SEIVTEGK_.2;_RRAS[Phospho (STY)]SEIVTEGK_.3	0.9980473518371582
Q8BUH8_S12_M1	4.703832031973036	6.360891536615787e-4	0.26384768503557726	Venom vs Saline	3 h	Not significant	Q8BUH8	S12	_RAS[Phospho (STY)]SEIVTEGK_.2	0.9944370985031128
Q8BUH8_S12_M1	4.703832031973036	6.360891536615787e-4	0.26384768503557726	Venom vs Saline	3 h	Not significant	Q8BUH8	S12	_RAS[Phospho (STY)]SEIVTEGK_.2;_RRAS[Phospho (STY)]SEIVTEGK_.3	0.999313
Q63ZW7_S647_M1	0.6165798205789024	9.15760539861113e-4	0.26384768503557726	Venom vs Saline	3 h	Not significant	Q63ZW7	S647	_LFDDEAS[Phospho (STY)]VDEPR_.2;_RLFDDEAS[Phospho (STY)]VDEPR_.2;_RLFDDEAS[Phospho (STY)]VDEPR_.3	1
Q63ZW7_S647_M1	0.6165798205789024	9.15760539861113e-4	0.26384768503557726	Venom vs Saline	3 h	Not significant	Q63ZW7	S647	_LFDDEAS[Phospho (STY)]VDEPR_.2;_RLFDDEAS[Phospho (STY)]VDEPR_.2;_RLFDDEAS[Phospho (STY)]VDEPR_.3	1
Q63ZW7_S647_M1	0.6165798205789024	9.15760539861113e-4	0.26384768503557726	Venom vs Saline	3 h	Not significant	Q63ZW7	S647	_LFDDEAS[Phospho (STY)]VDEPR_.2;_RLFDDEAS[Phospho (STY)]VDEPR_.2;_RLFDDEAS[Phospho (STY)]VDEPR_.3	1
Q63ZW7_S647_M1	0.6165798205789024	9.15760539861113e-4	0.26384768503557726	Venom vs Saline	3 h	Not significant	Q63ZW7	S647	_LFDDEAS[Phospho (STY)]VDEPR_.2;_RLFDDEAS[Phospho (STY)]VDEPR_.2;_RLFDDEAS[Phospho (STY)]VDEPR_.3	1
Q63ZW7_S647_M1	0.6165798205789024	9.15760539861113e-4	0.26384768503557726	Venom vs Saline	3 h	Not significant	Q63ZW7	S647	_LFDDEAS[Phospho (STY)]VDEPR_.2;_RLFDDEAS[Phospho (STY)]VDEPR_.2;_RLFDDEAS[Phospho (STY)]VDEPR_.3	1
Q63ZW7_S647_M1	0.6165798205789024	9.15760539861113e-4	0.26384768503557726	Venom vs Saline	3 h	Not significant	Q63ZW7	S647	_LFDDEAS[Phospho (STY)]VDEPR_.2;_RLFDDEAS[Phospho (STY)]VDEPR_.2;_RLFDDEAS[Phospho (STY)]VDEPR_.3	1
Q63ZW7_S647_M1	0.6165798205789024	9.15760539861113e-4	0.26384768503557726	Venom vs Saline	3 h	Not significant	Q63ZW7	S647	_LFDDEAS[Phospho (STY)]VDEPR_.2;_RLFDDEAS[Phospho (STY)]VDEPR_.2;_RLFDDEAS[Phospho (STY)]VDEPR_.3	1
Q63ZW7_S647_M1	0.6165798205789024	9.15760539861113e-4	0.26384768503557726	Venom vs Saline	3 h	Not significant	Q63ZW7	S647	_LFDDEAS[Phospho (STY)]VDEPR_.2;_RLFDDEAS[Phospho (STY)]VDEPR_.2;_RLFDDEAS[Phospho (STY)]VDEPR_.3	1
Q63ZW7_S647_M1	0.6165798205789024	9.15760539861113e-4	0.26384768503557726	Venom vs Saline	3 h	Not significant	Q63ZW7	S647	_LFDDEAS[Phospho (STY)]VDEPR_.2;_RLFDDEAS[Phospho (STY)]VDEPR_.2;_RLFDDEAS[Phospho (STY)]VDEPR_.3	1
Q63ZW7_S647_M1	0.6165798205789024	9.15760539861113e-4	0.26384768503557726	Venom vs Saline	3 h	Not significant	Q63ZW7	S647	_LFDDEAS[Phospho (STY)]VDEPR_.2;_RLFDDEAS[Phospho (STY)]VDEPR_.2;_RLFDDEAS[Phospho (STY)]VDEPR_.3	1
Q63ZW7_S647_M1	0.6165798205789024	9.15760539861113e-4	0.26384768503557726	Venom vs Saline	3 h	Not significant	Q63ZW7	S647	_LFDDEAS[Phospho (STY)]VDEPR_.2;_RLFDDEAS[Phospho (STY)]VDEPR_.2;_RLFDDEAS[Phospho (STY)]VDEPR_.3	1
Q63ZW7_S647_M1	0.6165798205789024	9.15760539861113e-4	0.26384768503557726	Venom vs Saline	3 h	Not significant	Q63ZW7	S647	_LFDDEAS[Phospho (STY)]VDEPR_.2;_RLFDDEAS[Phospho (STY)]VDEPR_.2;_RLFDDEAS[Phospho (STY)]VDEPR_.3	1
Q63ZW7_S647_M1	0.6165798205789024	9.15760539861113e-4	0.26384768503557726	Venom vs Saline	3 h	Not significant	Q63ZW7	S647	_LFDDEAS[Phospho (STY)]VDEPR_.2;_RLFDDEAS[Phospho (STY)]VDEPR_.2;_RLFDDEAS[Phospho (STY)]VDEPR_.3	1
Q63ZW7_S647_M1	0.6165798205789024	9.15760539861113e-4	0.26384768503557726	Venom vs Saline	3 h	Not significant	Q63ZW7	S647	_LFDDEAS[Phospho (STY)]VDEPR_.2;_RLFDDEAS[Phospho (STY)]VDEPR_.2;_RLFDDEAS[Phospho (STY)]VDEPR_.3	1
Q63ZW7_S647_M1	0.6165798205789024	9.15760539861113e-4	0.26384768503557726	Venom vs Saline	3 h	Not significant	Q63ZW7	S647	_LFDDEAS[Phospho (STY)]VDEPR_.2;_RLFDDEAS[Phospho (STY)]VDEPR_.2	1
Q63ZW7_S647_M1	0.6165798205789024	9.15760539861113e-4	0.26384768503557726	Venom vs Saline	3 h	Not significant	Q63ZW7	S647	_LFDDEAS[Phospho (STY)]VDEPR_.2;_RLFDDEAS[Phospho (STY)]VDEPR_.2;_RLFDDEAS[Phospho (STY)]VDEPR_.3	1
Q63ZW7_S647_M1	0.6165798205789024	9.15760539861113e-4	0.26384768503557726	Venom vs Saline	3 h	Not significant	Q63ZW7	S647	_LFDDEAS[Phospho (STY)]VDEPR_.2;_RLFDDEAS[Phospho (STY)]VDEPR_.2;_RLFDDEAS[Phospho (STY)]VDEPR_.3	1
Q63ZW7_S647_M1	0.6165798205789024	9.15760539861113e-4	0.26384768503557726	Venom vs Saline	3 h	Not significant	Q63ZW7	S647	_LFDDEAS[Phospho (STY)]VDEPR_.2;_RLFDDEAS[Phospho (STY)]VDEPR_.2;_RLFDDEAS[Phospho (STY)]VDEPR_.3	1
Q63ZW7_S647_M1	0.6165798205789024	9.15760539861113e-4	0.26384768503557726	Venom vs Saline	3 h	Not significant	Q63ZW7	S647	_LFDDEAS[Phospho (STY)]VDEPR_.2;_RLFDDEAS[Phospho (STY)]VDEPR_.2;_RLFDDEAS[Phospho (STY)]VDEPR_.3	1
Q63ZW7_S647_M1	0.6165798205789024	9.15760539861113e-4	0.26384768503557726	Venom vs Saline	3 h	Not significant	Q63ZW7	S647	_LFDDEAS[Phospho (STY)]VDEPR_.2;_RLFDDEAS[Phospho (STY)]VDEPR_.2;_RLFDDEAS[Phospho (STY)]VDEPR_.3	1
Q63ZW7_S647_M1	0.6165798205789024	9.15760539861113e-4	0.26384768503557726	Venom vs Saline	3 h	Not significant	Q63ZW7	S647	_LFDDEAS[Phospho (STY)]VDEPR_.2;_RLFDDEAS[Phospho (STY)]VDEPR_.2;_RLFDDEAS[Phospho (STY)]VDEPR_.3	1
Q63ZW7_S647_M1	0.6165798205789024	9.15760539861113e-4	0.26384768503557726	Venom vs Saline	3 h	Not significant	Q63ZW7	S647	_LFDDEAS[Phospho (STY)]VDEPR_.2;_RLFDDEAS[Phospho (STY)]VDEPR_.2;_RLFDDEAS[Phospho (STY)]VDEPR_.3	1
Q63ZW7_S647_M1	0.6165798205789024	9.15760539861113e-4	0.26384768503557726	Venom vs Saline	3 h	Not significant	Q63ZW7	S647	_LFDDEAS[Phospho (STY)]VDEPR_.2;_RLFDDEAS[Phospho (STY)]VDEPR_.2;_RLFDDEAS[Phospho (STY)]VDEPR_.3	1
Q63ZW7_S647_M1	0.6165798205789024	9.15760539861113e-4	0.26384768503557726	Venom vs Saline	3 h	Not significant	Q63ZW7	S647	_LFDDEAS[Phospho (STY)]VDEPR_.2;_RLFDDEAS[Phospho (STY)]VDEPR_.2;_RLFDDEAS[Phospho (STY)]VDEPR_.3	1
Q63ZW7_S647_M1	0.6165798205789024	9.15760539861113e-4	0.26384768503557726	Venom vs Saline	3 h	Not significant	Q63ZW7	S647	_LFDDEAS[Phospho (STY)]VDEPR_.2;_RLFDDEAS[Phospho (STY)]VDEPR_.2;_RLFDDEAS[Phospho (STY)]VDEPR_.3	1
Q63ZW7_S647_M1	0.6165798205789024	9.15760539861113e-4	0.26384768503557726	Venom vs Saline	3 h	Not significant	Q63ZW7	S647	_LFDDEAS[Phospho (STY)]VDEPR_.2;_RLFDDEAS[Phospho (STY)]VDEPR_.2;_RLFDDEAS[Phospho (STY)]VDEPR_.3	1
Q63ZW7_S647_M1	0.6165798205789024	9.15760539861113e-4	0.26384768503557726	Venom vs Saline	3 h	Not significant	Q63ZW7	S647	_LFDDEAS[Phospho (STY)]VDEPR_.2;_RLFDDEAS[Phospho (STY)]VDEPR_.2;_RLFDDEAS[Phospho (STY)]VDEPR_.3	1
Q63ZW7_S647_M1	0.6165798205789024	9.15760539861113e-4	0.26384768503557726	Venom vs Saline	3 h	Not significant	Q63ZW7	S647	_LFDDEAS[Phospho (STY)]VDEPR_.2;_RLFDDEAS[Phospho (STY)]VDEPR_.2;_RLFDDEAS[Phospho (STY)]VDEPR_.3	1
Q63ZW7_S647_M1	0.6165798205789024	9.15760539861113e-4	0.26384768503557726	Venom vs Saline	3 h	Not significant	Q63ZW7	S647	_LFDDEAS[Phospho (STY)]VDEPR_.2;_RLFDDEAS[Phospho (STY)]VDEPR_.2;_RLFDDEAS[Phospho (STY)]VDEPR_.3	1
Q63ZW7_S647_M1	0.6165798205789024	9.15760539861113e-4	0.26384768503557726	Venom vs Saline	3 h	Not significant	Q63ZW7	S647	_LFDDEAS[Phospho (STY)]VDEPR_.2;_RLFDDEAS[Phospho (STY)]VDEPR_.2	1
Q63ZW7_S647_M1	0.6165798205789024	9.15760539861113e-4	0.26384768503557726	Venom vs Saline	3 h	Not significant	Q63ZW7	S647	_LFDDEAS[Phospho (STY)]VDEPR_.2;_RLFDDEAS[Phospho (STY)]VDEPR_.2;_RLFDDEAS[Phospho (STY)]VDEPR_.3	1
Q63ZW7_S647_M1	0.6165798205789024	9.15760539861113e-4	0.26384768503557726	Venom vs Saline	3 h	Not significant	Q63ZW7	S647	_LFDDEAS[Phospho (STY)]VDEPR_.2;_RLFDDEAS[Phospho (STY)]VDEPR_.2;_RLFDDEAS[Phospho (STY)]VDEPR_.3	1
Q63ZW7_S647_M1	0.6165798205789024	9.15760539861113e-4	0.26384768503557726	Venom vs Saline	3 h	Not significant	Q63ZW7	S647	_LFDDEAS[Phospho (STY)]VDEPR_.2;_RLFDDEAS[Phospho (STY)]VDEPR_.2;_RLFDDEAS[Phospho (STY)]VDEPR_.3	1
Q63ZW7_S647_M1	0.6165798205789024	9.15760539861113e-4	0.26384768503557726	Venom vs Saline	3 h	Not significant	Q63ZW7	S647	_LFDDEAS[Phospho (STY)]VDEPR_.2;_RLFDDEAS[Phospho (STY)]VDEPR_.2;_RLFDDEAS[Phospho (STY)]VDEPR_.3	1
Q63ZW7_S647_M1	0.6165798205789024	9.15760539861113e-4	0.26384768503557726	Venom vs Saline	3 h	Not significant	Q63ZW7	S647	_LFDDEAS[Phospho (STY)]VDEPR_.2;_RLFDDEAS[Phospho (STY)]VDEPR_.2;_RLFDDEAS[Phospho (STY)]VDEPR_.3	1
Q63ZW7_S647_M1	0.6165798205789024	9.15760539861113e-4	0.26384768503557726	Venom vs Saline	3 h	Not significant	Q63ZW7	S647	_LFDDEAS[Phospho (STY)]VDEPR_.2;_RLFDDEAS[Phospho (STY)]VDEPR_.2;_RLFDDEAS[Phospho (STY)]VDEPR_.3	1
Q63ZW7_S647_M1	0.6165798205789024	9.15760539861113e-4	0.26384768503557726	Venom vs Saline	3 h	Not significant	Q63ZW7	S647	_LFDDEAS[Phospho (STY)]VDEPR_.2;_RLFDDEAS[Phospho (STY)]VDEPR_.2;_RLFDDEAS[Phospho (STY)]VDEPR_.3	1
Q63ZW7_S647_M1	0.6165798205789024	9.15760539861113e-4	0.26384768503557726	Venom vs Saline	3 h	Not significant	Q63ZW7	S647	_LFDDEAS[Phospho (STY)]VDEPR_.2;_RLFDDEAS[Phospho (STY)]VDEPR_.2;_RLFDDEAS[Phospho (STY)]VDEPR_.3	1
Q63ZW7_S647_M1	0.6165798205789024	9.15760539861113e-4	0.26384768503557726	Venom vs Saline	3 h	Not significant	Q63ZW7	S647	_LFDDEAS[Phospho (STY)]VDEPR_.2;_RLFDDEAS[Phospho (STY)]VDEPR_.2;_RLFDDEAS[Phospho (STY)]VDEPR_.3	1
Q63ZW7_S647_M1	0.6165798205789024	9.15760539861113e-4	0.26384768503557726	Venom vs Saline	3 h	Not significant	Q63ZW7	S647	_LFDDEAS[Phospho (STY)]VDEPR_.2;_RLFDDEAS[Phospho (STY)]VDEPR_.2;_RLFDDEAS[Phospho (STY)]VDEPR_.3	1
Q63ZW7_S647_M1	0.6165798205789024	9.15760539861113e-4	0.26384768503557726	Venom vs Saline	3 h	Not significant	Q63ZW7	S647	_LFDDEAS[Phospho (STY)]VDEPR_.2;_RLFDDEAS[Phospho (STY)]VDEPR_.2;_RLFDDEAS[Phospho (STY)]VDEPR_.3	1
Q63ZW7_S647_M1	0.6165798205789024	9.15760539861113e-4	0.26384768503557726	Venom vs Saline	3 h	Not significant	Q63ZW7	S647	_LFDDEAS[Phospho (STY)]VDEPR_.2;_RLFDDEAS[Phospho (STY)]VDEPR_.2;_RLFDDEAS[Phospho (STY)]VDEPR_.3	1
Q63ZW7_S647_M1	0.6165798205789024	9.15760539861113e-4	0.26384768503557726	Venom vs Saline	3 h	Not significant	Q63ZW7	S647	_LFDDEAS[Phospho (STY)]VDEPR_.2;_RLFDDEAS[Phospho (STY)]VDEPR_.2;_RLFDDEAS[Phospho (STY)]VDEPR_.3	1
Q63ZW7_S647_M1	0.6165798205789024	9.15760539861113e-4	0.26384768503557726	Venom vs Saline	3 h	Not significant	Q63ZW7	S647	_LFDDEAS[Phospho (STY)]VDEPR_.2;_RLFDDEAS[Phospho (STY)]VDEPR_.2;_RLFDDEAS[Phospho (STY)]VDEPR_.3	1
Q63ZW7_S647_M1	0.6165798205789024	9.15760539861113e-4	0.26384768503557726	Venom vs Saline	3 h	Not significant	Q63ZW7	S647	_LFDDEAS[Phospho (STY)]VDEPR_.2;_RLFDDEAS[Phospho (STY)]VDEPR_.2;_RLFDDEAS[Phospho (STY)]VDEPR_.3	1
Q63ZW7_S647_M1	0.6165798205789024	9.15760539861113e-4	0.26384768503557726	Venom vs Saline	3 h	Not significant	Q63ZW7	S647	_LFDDEAS[Phospho (STY)]VDEPR_.2;_RLFDDEAS[Phospho (STY)]VDEPR_.2;_RLFDDEAS[Phospho (STY)]VDEPR_.3	1
Q63ZW7_S647_M1	0.6165798205789024	9.15760539861113e-4	0.26384768503557726	Venom vs Saline	3 h	Not significant	Q63ZW7	S647	_LFDDEAS[Phospho (STY)]VDEPR_.2;_RLFDDEAS[Phospho (STY)]VDEPR_.2;_RLFDDEAS[Phospho (STY)]VDEPR_.3	1
Q63ZW7_S647_M1	0.6165798205789024	9.15760539861113e-4	0.26384768503557726	Venom vs Saline	3 h	Not significant	Q63ZW7	S647	_LFDDEAS[Phospho (STY)]VDEPR_.2;_RLFDDEAS[Phospho (STY)]VDEPR_.2;_RLFDDEAS[Phospho (STY)]VDEPR_.3	1
Q921I6_S245_M1	1.405997598366426	8.951917665090943e-4	0.26384768503557726	Venom vs Saline	3 h	Not significant	Q921I6	S245	_SYS[Phospho (STY)]LSELSVLQAK_.2	0.9997064471244812
Q921I6_S245_M1	1.405997598366426	8.951917665090943e-4	0.26384768503557726	Venom vs Saline	3 h	Not significant	Q921I6	S245	_SYS[Phospho (STY)]LSELSVLQAK_.2	0.9932268261909484
Q921I6_S245_M1	1.405997598366426	8.951917665090943e-4	0.26384768503557726	Venom vs Saline	3 h	Not significant	Q921I6	S245	_SYS[Phospho (STY)]LSELSVLQAK_.2	0.9990009069442748
Q921I6_S245_M1	1.405997598366426	8.951917665090943e-4	0.26384768503557726	Venom vs Saline	3 h	Not significant	Q921I6	S245	_SYS[Phospho (STY)]LSELSVLQAK_.2	0.7586012482643127
Q921I6_S245_M1	1.405997598366426	8.951917665090943e-4	0.26384768503557726	Venom vs Saline	3 h	Not significant	Q921I6	S245	_SYS[Phospho (STY)]LSELSVLQAK_.2	0.9477394819259644
Q921I6_S245_M1	1.405997598366426	8.951917665090943e-4	0.26384768503557726	Venom vs Saline	3 h	Not significant	Q921I6	S245	_SYS[Phospho (STY)]LSELSVLQAK_.2	0.9555065035820008
Q921I6_S245_M1	1.405997598366426	8.951917665090943e-4	0.26384768503557726	Venom vs Saline	3 h	Not significant	Q921I6	S245	_SYS[Phospho (STY)]LSELSVLQAK_.2	0.9971827864646912
Q921I6_S245_M1	1.405997598366426	8.951917665090943e-4	0.26384768503557726	Venom vs Saline	3 h	Not significant	Q921I6	S245	_SYS[Phospho (STY)]LSELSVLQAK_.2	0.765777
Q921I6_S245_M1	1.405997598366426	8.951917665090943e-4	0.26384768503557726	Venom vs Saline	3 h	Not significant	Q921I6	S245	_SYS[Phospho (STY)]LSELSVLQAK_.2	0.9968327283859252
Q921I6_S245_M1	1.405997598366426	8.951917665090943e-4	0.26384768503557726	Venom vs Saline	3 h	Not significant	Q921I6	S245	_SYS[Phospho (STY)]LSELSVLQAK_.2	0.9760276079177856
Q921I6_S245_M1	1.405997598366426	8.951917665090943e-4	0.26384768503557726	Venom vs Saline	3 h	Not significant	Q921I6	S245	_SYS[Phospho (STY)]LSELSVLQAK_.2	0.9713040590286256
Q921I6_S245_M1	1.405997598366426	8.951917665090943e-4	0.26384768503557726	Venom vs Saline	3 h	Not significant	Q921I6	S245	_SYS[Phospho (STY)]LSELSVLQAK_.2	0.975364
Q921I6_S245_M1	1.405997598366426	8.951917665090943e-4	0.26384768503557726	Venom vs Saline	3 h	Not significant	Q921I6	S245	_SYS[Phospho (STY)]LSELSVLQAK_.2	0.9998725056648254
Q921I6_S245_M1	1.405997598366426	8.951917665090943e-4	0.26384768503557726	Venom vs Saline	3 h	Not significant	Q921I6	S245	_SYS[Phospho (STY)]LSELSVLQAK_.2	0.9935430884361268
Q921I6_S245_M1	1.405997598366426	8.951917665090943e-4	0.26384768503557726	Venom vs Saline	3 h	Not significant	Q921I6	S245	_SYS[Phospho (STY)]LSELSVLQAK_.2	0.9273413419723512
Q921I6_S245_M1	1.405997598366426	8.951917665090943e-4	0.26384768503557726	Venom vs Saline	3 h	Not significant	Q921I6	S245	_SYS[Phospho (STY)]LSELSVLQAK_.2	0.9997419714927672
Q921I6_S245_M1	1.405997598366426	8.951917665090943e-4	0.26384768503557726	Venom vs Saline	3 h	Not significant	Q921I6	S245	_SYS[Phospho (STY)]LSELSVLQAK_.2	0.9922201633453368
Q921I6_S245_M1	1.405997598366426	8.951917665090943e-4	0.26384768503557726	Venom vs Saline	3 h	Not significant	Q921I6	S245	_SYS[Phospho (STY)]LSELSVLQAK_.2	0.984908
Q921I6_S245_M1	1.405997598366426	8.951917665090943e-4	0.26384768503557726	Venom vs Saline	3 h	Not significant	Q921I6	S245	_SYS[Phospho (STY)]LSELSVLQAK_.2	0.9998698830604552
Q921I6_S245_M1	1.405997598366426	8.951917665090943e-4	0.26384768503557726	Venom vs Saline	3 h	Not significant	Q921I6	S245	_SYS[Phospho (STY)]LSELSVLQAK_.2	0.999882
Q921I6_S245_M1	1.405997598366426	8.951917665090943e-4	0.26384768503557726	Venom vs Saline	3 h	Not significant	Q921I6	S245	_SYS[Phospho (STY)]LSELSVLQAK_.2	0.9971235394477844
Q921I6_S245_M1	1.405997598366426	8.951917665090943e-4	0.26384768503557726	Venom vs Saline	3 h	Not significant	Q921I6	S245	_SYS[Phospho (STY)]LSELSVLQAK_.2	0.9953076243400574
Q921I6_S245_M1	1.405997598366426	8.951917665090943e-4	0.26384768503557726	Venom vs Saline	3 h	Not significant	Q921I6	S245	_SYS[Phospho (STY)]LSELSVLQAK_.2	0.9969618916511536
Q921I6_S245_M1	1.405997598366426	8.951917665090943e-4	0.26384768503557726	Venom vs Saline	3 h	Not significant	Q921I6	S245	_SYS[Phospho (STY)]LSELSVLQAK_.2	0.9877861738204956
Q921I6_S245_M1	1.405997598366426	8.951917665090943e-4	0.26384768503557726	Venom vs Saline	3 h	Not significant	Q921I6	S245	_SYS[Phospho (STY)]LSELSVLQAK_.2	0.8523498177528381
Q921I6_S245_M1	1.405997598366426	8.951917665090943e-4	0.26384768503557726	Venom vs Saline	3 h	Not significant	Q921I6	S245	_SYS[Phospho (STY)]LSELSVLQAK_.2	0.9999991655349731
Q921I6_S245_M1	1.405997598366426	8.951917665090943e-4	0.26384768503557726	Venom vs Saline	3 h	Not significant	Q921I6	S245	_SYS[Phospho (STY)]LSELSVLQAK_.2	0.9913045167922974
Q921I6_S245_M1	1.405997598366426	8.951917665090943e-4	0.26384768503557726	Venom vs Saline	3 h	Not significant	Q921I6	S245	_SYS[Phospho (STY)]LSELSVLQAK_.2	0.9986408948898317
Q921I6_S245_M1	1.405997598366426	8.951917665090943e-4	0.26384768503557726	Venom vs Saline	3 h	Not significant	Q921I6	S245	_SYS[Phospho (STY)]LSELSVLQAK_.2	0.999812
Q921I6_S245_M1	1.405997598366426	8.951917665090943e-4	0.26384768503557726	Venom vs Saline	3 h	Not significant	Q921I6	S245	_SYS[Phospho (STY)]LSELSVLQAK_.2	0.998015
Q921I6_S245_M1	1.405997598366426	8.951917665090943e-4	0.26384768503557726	Venom vs Saline	3 h	Not significant	Q921I6	S245	_SYS[Phospho (STY)]LSELSVLQAK_.2	0.9996362328529358
Q921I6_S245_M1	1.405997598366426	8.951917665090943e-4	0.26384768503557726	Venom vs Saline	3 h	Not significant	Q921I6	S245	_SYS[Phospho (STY)]LSELSVLQAK_.2	0.9999821186065674
Q921I6_S245_M1	1.405997598366426	8.951917665090943e-4	0.26384768503557726	Venom vs Saline	3 h	Not significant	Q921I6	S245	_SYS[Phospho (STY)]LSELSVLQAK_.2	0.9998201727867126
Q921I6_S245_M1	1.405997598366426	8.951917665090943e-4	0.26384768503557726	Venom vs Saline	3 h	Not significant	Q921I6	S245	_SYS[Phospho (STY)]LSELSVLQAK_.2	0.999711
Q921I6_S245_M1	1.405997598366426	8.951917665090943e-4	0.26384768503557726	Venom vs Saline	3 h	Not significant	Q921I6	S245	_SYS[Phospho (STY)]LSELSVLQAK_.2	0.999928
Q921I6_S245_M1	1.405997598366426	8.951917665090943e-4	0.26384768503557726	Venom vs Saline	3 h	Not significant	Q921I6	S245	_SYS[Phospho (STY)]LSELSVLQAK_.2	0.99992
Q921I6_S245_M1	1.405997598366426	8.951917665090943e-4	0.26384768503557726	Venom vs Saline	3 h	Not significant	Q921I6	S245	_SYS[Phospho (STY)]LSELSVLQAK_.2	0.998755
Q921I6_S245_M1	1.405997598366426	8.951917665090943e-4	0.26384768503557726	Venom vs Saline	3 h	Not significant	Q921I6	S245	_SYS[Phospho (STY)]LSELSVLQAK_.2	0.8901902437210083
Q921I6_S245_M1	1.405997598366426	8.951917665090943e-4	0.26384768503557726	Venom vs Saline	3 h	Not significant	Q921I6	S245	_SYS[Phospho (STY)]LSELSVLQAK_.2	0.9958466291427612
Q921I6_S245_M1	1.405997598366426	8.951917665090943e-4	0.26384768503557726	Venom vs Saline	3 h	Not significant	Q921I6	S245	_SYS[Phospho (STY)]LSELSVLQAK_.2	0.9996119737625122
Q7TQG1_S448_M1	2.197617289910022	8.573984420724349e-4	0.26384768503557726	Venom vs Saline	3 h	Not significant	Q7TQG1	S448	_RLS[Phospho (STY)]LQPR_.2	1
Q7TQG1_S448_M1	2.197617289910022	8.573984420724349e-4	0.26384768503557726	Venom vs Saline	3 h	Not significant	Q7TQG1	S448	_RLS[Phospho (STY)]LQPR_.2	1
Q7TQG1_S448_M1	2.197617289910022	8.573984420724349e-4	0.26384768503557726	Venom vs Saline	3 h	Not significant	Q7TQG1	S448	_RLS[Phospho (STY)]LQPR_.2	1
Q7TQG1_S448_M1	2.197617289910022	8.573984420724349e-4	0.26384768503557726	Venom vs Saline	3 h	Not significant	Q7TQG1	S448	_RLS[Phospho (STY)]LQPR_.2	1
Q7TQG1_S448_M1	2.197617289910022	8.573984420724349e-4	0.26384768503557726	Venom vs Saline	3 h	Not significant	Q7TQG1	S448	_RLS[Phospho (STY)]LQPR_.2	1
Q7TQG1_S448_M1	2.197617289910022	8.573984420724349e-4	0.26384768503557726	Venom vs Saline	3 h	Not significant	Q7TQG1	S448	_RLS[Phospho (STY)]LQPR_.2	1
Q7TQG1_S448_M1	2.197617289910022	8.573984420724349e-4	0.26384768503557726	Venom vs Saline	3 h	Not significant	Q7TQG1	S448	_RLS[Phospho (STY)]LQPR_.2	1
Q7TQG1_S448_M1	2.197617289910022	8.573984420724349e-4	0.26384768503557726	Venom vs Saline	3 h	Not significant	Q7TQG1	S448	_RLS[Phospho (STY)]LQPR_.2	1
Q7TQG1_S448_M1	2.197617289910022	8.573984420724349e-4	0.26384768503557726	Venom vs Saline	3 h	Not significant	Q7TQG1	S448	_RLS[Phospho (STY)]LQPR_.2	1
Q7TQG1_S448_M1	2.197617289910022	8.573984420724349e-4	0.26384768503557726	Venom vs Saline	3 h	Not significant	Q7TQG1	S448	_RLS[Phospho (STY)]LQPR_.2	1
Q7TQG1_S448_M1	2.197617289910022	8.573984420724349e-4	0.26384768503557726	Venom vs Saline	3 h	Not significant	Q7TQG1	S448	_RLS[Phospho (STY)]LQPR_.2	1
Q7TQG1_S448_M1	2.197617289910022	8.573984420724349e-4	0.26384768503557726	Venom vs Saline	3 h	Not significant	Q7TQG1	S448	_RLS[Phospho (STY)]LQPR_.2	1
Q7TQG1_S448_M1	2.197617289910022	8.573984420724349e-4	0.26384768503557726	Venom vs Saline	3 h	Not significant	Q7TQG1	S448	_RLS[Phospho (STY)]LQPR_.2	1
Q7TQG1_S448_M1	2.197617289910022	8.573984420724349e-4	0.26384768503557726	Venom vs Saline	3 h	Not significant	Q7TQG1	S448	_RLS[Phospho (STY)]LQPR_.2	1
Q7TQG1_S448_M1	2.197617289910022	8.573984420724349e-4	0.26384768503557726	Venom vs Saline	3 h	Not significant	Q7TQG1	S448	_RLS[Phospho (STY)]LQPR_.2	1
Q7TQG1_S448_M1	2.197617289910022	8.573984420724349e-4	0.26384768503557726	Venom vs Saline	3 h	Not significant	Q7TQG1	S448	_RLS[Phospho (STY)]LQPR_.2	1
Q7TQG1_S448_M1	2.197617289910022	8.573984420724349e-4	0.26384768503557726	Venom vs Saline	3 h	Not significant	Q7TQG1	S448	_RLS[Phospho (STY)]LQPR_.2	1
Q7TQG1_S448_M1	2.197617289910022	8.573984420724349e-4	0.26384768503557726	Venom vs Saline	3 h	Not significant	Q7TQG1	S448	_RLS[Phospho (STY)]LQPR_.2	1
Q7TQG1_S448_M1	2.197617289910022	8.573984420724349e-4	0.26384768503557726	Venom vs Saline	3 h	Not significant	Q7TQG1	S448	_RLS[Phospho (STY)]LQPR_.2	1
Q7TQG1_S448_M1	2.197617289910022	8.573984420724349e-4	0.26384768503557726	Venom vs Saline	3 h	Not significant	Q7TQG1	S448	_RLS[Phospho (STY)]LQPR_.2	1
Q7TQG1_S448_M1	2.197617289910022	8.573984420724349e-4	0.26384768503557726	Venom vs Saline	3 h	Not significant	Q7TQG1	S448	_RLS[Phospho (STY)]LQPR_.2	1
Q7TQG1_S448_M1	2.197617289910022	8.573984420724349e-4	0.26384768503557726	Venom vs Saline	3 h	Not significant	Q7TQG1	S448	_RLS[Phospho (STY)]LQPR_.2	1
Q7TQG1_S448_M1	2.197617289910022	8.573984420724349e-4	0.26384768503557726	Venom vs Saline	3 h	Not significant	Q7TQG1	S448	_RLS[Phospho (STY)]LQPR_.2	1
Q7TQG1_S448_M1	2.197617289910022	8.573984420724349e-4	0.26384768503557726	Venom vs Saline	3 h	Not significant	Q7TQG1	S448	_RLS[Phospho (STY)]LQPR_.2	1
Q7TQG1_S448_M1	2.197617289910022	8.573984420724349e-4	0.26384768503557726	Venom vs Saline	3 h	Not significant	Q7TQG1	S448	_RLS[Phospho (STY)]LQPR_.2	1
Q7TQG1_S448_M1	2.197617289910022	8.573984420724349e-4	0.26384768503557726	Venom vs Saline	3 h	Not significant	Q7TQG1	S448	_RLS[Phospho (STY)]LQPR_.2	1
Q7TQG1_S448_M1	2.197617289910022	8.573984420724349e-4	0.26384768503557726	Venom vs Saline	3 h	Not significant	Q7TQG1	S448	_RLS[Phospho (STY)]LQPR_.2	1
Q7TQG1_S448_M1	2.197617289910022	8.573984420724349e-4	0.26384768503557726	Venom vs Saline	3 h	Not significant	Q7TQG1	S448	_RLS[Phospho (STY)]LQPR_.2	1
Q7TQG1_S448_M1	2.197617289910022	8.573984420724349e-4	0.26384768503557726	Venom vs Saline	3 h	Not significant	Q7TQG1	S448	_RLS[Phospho (STY)]LQPR_.2	1
Q7TQG1_S448_M1	2.197617289910022	8.573984420724349e-4	0.26384768503557726	Venom vs Saline	3 h	Not significant	Q7TQG1	S448	_RLS[Phospho (STY)]LQPR_.2	1
Q7TQG1_S448_M1	2.197617289910022	8.573984420724349e-4	0.26384768503557726	Venom vs Saline	3 h	Not significant	Q7TQG1	S448	_RLS[Phospho (STY)]LQPR_.2	1
Q7TQG1_S448_M1	2.197617289910022	8.573984420724349e-4	0.26384768503557726	Venom vs Saline	3 h	Not significant	Q7TQG1	S448	_RLS[Phospho (STY)]LQPR_.2	1
Q7TQG1_S448_M1	2.197617289910022	8.573984420724349e-4	0.26384768503557726	Venom vs Saline	3 h	Not significant	Q7TQG1	S448	_RLS[Phospho (STY)]LQPR_.2	1
Q7TQG1_S448_M1	2.197617289910022	8.573984420724349e-4	0.26384768503557726	Venom vs Saline	3 h	Not significant	Q7TQG1	S448	_RLS[Phospho (STY)]LQPR_.2	1
Q7TQG1_S448_M1	2.197617289910022	8.573984420724349e-4	0.26384768503557726	Venom vs Saline	3 h	Not significant	Q7TQG1	S448	_RLS[Phospho (STY)]LQPR_.2	1
Q7TQG1_S448_M1	2.197617289910022	8.573984420724349e-4	0.26384768503557726	Venom vs Saline	3 h	Not significant	Q7TQG1	S448	_RLS[Phospho (STY)]LQPR_.2	1
Q7TQG1_S448_M1	2.197617289910022	8.573984420724349e-4	0.26384768503557726	Venom vs Saline	3 h	Not significant	Q7TQG1	S448	_RLS[Phospho (STY)]LQPR_.2	1
Q9WVE8_S446_M1	-3.23906	7.625423551718682e-4	0.26384768503557726	Venom vs Saline	3 h	Not significant	Q9WVE8	S446	_ALYDYEGQEHDELS[Phospho (STY)]FK_.3	0.9923803806304932
Q9WVE8_S446_M1	-3.23906	7.625423551718682e-4	0.26384768503557726	Venom vs Saline	3 h	Not significant	Q9WVE8	S446	_ALYDYEGQEHDELS[Phospho (STY)]FK_.3	0.8786678314208984
Q9WVE8_S446_M1	-3.23906	7.625423551718682e-4	0.26384768503557726	Venom vs Saline	3 h	Not significant	Q9WVE8	S446	_ALYDYEGQEHDELS[Phospho (STY)]FK_.3	0.8927921652793884
Q9WVE8_S446_M1	-3.23906	7.625423551718682e-4	0.26384768503557726	Venom vs Saline	3 h	Not significant	Q9WVE8	S446	_ALYDYEGQEHDELS[Phospho (STY)]FK_.3	0.7886176109313965
Q9WVE8_S446_M1	-3.23906	7.625423551718682e-4	0.26384768503557726	Venom vs Saline	3 h	Not significant	Q9WVE8	S446	_ALYDYEGQEHDELS[Phospho (STY)]FK_.3	0.937459
Q9WVE8_S446_M1	-3.23906	7.625423551718682e-4	0.26384768503557726	Venom vs Saline	3 h	Not significant	Q9WVE8	S446	_ALYDYEGQEHDELS[Phospho (STY)]FK_.3	0.9396061301231384
Q9WVE8_S446_M1	-3.23906	7.625423551718682e-4	0.26384768503557726	Venom vs Saline	3 h	Not significant	Q9WVE8	S446	_ALYDYEGQEHDELS[Phospho (STY)]FK_.3	0.99601
Q9WVE8_S446_M1	-3.23906	7.625423551718682e-4	0.26384768503557726	Venom vs Saline	3 h	Not significant	Q9WVE8	S446	_ALYDYEGQEHDELS[Phospho (STY)]FK_.3	0.9857898950576782
Q9WVE8_S446_M1	-3.23906	7.625423551718682e-4	0.26384768503557726	Venom vs Saline	3 h	Not significant	Q9WVE8	S446	_ALYDYEGQEHDELS[Phospho (STY)]FK_.3	0.9959869980812072
Q9WVE8_S446_M1	-3.23906	7.625423551718682e-4	0.26384768503557726	Venom vs Saline	3 h	Not significant	Q9WVE8	S446	_ALYDYEGQEHDELS[Phospho (STY)]FK_.3	0.9837915301322936
Q9WVE8_S446_M1	-3.23906	7.625423551718682e-4	0.26384768503557726	Venom vs Saline	3 h	Not significant	Q9WVE8	S446	_ALYDYEGQEHDELS[Phospho (STY)]FK_.3	0.8819000124931335
Q9WVE8_S446_M1	-3.23906	7.625423551718682e-4	0.26384768503557726	Venom vs Saline	3 h	Not significant	Q9WVE8	S446	_ALYDYEGQEHDELS[Phospho (STY)]FK_.3	0.9961137771606444
Q9WVE8_S446_M1	-3.23906	7.625423551718682e-4	0.26384768503557726	Venom vs Saline	3 h	Not significant	Q9WVE8	S446	_ALYDYEGQEHDELS[Phospho (STY)]FK_.3	0.9922767281532288
Q9WVE8_S446_M1	-3.23906	7.625423551718682e-4	0.26384768503557726	Venom vs Saline	3 h	Not significant	Q9WVE8	S446	_ALYDYEGQEHDELS[Phospho (STY)]FK_.3	0.9990342855453492
Q9WVE8_S446_M1	-3.23906	7.625423551718682e-4	0.26384768503557726	Venom vs Saline	3 h	Not significant	Q9WVE8	S446	_ALYDYEGQEHDELS[Phospho (STY)]FK_.3	0.934611
Q9WVE8_S446_M1	-3.23906	7.625423551718682e-4	0.26384768503557726	Venom vs Saline	3 h	Not significant	Q9WVE8	S446	_ALYDYEGQEHDELS[Phospho (STY)]FK_.3	0.9990357160568236
Q9WVE8_S446_M1	-3.23906	7.625423551718682e-4	0.26384768503557726	Venom vs Saline	3 h	Not significant	Q9WVE8	S446	_ALYDYEGQEHDELS[Phospho (STY)]FK_.3	0.7756730914115906
Q9WVE8_S446_M1	-3.23906	7.625423551718682e-4	0.26384768503557726	Venom vs Saline	3 h	Not significant	Q9WVE8	S446	_ALYDYEGQEHDELS[Phospho (STY)]FK_.3	0.9922757148742676
Q9WVE8_S446_M1	-3.23906	7.625423551718682e-4	0.26384768503557726	Venom vs Saline	3 h	Not significant	Q9WVE8	S446	_ALYDYEGQEHDELS[Phospho (STY)]FK_.3	0.9962419271469116
Q9WVE8_S446_M1	-3.23906	7.625423551718682e-4	0.26384768503557726	Venom vs Saline	3 h	Not significant	Q9WVE8	S446	_ALYDYEGQEHDELS[Phospho (STY)]FK_.3	0.9995062947273254
Q9WVE8_S446_M1	-3.23906	7.625423551718682e-4	0.26384768503557726	Venom vs Saline	3 h	Not significant	Q9WVE8	S446	_ALYDYEGQEHDELS[Phospho (STY)]FK_.3	0.9934445023536682
Q9WVE8_S446_M1	-3.23906	7.625423551718682e-4	0.26384768503557726	Venom vs Saline	3 h	Not significant	Q9WVE8	S446	_ALYDYEGQEHDELS[Phospho (STY)]FK_.3	0.7963867783546448
Q9WVE8_S446_M1	-3.23906	7.625423551718682e-4	0.26384768503557726	Venom vs Saline	3 h	Not significant	Q9WVE8	S446	_ALYDYEGQEHDELS[Phospho (STY)]FK_.3	0.9978710412979126
Q9WVE8_S446_M1	-3.23906	7.625423551718682e-4	0.26384768503557726	Venom vs Saline	3 h	Not significant	Q9WVE8	S446	_ALYDYEGQEHDELS[Phospho (STY)]FK_.3	0.9999348521232604
Q9WVE8_S446_M1	-3.23906	7.625423551718682e-4	0.26384768503557726	Venom vs Saline	3 h	Not significant	Q9WVE8	S446	_ALYDYEGQEHDELS[Phospho (STY)]FK_.3	0.9918530583381652
Q9WVE8_S446_M1	-3.23906	7.625423551718682e-4	0.26384768503557726	Venom vs Saline	3 h	Not significant	Q9WVE8	S446	_ALYDYEGQEHDELS[Phospho (STY)]FK_.3	0.8928680419921875
Q9WV69_S289_M1	2.116940943462703	9.666776317437013e-4	0.26938611577067506	Venom vs Saline	3 h	Not significant	Q9WV69	S289	_SSS[Phospho (STY)]LPSYGR_.2	0.99291
Q9WV69_S289_M1	2.116940943462703	9.666776317437013e-4	0.26938611577067506	Venom vs Saline	3 h	Not significant	Q9WV69	S289	_SSS[Phospho (STY)]LPSYGR_.2;_SSS[Phospho (STY)]LPSYGR_.1	0.999019
Q9WV69_S289_M1	2.116940943462703	9.666776317437013e-4	0.26938611577067506	Venom vs Saline	3 h	Not significant	Q9WV69	S289	_SSS[Phospho (STY)]LPSYGR_.2;_SSS[Phospho (STY)]LPSYGR_.1	0.965808
Q9WV69_S289_M1	2.116940943462703	9.666776317437013e-4	0.26938611577067506	Venom vs Saline	3 h	Not significant	Q9WV69	S289	_SSS[Phospho (STY)]LPSYGR_.2;_SSS[Phospho (STY)]LPSYGR_.1	0.999987
Q9WV69_S289_M1	2.116940943462703	9.666776317437013e-4	0.26938611577067506	Venom vs Saline	3 h	Not significant	Q9WV69	S289	_SSS[Phospho (STY)]LPSYGR_.2;_SSS[Phospho (STY)]LPSYGR_.1	0.9999671578407288
Q9WV69_S289_M1	2.116940943462703	9.666776317437013e-4	0.26938611577067506	Venom vs Saline	3 h	Not significant	Q9WV69	S289	_SSS[Phospho (STY)]LPSYGR_.2;_SSS[Phospho (STY)]LPSYGR_.1	0.9999574422836304
Q9WV69_S289_M1	2.116940943462703	9.666776317437013e-4	0.26938611577067506	Venom vs Saline	3 h	Not significant	Q9WV69	S289	_SSS[Phospho (STY)]LPSYGR_.2	0.8579610586166382
Q9WV69_S289_M1	2.116940943462703	9.666776317437013e-4	0.26938611577067506	Venom vs Saline	3 h	Not significant	Q9WV69	S289	_SSS[Phospho (STY)]LPSYGR_.2;_SSS[Phospho (STY)]LPSYGR_.1	0.999993
Q9WV69_S289_M1	2.116940943462703	9.666776317437013e-4	0.26938611577067506	Venom vs Saline	3 h	Not significant	Q9WV69	S289	_SSS[Phospho (STY)]LPSYGR_.2;_SSS[Phospho (STY)]LPSYGR_.1	0.9989256262779236
Q9WV69_S289_M1	2.116940943462703	9.666776317437013e-4	0.26938611577067506	Venom vs Saline	3 h	Not significant	Q9WV69	S289	_SSS[Phospho (STY)]LPSYGR_.2;_SSS[Phospho (STY)]LPSYGR_.1	0.9972580671310424
Q9WV69_S289_M1	2.116940943462703	9.666776317437013e-4	0.26938611577067506	Venom vs Saline	3 h	Not significant	Q9WV69	S289	_SSS[Phospho (STY)]LPSYGR_.2;_SSS[Phospho (STY)]LPSYGR_.1	0.9999983310699464
Q9WV69_S289_M1	2.116940943462703	9.666776317437013e-4	0.26938611577067506	Venom vs Saline	3 h	Not significant	Q9WV69	S289	_SSS[Phospho (STY)]LPSYGR_.2;_SSS[Phospho (STY)]LPSYGR_.1	0.999942
Q9WV69_S289_M1	2.116940943462703	9.666776317437013e-4	0.26938611577067506	Venom vs Saline	3 h	Not significant	Q9WV69	S289	_SSS[Phospho (STY)]LPSYGR_.2;_SSS[Phospho (STY)]LPSYGR_.1	0.9999963641166688
Q9WV69_S289_M1	2.116940943462703	9.666776317437013e-4	0.26938611577067506	Venom vs Saline	3 h	Not significant	Q9WV69	S289	_SSS[Phospho (STY)]LPSYGR_.1	0.9840542078018188
Q9WV69_S289_M1	2.116940943462703	9.666776317437013e-4	0.26938611577067506	Venom vs Saline	3 h	Not significant	Q9WV69	S289	_SSS[Phospho (STY)]LPSYGR_.2;_SSS[Phospho (STY)]LPSYGR_.1	0.9999932646751404
Q9WV69_S289_M1	2.116940943462703	9.666776317437013e-4	0.26938611577067506	Venom vs Saline	3 h	Not significant	Q9WV69	S289	_SSS[Phospho (STY)]LPSYGR_.2;_SSS[Phospho (STY)]LPSYGR_.1	0.9998050332069396
Q9WV69_S289_M1	2.116940943462703	9.666776317437013e-4	0.26938611577067506	Venom vs Saline	3 h	Not significant	Q9WV69	S289	_SSS[Phospho (STY)]LPSYGR_.2	0.9999945759773254
Q9WV69_S289_M1	2.116940943462703	9.666776317437013e-4	0.26938611577067506	Venom vs Saline	3 h	Not significant	Q9WV69	S289	_SSS[Phospho (STY)]LPSYGR_.2	0.8322938084602356
Q9WV69_S289_M1	2.116940943462703	9.666776317437013e-4	0.26938611577067506	Venom vs Saline	3 h	Not significant	Q9WV69	S289	_SSS[Phospho (STY)]LPSYGR_.2;_SSS[Phospho (STY)]LPSYGR_.1	0.9996410608291626
Q9WV69_S289_M1	2.116940943462703	9.666776317437013e-4	0.26938611577067506	Venom vs Saline	3 h	Not significant	Q9WV69	S289	_SSS[Phospho (STY)]LPSYGR_.2	0.9484273791313172
Q9WV69_S289_M1	2.116940943462703	9.666776317437013e-4	0.26938611577067506	Venom vs Saline	3 h	Not significant	Q9WV69	S289	_SSS[Phospho (STY)]LPSYGR_.2;_SSS[Phospho (STY)]LPSYGR_.1	0.9812235236167908
Q9WV69_S289_M1	2.116940943462703	9.666776317437013e-4	0.26938611577067506	Venom vs Saline	3 h	Not significant	Q9WV69	S289	_SSS[Phospho (STY)]LPSYGR_.1	0.9976608157157898
Q9WV69_S289_M1	2.116940943462703	9.666776317437013e-4	0.26938611577067506	Venom vs Saline	3 h	Not significant	Q9WV69	S289	_SSS[Phospho (STY)]LPSYGR_.2;_SSS[Phospho (STY)]LPSYGR_.1	0.999885
Q9WV69_S289_M1	2.116940943462703	9.666776317437013e-4	0.26938611577067506	Venom vs Saline	3 h	Not significant	Q9WV69	S289	_SSS[Phospho (STY)]LPSYGR_.2;_SSS[Phospho (STY)]LPSYGR_.1	0.998815
Q9WV69_S289_M1	2.116940943462703	9.666776317437013e-4	0.26938611577067506	Venom vs Saline	3 h	Not significant	Q9WV69	S289	_SSS[Phospho (STY)]LPSYGR_.2;_SSS[Phospho (STY)]LPSYGR_.1	0.9961574673652648
Q9WV69_S289_M1	2.116940943462703	9.666776317437013e-4	0.26938611577067506	Venom vs Saline	3 h	Not significant	Q9WV69	S289	_SSS[Phospho (STY)]LPSYGR_.2;_SSS[Phospho (STY)]LPSYGR_.1	0.9999950528144836
Q9WV69_S289_M1	2.116940943462703	9.666776317437013e-4	0.26938611577067506	Venom vs Saline	3 h	Not significant	Q9WV69	S289	_SSS[Phospho (STY)]LPSYGR_.2;_SSS[Phospho (STY)]LPSYGR_.1	0.9990774393081664
Q9WV69_S289_M1	2.116940943462703	9.666776317437013e-4	0.26938611577067506	Venom vs Saline	3 h	Not significant	Q9WV69	S289	_SSS[Phospho (STY)]LPSYGR_.2;_SSS[Phospho (STY)]LPSYGR_.1	0.9992281198501588
Q9WV69_S289_M1	2.116940943462703	9.666776317437013e-4	0.26938611577067506	Venom vs Saline	3 h	Not significant	Q9WV69	S289	_SSS[Phospho (STY)]LPSYGR_.2	0.8551598191261292
Q9WV69_S289_M1	2.116940943462703	9.666776317437013e-4	0.26938611577067506	Venom vs Saline	3 h	Not significant	Q9WV69	S289	_SSS[Phospho (STY)]LPSYGR_.2;_SSS[Phospho (STY)]LPSYGR_.1	0.9999953508377076
Q9WV69_S289_M1	2.116940943462703	9.666776317437013e-4	0.26938611577067506	Venom vs Saline	3 h	Not significant	Q9WV69	S289	_SSS[Phospho (STY)]LPSYGR_.2	0.9999999403953552
Q9WV69_S289_M1	2.116940943462703	9.666776317437013e-4	0.26938611577067506	Venom vs Saline	3 h	Not significant	Q9WV69	S289	_SSS[Phospho (STY)]LPSYGR_.2;_SSS[Phospho (STY)]LPSYGR_.1	0.999794
Q9WV69_S289_M1	2.116940943462703	9.666776317437013e-4	0.26938611577067506	Venom vs Saline	3 h	Not significant	Q9WV69	S289	_SSS[Phospho (STY)]LPSYGR_.2;_SSS[Phospho (STY)]LPSYGR_.1	0.999304
Q9WV69_S289_M1	2.116940943462703	9.666776317437013e-4	0.26938611577067506	Venom vs Saline	3 h	Not significant	Q9WV69	S289	_SSS[Phospho (STY)]LPSYGR_.2;_SSS[Phospho (STY)]LPSYGR_.1	0.9997901916503906
Q9WV69_S289_M1	2.116940943462703	9.666776317437013e-4	0.26938611577067506	Venom vs Saline	3 h	Not significant	Q9WV69	S289	_SSS[Phospho (STY)]LPSYGR_.2;_SSS[Phospho (STY)]LPSYGR_.1	0.9991153478622437
Q9WV69_S289_M1	2.116940943462703	9.666776317437013e-4	0.26938611577067506	Venom vs Saline	3 h	Not significant	Q9WV69	S289	_SSS[Phospho (STY)]LPSYGR_.2;_SSS[Phospho (STY)]LPSYGR_.1	0.9999980330467224
Q9WV69_S289_M1	2.116940943462703	9.666776317437013e-4	0.26938611577067506	Venom vs Saline	3 h	Not significant	Q9WV69	S289	_SSS[Phospho (STY)]LPSYGR_.2;_SSS[Phospho (STY)]LPSYGR_.1	0.9999736547470092
Q9WV69_S289_M1	2.116940943462703	9.666776317437013e-4	0.26938611577067506	Venom vs Saline	3 h	Not significant	Q9WV69	S289	_SSS[Phospho (STY)]LPSYGR_.2;_SSS[Phospho (STY)]LPSYGR_.1	0.999964
Q9WV69_S289_M1	2.116940943462703	9.666776317437013e-4	0.26938611577067506	Venom vs Saline	3 h	Not significant	Q9WV69	S289	_SSS[Phospho (STY)]LPSYGR_.2;_SSS[Phospho (STY)]LPSYGR_.1	0.999956
Q9WV69_S289_M1	2.116940943462703	9.666776317437013e-4	0.26938611577067506	Venom vs Saline	3 h	Not significant	Q9WV69	S289	_SSS[Phospho (STY)]LPSYGR_.2;_SSS[Phospho (STY)]LPSYGR_.1	0.999474
Q9WV69_S289_M1	2.116940943462703	9.666776317437013e-4	0.26938611577067506	Venom vs Saline	3 h	Not significant	Q9WV69	S289	_SSS[Phospho (STY)]LPSYGR_.2;_SSS[Phospho (STY)]LPSYGR_.1	0.9991823434829712
Q9WV69_S289_M1	2.116940943462703	9.666776317437013e-4	0.26938611577067506	Venom vs Saline	3 h	Not significant	Q9WV69	S289	_SSS[Phospho (STY)]LPSYGR_.1	0.9773533940315248
Q9WV69_S289_M1	2.116940943462703	9.666776317437013e-4	0.26938611577067506	Venom vs Saline	3 h	Not significant	Q9WV69	S289	_SSS[Phospho (STY)]LPSYGR_.2;_SSS[Phospho (STY)]LPSYGR_.1	0.9999204277992249
Q9WV69_S289_M1	2.116940943462703	9.666776317437013e-4	0.26938611577067506	Venom vs Saline	3 h	Not significant	Q9WV69	S289	_SSS[Phospho (STY)]LPSYGR_.2;_SSS[Phospho (STY)]LPSYGR_.1	0.98163437843322765
Q9WV69_S289_M1	2.116940943462703	9.666776317437013e-4	0.26938611577067506	Venom vs Saline	3 h	Not significant	Q9WV69	S289	_SSS[Phospho (STY)]LPSYGR_.2	0.9999969005584716
Q9WV69_S289_M1	2.116940943462703	9.666776317437013e-4	0.26938611577067506	Venom vs Saline	3 h	Not significant	Q9WV69	S289	_SSS[Phospho (STY)]LPSYGR_.2;_SSS[Phospho (STY)]LPSYGR_.1	0.9775644540786744
Q9WV69_S289_M1	2.116940943462703	9.666776317437013e-4	0.26938611577067506	Venom vs Saline	3 h	Not significant	Q9WV69	S289	_SSS[Phospho (STY)]LPSYGR_.2	0.8876621723175049
Q78XR0_S33_M1	-1.84603	7.630080591066077e-4	0.26384768503557726	Venom vs Saline	3 h	Not significant	Q78XR0	S33	_S[Phospho (STY)]LSVLEGLGFR_.2	0.9358006119728088
Q78XR0_S33_M1	-1.84603	7.630080591066077e-4	0.26384768503557726	Venom vs Saline	3 h	Not significant	Q78XR0	S33	_S[Phospho (STY)]LSVLEGLGFR_.2	0.8996065855026245
Q78XR0_S33_M1	-1.84603	7.630080591066077e-4	0.26384768503557726	Venom vs Saline	3 h	Not significant	Q78XR0	S33	_S[Phospho (STY)]LSVLEGLGFR_.2	0.9315048456192015
Q78XR0_S33_M1	-1.84603	7.630080591066077e-4	0.26384768503557726	Venom vs Saline	3 h	Not significant	Q78XR0	S33	_S[Phospho (STY)]LSVLEGLGFR_.2	0.7649868130683899
Q78XR0_S33_M1	-1.84603	7.630080591066077e-4	0.26384768503557726	Venom vs Saline	3 h	Not significant	Q78XR0	S33	_S[Phospho (STY)]LSVLEGLGFR_.2	0.948176
Q78XR0_S33_M1	-1.84603	7.630080591066077e-4	0.26384768503557726	Venom vs Saline	3 h	Not significant	Q78XR0	S33	_S[Phospho (STY)]LSVLEGLGFR_.2	0.973007
Q78XR0_S33_M1	-1.84603	7.630080591066077e-4	0.26384768503557726	Venom vs Saline	3 h	Not significant	Q78XR0	S33	_S[Phospho (STY)]LSVLEGLGFR_.2	0.7606786489486694
Q78XR0_S33_M1	-1.84603	7.630080591066077e-4	0.26384768503557726	Venom vs Saline	3 h	Not significant	Q78XR0	S33	_S[Phospho (STY)]LSVLEGLGFR_.2	0.884525
Q78XR0_S33_M1	-1.84603	7.630080591066077e-4	0.26384768503557726	Venom vs Saline	3 h	Not significant	Q78XR0	S33	_S[Phospho (STY)]LSVLEGLGFR_.2	0.810908
Q78XR0_S33_M1	-1.84603	7.630080591066077e-4	0.26384768503557726	Venom vs Saline	3 h	Not significant	Q78XR0	S33	_S[Phospho (STY)]LSVLEGLGFR_.2	0.9007325172424316
Q78XR0_S33_M1	-1.84603	7.630080591066077e-4	0.26384768503557726	Venom vs Saline	3 h	Not significant	Q78XR0	S33	_S[Phospho (STY)]LSVLEGLGFR_.2	0.9205227494239808
Q78XR0_S33_M1	-1.84603	7.630080591066077e-4	0.26384768503557726	Venom vs Saline	3 h	Not significant	Q78XR0	S33	_S[Phospho (STY)]LSVLEGLGFR_.2	0.9161388278007508
Q78XR0_S33_M1	-1.84603	7.630080591066077e-4	0.26384768503557726	Venom vs Saline	3 h	Not significant	Q78XR0	S33	_S[Phospho (STY)]LSVLEGLGFR_.2	0.8241443037986755
Q78XR0_S33_M1	-1.84603	7.630080591066077e-4	0.26384768503557726	Venom vs Saline	3 h	Not significant	Q78XR0	S33	_S[Phospho (STY)]LSVLEGLGFR_.2	0.7756067514419556
Q78XR0_S33_M1	-1.84603	7.630080591066077e-4	0.26384768503557726	Venom vs Saline	3 h	Not significant	Q78XR0	S33	_S[Phospho (STY)]LSVLEGLGFR_.2	0.9314805269241332
Q78XR0_S33_M1	-1.84603	7.630080591066077e-4	0.26384768503557726	Venom vs Saline	3 h	Not significant	Q78XR0	S33	_S[Phospho (STY)]LSVLEGLGFR_.2	0.9768500328063964
Q78XR0_S33_M1	-1.84603	7.630080591066077e-4	0.26384768503557726	Venom vs Saline	3 h	Not significant	Q78XR0	S33	_S[Phospho (STY)]LSVLEGLGFR_.2	0.8720756769180298
Q78XR0_S33_M1	-1.84603	7.630080591066077e-4	0.26384768503557726	Venom vs Saline	3 h	Not significant	Q78XR0	S33	_S[Phospho (STY)]LSVLEGLGFR_.2	0.9141307473182678
Q78XR0_S33_M1	-1.84603	7.630080591066077e-4	0.26384768503557726	Venom vs Saline	3 h	Not significant	Q78XR0	S33	_S[Phospho (STY)]LSVLEGLGFR_.2	0.8501558899879456
Q78XR0_S33_M1	-1.84603	7.630080591066077e-4	0.26384768503557726	Venom vs Saline	3 h	Not significant	Q78XR0	S33	_S[Phospho (STY)]LSVLEGLGFR_.2	0.9081066846847534
Q6P4T0_T1537_M1	2.098834220710099	7.762816394071548e-4	0.26384768503557726	Venom vs Saline	3 h	Not significant	Q6P4T0	T1537	_THSNMLT[Phospho (STY)]IK_.2	0.9997273087501526
Q6P4T0_T1537_M1	2.098834220710099	7.762816394071548e-4	0.26384768503557726	Venom vs Saline	3 h	Not significant	Q6P4T0	T1537	_THSNMLT[Phospho (STY)]IK_.2	0.9946239590644836
Q6P4T0_T1537_M1	2.098834220710099	7.762816394071548e-4	0.26384768503557726	Venom vs Saline	3 h	Not significant	Q6P4T0	T1537	_THSNMLT[Phospho (STY)]IK_.2	0.99991
Q6P4T0_T1537_M1	2.098834220710099	7.762816394071548e-4	0.26384768503557726	Venom vs Saline	3 h	Not significant	Q6P4T0	T1537	_THSNMLT[Phospho (STY)]IK_.2	0.9931055903434752
Q6P4T0_T1537_M1	2.098834220710099	7.762816394071548e-4	0.26384768503557726	Venom vs Saline	3 h	Not significant	Q6P4T0	T1537	_THSNMLT[Phospho (STY)]IK_.2	0.999576
Q6P4T0_T1537_M1	2.098834220710099	7.762816394071548e-4	0.26384768503557726	Venom vs Saline	3 h	Not significant	Q6P4T0	T1537	_THSNMLT[Phospho (STY)]IK_.2	0.997134
Q6P4T0_T1537_M1	2.098834220710099	7.762816394071548e-4	0.26384768503557726	Venom vs Saline	3 h	Not significant	Q6P4T0	T1537	_THSNMLT[Phospho (STY)]IK_.2	0.879983
Q6P4T0_T1537_M1	2.098834220710099	7.762816394071548e-4	0.26384768503557726	Venom vs Saline	3 h	Not significant	Q6P4T0	T1537	_THSNMLT[Phospho (STY)]IK_.2	0.9994468092918396
Q6P4T0_T1537_M1	2.098834220710099	7.762816394071548e-4	0.26384768503557726	Venom vs Saline	3 h	Not significant	Q6P4T0	T1537	_THSNMLT[Phospho (STY)]IK_.2	0.9989882111549376
Q6P4T0_T1537_M1	2.098834220710099	7.762816394071548e-4	0.26384768503557726	Venom vs Saline	3 h	Not significant	Q6P4T0	T1537	_THSNMLT[Phospho (STY)]IK_.2	0.917491
Q6P4T0_T1537_M1	2.098834220710099	7.762816394071548e-4	0.26384768503557726	Venom vs Saline	3 h	Not significant	Q6P4T0	T1537	_THSNMLT[Phospho (STY)]IK_.2	0.9783058762550354
Q6P4T0_T1537_M1	2.098834220710099	7.762816394071548e-4	0.26384768503557726	Venom vs Saline	3 h	Not significant	Q6P4T0	T1537	_THSNMLT[Phospho (STY)]IK_.2	0.9757868051528932
Q6P4T0_T1537_M1	2.098834220710099	7.762816394071548e-4	0.26384768503557726	Venom vs Saline	3 h	Not significant	Q6P4T0	T1537	_THSNMLT[Phospho (STY)]IK_.2	0.993121
Q6P4T0_T1537_M1	2.098834220710099	7.762816394071548e-4	0.26384768503557726	Venom vs Saline	3 h	Not significant	Q6P4T0	T1537	_THSNMLT[Phospho (STY)]IK_.2	0.9976866841316224
Q6P4T0_T1537_M1	2.098834220710099	7.762816394071548e-4	0.26384768503557726	Venom vs Saline	3 h	Not significant	Q6P4T0	T1537	_THSNMLT[Phospho (STY)]IK_.2	0.9997591972351074
Q6P4T0_T1537_M1	2.098834220710099	7.762816394071548e-4	0.26384768503557726	Venom vs Saline	3 h	Not significant	Q6P4T0	T1537	_THSNMLT[Phospho (STY)]IK_.2	0.9967434406280518
Q6P4T0_T1537_M1	2.098834220710099	7.762816394071548e-4	0.26384768503557726	Venom vs Saline	3 h	Not significant	Q6P4T0	T1537	_THSNMLT[Phospho (STY)]IK_.2	0.999762
Q6P4T0_T1537_M1	2.098834220710099	7.762816394071548e-4	0.26384768503557726	Venom vs Saline	3 h	Not significant	Q6P4T0	T1537	_THSNMLT[Phospho (STY)]IK_.2	0.9990074634552002
Q6P4T0_T1537_M1	2.098834220710099	7.762816394071548e-4	0.26384768503557726	Venom vs Saline	3 h	Not significant	Q6P4T0	T1537	_THSNMLT[Phospho (STY)]IK_.2	0.9998173713684082
Q6P4T0_T1537_M1	2.098834220710099	7.762816394071548e-4	0.26384768503557726	Venom vs Saline	3 h	Not significant	Q6P4T0	T1537	_THSNMLT[Phospho (STY)]IK_.2	0.9997510313987732
Q6P4T0_T1537_M1	2.098834220710099	7.762816394071548e-4	0.26384768503557726	Venom vs Saline	3 h	Not significant	Q6P4T0	T1537	_THSNMLT[Phospho (STY)]IK_.2	0.998914
Q9R155_S741_M1	-1.92758	8.624928396951354e-4	0.26384768503557726	Venom vs Saline	3 h	Not significant	Q9R155	S741	_EGQDS[Phospho (STY)]LLETVAR_.2	0.9999898076057434
Q9R155_S741_M1	-1.92758	8.624928396951354e-4	0.26384768503557726	Venom vs Saline	3 h	Not significant	Q9R155	S741	_EGQDS[Phospho (STY)]LLETVAR_.2	0.9732855558395386
Q9R155_S741_M1	-1.92758	8.624928396951354e-4	0.26384768503557726	Venom vs Saline	3 h	Not significant	Q9R155	S741	_EGQDS[Phospho (STY)]LLETVAR_.2	0.984696
Q9R155_S741_M1	-1.92758	8.624928396951354e-4	0.26384768503557726	Venom vs Saline	3 h	Not significant	Q9R155	S741	_EGQDS[Phospho (STY)]LLETVAR_.2	0.9997757077217102
Q9R155_S741_M1	-1.92758	8.624928396951354e-4	0.26384768503557726	Venom vs Saline	3 h	Not significant	Q9R155	S741	_EGQDS[Phospho (STY)]LLETVAR_.2	0.9995082020759584
Q9R155_S741_M1	-1.92758	8.624928396951354e-4	0.26384768503557726	Venom vs Saline	3 h	Not significant	Q9R155	S741	_EGQDS[Phospho (STY)]LLETVAR_.2	0.9704167246818542
Q9R155_S741_M1	-1.92758	8.624928396951354e-4	0.26384768503557726	Venom vs Saline	3 h	Not significant	Q9R155	S741	_EGQDS[Phospho (STY)]LLETVAR_.2	0.8083847165107727
Q9R155_S741_M1	-1.92758	8.624928396951354e-4	0.26384768503557726	Venom vs Saline	3 h	Not significant	Q9R155	S741	_EGQDS[Phospho (STY)]LLETVAR_.2	0.990145
Q9R155_S741_M1	-1.92758	8.624928396951354e-4	0.26384768503557726	Venom vs Saline	3 h	Not significant	Q9R155	S741	_EGQDS[Phospho (STY)]LLETVAR_.2	0.9896810054779052
Q9R155_S741_M1	-1.92758	8.624928396951354e-4	0.26384768503557726	Venom vs Saline	3 h	Not significant	Q9R155	S741	_EGQDS[Phospho (STY)]LLETVAR_.2	0.99396
Q9R155_S741_M1	-1.92758	8.624928396951354e-4	0.26384768503557726	Venom vs Saline	3 h	Not significant	Q9R155	S741	_EGQDS[Phospho (STY)]LLETVAR_.2	0.9998891949653624
Q9R155_S741_M1	-1.92758	8.624928396951354e-4	0.26384768503557726	Venom vs Saline	3 h	Not significant	Q9R155	S741	_EGQDS[Phospho (STY)]LLETVAR_.2	0.9200602173805236
Q9R155_S741_M1	-1.92758	8.624928396951354e-4	0.26384768503557726	Venom vs Saline	3 h	Not significant	Q9R155	S741	_EGQDS[Phospho (STY)]LLETVAR_.2	0.9994470477104188
Q9R155_S741_M1	-1.92758	8.624928396951354e-4	0.26384768503557726	Venom vs Saline	3 h	Not significant	Q9R155	S741	_EGQDS[Phospho (STY)]LLETVAR_.2	0.998405
Q9R155_S741_M1	-1.92758	8.624928396951354e-4	0.26384768503557726	Venom vs Saline	3 h	Not significant	Q9R155	S741	_EGQDS[Phospho (STY)]LLETVAR_.2	0.996081
Q9R155_S741_M1	-1.92758	8.624928396951354e-4	0.26384768503557726	Venom vs Saline	3 h	Not significant	Q9R155	S741	_EGQDS[Phospho (STY)]LLETVAR_.2	0.9978624582290648
Q9R155_S741_M1	-1.92758	8.624928396951354e-4	0.26384768503557726	Venom vs Saline	3 h	Not significant	Q9R155	S741	_EGQDS[Phospho (STY)]LLETVAR_.2	0.998292
Q9R155_S741_M1	-1.92758	8.624928396951354e-4	0.26384768503557726	Venom vs Saline	3 h	Not significant	Q9R155	S741	_EGQDS[Phospho (STY)]LLETVAR_.2	0.9998148679733276
Q9R155_S741_M1	-1.92758	8.624928396951354e-4	0.26384768503557726	Venom vs Saline	3 h	Not significant	Q9R155	S741	_EGQDS[Phospho (STY)]LLETVAR_.2	0.987277
Q9R155_S741_M1	-1.92758	8.624928396951354e-4	0.26384768503557726	Venom vs Saline	3 h	Not significant	Q9R155	S741	_EGQDS[Phospho (STY)]LLETVAR_.2	0.9947115778923036
Q9R155_S741_M1	-1.92758	8.624928396951354e-4	0.26384768503557726	Venom vs Saline	3 h	Not significant	Q9R155	S741	_EGQDS[Phospho (STY)]LLETVAR_.2	0.8694444894790649
Q9R155_S741_M1	-1.92758	8.624928396951354e-4	0.26384768503557726	Venom vs Saline	3 h	Not significant	Q9R155	S741	_EGQDS[Phospho (STY)]LLETVAR_.2	0.9994861483573914
Q9R155_S741_M1	-1.92758	8.624928396951354e-4	0.26384768503557726	Venom vs Saline	3 h	Not significant	Q9R155	S741	_EGQDS[Phospho (STY)]LLETVAR_.2	0.9999953508377076
Q9JJG0_S514_M2	0.9261756908595515	1.21705835992047E-3	0.3232621103170021	Venom vs Saline	3 h	Not significant	Q9JJG0	S514	_LDNTPAS[Phospho (STY)]PPRS[Phospho (STY)]PTEPSDTPIAK_.3	1
Q9JJG0_S514_M2	0.9261756908595515	1.21705835992047E-3	0.3232621103170021	Venom vs Saline	3 h	Not significant	Q9JJG0	S514	_LDNTPAS[Phospho (STY)]PPRS[Phospho (STY)]PTEPSDTPIAK_.3	0.999945
Q9JJG0_S514_M2	0.9261756908595515	1.21705835992047E-3	0.3232621103170021	Venom vs Saline	3 h	Not significant	Q9JJG0	S514	_LDNTPAS[Phospho (STY)]PPRS[Phospho (STY)]PTEPSDTPIAK_.3	0.9999998211860656
Q9JJG0_S514_M2	0.9261756908595515	1.21705835992047E-3	0.3232621103170021	Venom vs Saline	3 h	Not significant	Q9JJG0	S514	_LDNTPAS[Phospho (STY)]PPRS[Phospho (STY)]PTEPSDTPIAK_.3	1
Q9JJG0_S514_M2	0.9261756908595515	1.21705835992047E-3	0.3232621103170021	Venom vs Saline	3 h	Not significant	Q9JJG0	S514	_LDNTPAS[Phospho (STY)]PPRS[Phospho (STY)]PTEPSDTPIAK_.3	0.9999995231628418
Q9JJG0_S514_M2	0.9261756908595515	1.21705835992047E-3	0.3232621103170021	Venom vs Saline	3 h	Not significant	Q9JJG0	S514	_LDNTPAS[Phospho (STY)]PPRS[Phospho (STY)]PTEPSDTPIAK_.3	1
Q9JJG0_S514_M2	0.9261756908595515	1.21705835992047E-3	0.3232621103170021	Venom vs Saline	3 h	Not significant	Q9JJG0	S514	_LDNTPAS[Phospho (STY)]PPRS[Phospho (STY)]PTEPSDTPIAK_.3	0.996921
Q9JJG0_S514_M2	0.9261756908595515	1.21705835992047E-3	0.3232621103170021	Venom vs Saline	3 h	Not significant	Q9JJG0	S514	_LDNTPAS[Phospho (STY)]PPRS[Phospho (STY)]PTEPSDTPIAK_.3	1
Q9JJG0_S514_M2	0.9261756908595515	1.21705835992047E-3	0.3232621103170021	Venom vs Saline	3 h	Not significant	Q9JJG0	S514	_LDNTPAS[Phospho (STY)]PPRS[Phospho (STY)]PTEPSDTPIAK_.3;_LDNTPASPPRS[Phospho (STY)]PT[Phospho (STY)]EPSDTPIAK_.3	0.9999976754188538
Q9JJG0_S514_M2	0.9261756908595515	1.21705835992047E-3	0.3232621103170021	Venom vs Saline	3 h	Not significant	Q9JJG0	S514	_LDNTPAS[Phospho (STY)]PPRS[Phospho (STY)]PTEPSDTPIAK_.3	0.9999995827674866
Q9JJG0_S514_M2	0.9261756908595515	1.21705835992047E-3	0.3232621103170021	Venom vs Saline	3 h	Not significant	Q9JJG0	S514	_LDNTPASPPRS[Phospho (STY)]PT[Phospho (STY)]EPSDTPIAK_.3	1
Q9JJG0_S514_M2	0.9261756908595515	1.21705835992047E-3	0.3232621103170021	Venom vs Saline	3 h	Not significant	Q9JJG0	S514	_LDNTPAS[Phospho (STY)]PPRS[Phospho (STY)]PTEPSDTPIAK_.3	1
Q9JJG0_S514_M2	0.9261756908595515	1.21705835992047E-3	0.3232621103170021	Venom vs Saline	3 h	Not significant	Q9JJG0	S514	_LDNTPAS[Phospho (STY)]PPRS[Phospho (STY)]PTEPSDTPIAK_.3	0.9999998807907104
Q9JJG0_S514_M2	0.9261756908595515	1.21705835992047E-3	0.3232621103170021	Venom vs Saline	3 h	Not significant	Q9JJG0	S514	_LDNTPAS[Phospho (STY)]PPRS[Phospho (STY)]PTEPSDTPIAK_.3	1
Q9JJG0_S514_M2	0.9261756908595515	1.21705835992047E-3	0.3232621103170021	Venom vs Saline	3 h	Not significant	Q9JJG0	S514	_LDNTPAS[Phospho (STY)]PPRS[Phospho (STY)]PTEPSDTPIAK_.3	1
Q9JJG0_S514_M2	0.9261756908595515	1.21705835992047E-3	0.3232621103170021	Venom vs Saline	3 h	Not significant	Q9JJG0	S514	_LDNTPAS[Phospho (STY)]PPRS[Phospho (STY)]PTEPSDTPIAK_.3	1
Q9JJG0_S514_M2	0.9261756908595515	1.21705835992047E-3	0.3232621103170021	Venom vs Saline	3 h	Not significant	Q9JJG0	S514	_LDNTPAS[Phospho (STY)]PPRS[Phospho (STY)]PTEPSDTPIAK_.3	0.9999992847442628
Q9JJG0_S514_M2	0.9261756908595515	1.21705835992047E-3	0.3232621103170021	Venom vs Saline	3 h	Not significant	Q9JJG0	S514	_LDNTPAS[Phospho (STY)]PPRS[Phospho (STY)]PTEPSDTPIAK_.3	1
Q9JJG0_S514_M2	0.9261756908595515	1.21705835992047E-3	0.3232621103170021	Venom vs Saline	3 h	Not significant	Q9JJG0	S514	_LDNTPAS[Phospho (STY)]PPRS[Phospho (STY)]PTEPSDTPIAK_.3	1
Q9JJG0_S514_M2	0.9261756908595515	1.21705835992047E-3	0.3232621103170021	Venom vs Saline	3 h	Not significant	Q9JJG0	S514	_LDNTPAS[Phospho (STY)]PPRS[Phospho (STY)]PTEPSDTPIAK_.3	1
Q9JJG0_S514_M2	0.9261756908595515	1.21705835992047E-3	0.3232621103170021	Venom vs Saline	3 h	Not significant	Q9JJG0	S514	_LDNTPAS[Phospho (STY)]PPRS[Phospho (STY)]PTEPSDTPIAK_.3	1
Q9JJG0_S514_M2	0.9261756908595515	1.21705835992047E-3	0.3232621103170021	Venom vs Saline	3 h	Not significant	Q9JJG0	S514	_LDNTPAS[Phospho (STY)]PPRS[Phospho (STY)]PTEPSDTPIAK_.3	1
Q9JJG0_S514_M2	0.9261756908595515	1.21705835992047E-3	0.3232621103170021	Venom vs Saline	3 h	Not significant	Q9JJG0	S514	_LDNTPAS[Phospho (STY)]PPRS[Phospho (STY)]PTEPSDTPIAK_.3	1
Q9JJG0_S514_M2	0.9261756908595515	1.21705835992047E-3	0.3232621103170021	Venom vs Saline	3 h	Not significant	Q9JJG0	S514	_LDNTPAS[Phospho (STY)]PPRS[Phospho (STY)]PTEPSDTPIAK_.3	1
Q9JJG0_S514_M2	0.9261756908595515	1.21705835992047E-3	0.3232621103170021	Venom vs Saline	3 h	Not significant	Q9JJG0	S514	_LDNTPAS[Phospho (STY)]PPRS[Phospho (STY)]PTEPSDTPIAK_.3	0.9999997615814208
Q9JJG0_S514_M2	0.9261756908595515	1.21705835992047E-3	0.3232621103170021	Venom vs Saline	3 h	Not significant	Q9JJG0	S514	_LDNTPAS[Phospho (STY)]PPRS[Phospho (STY)]PTEPSDTPIAK_.3	1
Q9JJG0_S514_M2	0.9261756908595515	1.21705835992047E-3	0.3232621103170021	Venom vs Saline	3 h	Not significant	Q9JJG0	S514	_LDNTPAS[Phospho (STY)]PPRS[Phospho (STY)]PTEPSDTPIAK_.3	1
Q9JJG0_S514_M2	0.9261756908595515	1.21705835992047E-3	0.3232621103170021	Venom vs Saline	3 h	Not significant	Q9JJG0	S514	_LDNTPASPPRS[Phospho (STY)]PT[Phospho (STY)]EPSDTPIAK_.3	0.9999998807907104
Q9JJG0_S514_M2	0.9261756908595515	1.21705835992047E-3	0.3232621103170021	Venom vs Saline	3 h	Not significant	Q9JJG0	S514	_LDNTPAS[Phospho (STY)]PPRS[Phospho (STY)]PTEPSDTPIAK_.3	1
Q9JJG0_S514_M2	0.9261756908595515	1.21705835992047E-3	0.3232621103170021	Venom vs Saline	3 h	Not significant	Q9JJG0	S514	_LDNTPAS[Phospho (STY)]PPRS[Phospho (STY)]PTEPSDTPIAK_.3	1
Q9JJG0_S514_M2	0.9261756908595515	1.21705835992047E-3	0.3232621103170021	Venom vs Saline	3 h	Not significant	Q9JJG0	S514	_LDNTPAS[Phospho (STY)]PPRS[Phospho (STY)]PTEPSDTPIAK_.3	1
Q9JJG0_S514_M2	0.9261756908595515	1.21705835992047E-3	0.3232621103170021	Venom vs Saline	3 h	Not significant	Q9JJG0	S514	_LDNTPAS[Phospho (STY)]PPRS[Phospho (STY)]PTEPSDTPIAK_.3	1
Q9JJG0_S514_M2	0.9261756908595515	1.21705835992047E-3	0.3232621103170021	Venom vs Saline	3 h	Not significant	Q9JJG0	S514	_LDNTPAS[Phospho (STY)]PPRS[Phospho (STY)]PTEPSDTPIAK_.3	0.999999
Q9JJG0_S514_M2	0.9261756908595515	1.21705835992047E-3	0.3232621103170021	Venom vs Saline	3 h	Not significant	Q9JJG0	S514	_LDNTPAS[Phospho (STY)]PPRS[Phospho (STY)]PTEPSDTPIAK_.3	1
Q9JJG0_S514_M2	0.9261756908595515	1.21705835992047E-3	0.3232621103170021	Venom vs Saline	3 h	Not significant	Q9JJG0	S514	_LDNTPAS[Phospho (STY)]PPRS[Phospho (STY)]PTEPSDTPIAK_.3	1
Q9JJG0_S514_M2	0.9261756908595515	1.21705835992047E-3	0.3232621103170021	Venom vs Saline	3 h	Not significant	Q9JJG0	S514	_LDNTPAS[Phospho (STY)]PPRS[Phospho (STY)]PTEPSDTPIAK_.3	1
Q9JJG0_S514_M2	0.9261756908595515	1.21705835992047E-3	0.3232621103170021	Venom vs Saline	3 h	Not significant	Q9JJG0	S514	_LDNTPAS[Phospho (STY)]PPRS[Phospho (STY)]PTEPSDTPIAK_.3	1
Q9JJG0_S514_M2	0.9261756908595515	1.21705835992047E-3	0.3232621103170021	Venom vs Saline	3 h	Not significant	Q9JJG0	S514	_LDNTPAS[Phospho (STY)]PPRS[Phospho (STY)]PTEPSDTPIAK_.3	0.9999995231628418
Q9JJG0_S514_M2	0.9261756908595515	1.21705835992047E-3	0.3232621103170021	Venom vs Saline	3 h	Not significant	Q9JJG0	S514	_LDNTPAS[Phospho (STY)]PPRS[Phospho (STY)]PTEPSDTPIAK_.3	1
Q9JJG0_S514_M2	0.9261756908595515	1.21705835992047E-3	0.3232621103170021	Venom vs Saline	3 h	Not significant	Q9JJG0	S514	_LDNTPAS[Phospho (STY)]PPRS[Phospho (STY)]PTEPSDTPIAK_.3	1
Q9JJG0_S514_M2	0.9261756908595515	1.21705835992047E-3	0.3232621103170021	Venom vs Saline	3 h	Not significant	Q9JJG0	S514	_LDNTPAS[Phospho (STY)]PPRS[Phospho (STY)]PTEPSDTPIAK_.3	0.9999972581863404
Q9JJG0_S514_M2	0.9261756908595515	1.21705835992047E-3	0.3232621103170021	Venom vs Saline	3 h	Not significant	Q9JJG0	S514	_LDNTPAS[Phospho (STY)]PPRS[Phospho (STY)]PTEPSDTPIAK_.3	1
Q9JJG0_S514_M2	0.9261756908595515	1.21705835992047E-3	0.3232621103170021	Venom vs Saline	3 h	Not significant	Q9JJG0	S514	_LDNTPAS[Phospho (STY)]PPRS[Phospho (STY)]PTEPSDTPIAK_.3	0.999771
Q68FG2_S2050_M1	-1.62608	1.25212557558381E-3	0.3274597332207569	Venom vs Saline	3 h	Not significant	Q68FG2	S2050	_SAELGC[Carbamidomethyl (C)]TVDEVES[Phospho (STY)]LIK_.2	0.8302654027938843
Q68FG2_S2050_M1	-1.62608	1.25212557558381E-3	0.3274597332207569	Venom vs Saline	3 h	Not significant	Q68FG2	S2050	_SAELGC[Carbamidomethyl (C)]TVDEVES[Phospho (STY)]LIK_.2	0.8489579558372498
Q68FG2_S2050_M1	-1.62608	1.25212557558381E-3	0.3274597332207569	Venom vs Saline	3 h	Not significant	Q68FG2	S2050	_SAELGC[Carbamidomethyl (C)]TVDEVES[Phospho (STY)]LIK_.2	0.9986804723739624
Q68FG2_S2050_M1	-1.62608	1.25212557558381E-3	0.3274597332207569	Venom vs Saline	3 h	Not significant	Q68FG2	S2050	_SAELGC[Carbamidomethyl (C)]TVDEVES[Phospho (STY)]LIK_.2	0.9998946189880372
Q68FG2_S2050_M1	-1.62608	1.25212557558381E-3	0.3274597332207569	Venom vs Saline	3 h	Not significant	Q68FG2	S2050	_SAELGC[Carbamidomethyl (C)]TVDEVES[Phospho (STY)]LIK_.2	0.9945752024650574
Q68FG2_S2050_M1	-1.62608	1.25212557558381E-3	0.3274597332207569	Venom vs Saline	3 h	Not significant	Q68FG2	S2050	_SAELGC[Carbamidomethyl (C)]TVDEVES[Phospho (STY)]LIK_.2	0.9826829433441162
Q68FG2_S2050_M1	-1.62608	1.25212557558381E-3	0.3274597332207569	Venom vs Saline	3 h	Not significant	Q68FG2	S2050	_SAELGC[Carbamidomethyl (C)]TVDEVES[Phospho (STY)]LIK_.2	0.9826489090919496
Q68FG2_S2050_M1	-1.62608	1.25212557558381E-3	0.3274597332207569	Venom vs Saline	3 h	Not significant	Q68FG2	S2050	_SAELGC[Carbamidomethyl (C)]TVDEVES[Phospho (STY)]LIK_.2	0.9971221685409546
Q68FG2_S2050_M1	-1.62608	1.25212557558381E-3	0.3274597332207569	Venom vs Saline	3 h	Not significant	Q68FG2	S2050	_SAELGC[Carbamidomethyl (C)]TVDEVES[Phospho (STY)]LIK_.2	0.946316
Q68FG2_S2050_M1	-1.62608	1.25212557558381E-3	0.3274597332207569	Venom vs Saline	3 h	Not significant	Q68FG2	S2050	_SAELGC[Carbamidomethyl (C)]TVDEVES[Phospho (STY)]LIK_.2	0.937228
Q68FG2_S2050_M1	-1.62608	1.25212557558381E-3	0.3274597332207569	Venom vs Saline	3 h	Not significant	Q68FG2	S2050	_SAELGC[Carbamidomethyl (C)]TVDEVES[Phospho (STY)]LIK_.2	0.994986
Q68FG2_S2050_M1	-1.62608	1.25212557558381E-3	0.3274597332207569	Venom vs Saline	3 h	Not significant	Q68FG2	S2050	_SAELGC[Carbamidomethyl (C)]TVDEVES[Phospho (STY)]LIK_.2	0.9998403191566468
Q68FG2_S2050_M1	-1.62608	1.25212557558381E-3	0.3274597332207569	Venom vs Saline	3 h	Not significant	Q68FG2	S2050	_SAELGC[Carbamidomethyl (C)]TVDEVES[Phospho (STY)]LIK_.2	0.9742645025253296
Q68FG2_S2050_M1	-1.62608	1.25212557558381E-3	0.3274597332207569	Venom vs Saline	3 h	Not significant	Q68FG2	S2050	_SAELGC[Carbamidomethyl (C)]TVDEVES[Phospho (STY)]LIK_.2	0.9848040342330932
Q68FG2_S2050_M1	-1.62608	1.25212557558381E-3	0.3274597332207569	Venom vs Saline	3 h	Not significant	Q68FG2	S2050	_SAELGC[Carbamidomethyl (C)]TVDEVES[Phospho (STY)]LIK_.2	0.9965248703956604
Q68FG2_S2050_M1	-1.62608	1.25212557558381E-3	0.3274597332207569	Venom vs Saline	3 h	Not significant	Q68FG2	S2050	_SAELGC[Carbamidomethyl (C)]TVDEVES[Phospho (STY)]LIK_.2	0.8269346952438354
Q68FG2_S2050_M1	-1.62608	1.25212557558381E-3	0.3274597332207569	Venom vs Saline	3 h	Not significant	Q68FG2	S2050	_SAELGC[Carbamidomethyl (C)]TVDEVES[Phospho (STY)]LIK_.2	0.9248948693275452
Q68FG2_S2050_M1	-1.62608	1.25212557558381E-3	0.3274597332207569	Venom vs Saline	3 h	Not significant	Q68FG2	S2050	_SAELGC[Carbamidomethyl (C)]TVDEVES[Phospho (STY)]LIK_.2	0.7851943373680115
Q68FG2_S2050_M1	-1.62608	1.25212557558381E-3	0.3274597332207569	Venom vs Saline	3 h	Not significant	Q68FG2	S2050	_SAELGC[Carbamidomethyl (C)]TVDEVES[Phospho (STY)]LIK_.2	0.9992234706878662
Q68FG2_S2050_M1	-1.62608	1.25212557558381E-3	0.3274597332207569	Venom vs Saline	3 h	Not significant	Q68FG2	S2050	_SAELGC[Carbamidomethyl (C)]TVDEVES[Phospho (STY)]LIK_.2	0.9626701474189758
Q68FG2_S2050_M1	-1.62608	1.25212557558381E-3	0.3274597332207569	Venom vs Saline	3 h	Not significant	Q68FG2	S2050	_SAELGC[Carbamidomethyl (C)]TVDEVES[Phospho (STY)]LIK_.2	0.788271
Q68FG2_S2050_M1	-1.62608	1.25212557558381E-3	0.3274597332207569	Venom vs Saline	3 h	Not significant	Q68FG2	S2050	_SAELGC[Carbamidomethyl (C)]TVDEVES[Phospho (STY)]LIK_.2	0.9999995827674866
Q68FG2_S2050_M1	-1.62608	1.25212557558381E-3	0.3274597332207569	Venom vs Saline	3 h	Not significant	Q68FG2	S2050	_SAELGC[Carbamidomethyl (C)]TVDEVES[Phospho (STY)]LIK_.2	0.9997221231460572
Q68FG2_S2050_M1	-1.62608	1.25212557558381E-3	0.3274597332207569	Venom vs Saline	3 h	Not significant	Q68FG2	S2050	_SAELGC[Carbamidomethyl (C)]TVDEVES[Phospho (STY)]LIK_.2	0.9202588200569152
Q68FG2_S2050_M1	-1.62608	1.25212557558381E-3	0.3274597332207569	Venom vs Saline	3 h	Not significant	Q68FG2	S2050	_SAELGC[Carbamidomethyl (C)]TVDEVES[Phospho (STY)]LIK_.2	0.82276
Q68FG2_S2050_M1	-1.62608	1.25212557558381E-3	0.3274597332207569	Venom vs Saline	3 h	Not significant	Q68FG2	S2050	_SAELGC[Carbamidomethyl (C)]TVDEVES[Phospho (STY)]LIK_.2	0.9990886449813844
Q68FG2_S2050_M1	-1.62608	1.25212557558381E-3	0.3274597332207569	Venom vs Saline	3 h	Not significant	Q68FG2	S2050	_SAELGC[Carbamidomethyl (C)]TVDEVES[Phospho (STY)]LIK_.2	0.9162863492965698
Q68FG2_S2050_M1	-1.62608	1.25212557558381E-3	0.3274597332207569	Venom vs Saline	3 h	Not significant	Q68FG2	S2050	_SAELGC[Carbamidomethyl (C)]TVDEVES[Phospho (STY)]LIK_.2	0.9909997582435608
Q68FG2_S2050_M1	-1.62608	1.25212557558381E-3	0.3274597332207569	Venom vs Saline	3 h	Not significant	Q68FG2	S2050	_SAELGC[Carbamidomethyl (C)]TVDEVES[Phospho (STY)]LIK_.2	0.9932143092155457
Q68FG2_S2050_M1	-1.62608	1.25212557558381E-3	0.3274597332207569	Venom vs Saline	3 h	Not significant	Q68FG2	S2050	_SAELGC[Carbamidomethyl (C)]TVDEVES[Phospho (STY)]LIK_.2	0.988306
Q68FG2_S2050_M1	-1.62608	1.25212557558381E-3	0.3274597332207569	Venom vs Saline	3 h	Not significant	Q68FG2	S2050	_SAELGC[Carbamidomethyl (C)]TVDEVES[Phospho (STY)]LIK_.2	0.9994450211524964
Q68FG2_S2050_M1	-1.62608	1.25212557558381E-3	0.3274597332207569	Venom vs Saline	3 h	Not significant	Q68FG2	S2050	_SAELGC[Carbamidomethyl (C)]TVDEVES[Phospho (STY)]LIK_.2	0.9711942672729492
Q68FG2_S2050_M1	-1.62608	1.25212557558381E-3	0.3274597332207569	Venom vs Saline	3 h	Not significant	Q68FG2	S2050	_SAELGC[Carbamidomethyl (C)]TVDEVES[Phospho (STY)]LIK_.2	0.9937963485717772
Q68FG2_S2050_M1	-1.62608	1.25212557558381E-3	0.3274597332207569	Venom vs Saline	3 h	Not significant	Q68FG2	S2050	_SAELGC[Carbamidomethyl (C)]TVDEVES[Phospho (STY)]LIK_.2	0.9756346940994264
Q68FG2_S2050_M1	-1.62608	1.25212557558381E-3	0.3274597332207569	Venom vs Saline	3 h	Not significant	Q68FG2	S2050	_SAELGC[Carbamidomethyl (C)]TVDEVES[Phospho (STY)]LIK_.2	0.9314447045326232
Q61194_S339_M1	2.352295707235559	9.060101023249427e-4	0.26384768503557726	Venom vs Saline	3 h	Not significant	Q61194	S339	_SQS[Phospho (STY)]LIIR_.2	0.7649068236351013
Q61194_S339_M1	2.352295707235559	9.060101023249427e-4	0.26384768503557726	Venom vs Saline	3 h	Not significant	Q61194	S339	_SQS[Phospho (STY)]LIIR_.2	0.9906291961669922
Q61194_S339_M1	2.352295707235559	9.060101023249427e-4	0.26384768503557726	Venom vs Saline	3 h	Not significant	Q61194	S339	_SQS[Phospho (STY)]LIIR_.2	0.9815943837165833
Q61194_S339_M1	2.352295707235559	9.060101023249427e-4	0.26384768503557726	Venom vs Saline	3 h	Not significant	Q61194	S339	_SQS[Phospho (STY)]LIIR_.2	0.9122143983840942
Q61194_S339_M1	2.352295707235559	9.060101023249427e-4	0.26384768503557726	Venom vs Saline	3 h	Not significant	Q61194	S339	_SQS[Phospho (STY)]LIIR_.2	0.8883723616600037
Q61194_S339_M1	2.352295707235559	9.060101023249427e-4	0.26384768503557726	Venom vs Saline	3 h	Not significant	Q61194	S339	_SQS[Phospho (STY)]LIIR_.2	0.7947115302085876
Q61194_S339_M1	2.352295707235559	9.060101023249427e-4	0.26384768503557726	Venom vs Saline	3 h	Not significant	Q61194	S339	_SQS[Phospho (STY)]LIIR_.2	0.9981495141983032
Q61194_S339_M1	2.352295707235559	9.060101023249427e-4	0.26384768503557726	Venom vs Saline	3 h	Not significant	Q61194	S339	_SQS[Phospho (STY)]LIIR_.2	0.8363198041915894
Q61194_S339_M1	2.352295707235559	9.060101023249427e-4	0.26384768503557726	Venom vs Saline	3 h	Not significant	Q61194	S339	_SQS[Phospho (STY)]LIIR_.2	0.9937413930892944
Q61194_S339_M1	2.352295707235559	9.060101023249427e-4	0.26384768503557726	Venom vs Saline	3 h	Not significant	Q61194	S339	_SQS[Phospho (STY)]LIIR_.2	0.9991127252578736
Q61194_S339_M1	2.352295707235559	9.060101023249427e-4	0.26384768503557726	Venom vs Saline	3 h	Not significant	Q61194	S339	_SQS[Phospho (STY)]LIIR_.2	0.998057
Q61194_S339_M1	2.352295707235559	9.060101023249427e-4	0.26384768503557726	Venom vs Saline	3 h	Not significant	Q61194	S339	_SQS[Phospho (STY)]LIIR_.2	0.7799782156944275
Q61194_S339_M1	2.352295707235559	9.060101023249427e-4	0.26384768503557726	Venom vs Saline	3 h	Not significant	Q61194	S339	_SQS[Phospho (STY)]LIIR_.2	0.9852017760276794
Q61194_S339_M1	2.352295707235559	9.060101023249427e-4	0.26384768503557726	Venom vs Saline	3 h	Not significant	Q61194	S339	_SQS[Phospho (STY)]LIIR_.2	0.9981338381767272
Q61194_S339_M1	2.352295707235559	9.060101023249427e-4	0.26384768503557726	Venom vs Saline	3 h	Not significant	Q61194	S339	_SQS[Phospho (STY)]LIIR_.2	0.9913358092308044
Q61194_S339_M1	2.352295707235559	9.060101023249427e-4	0.26384768503557726	Venom vs Saline	3 h	Not significant	Q61194	S339	_SQS[Phospho (STY)]LIIR_.2	0.9991909265518188
Q61194_S339_M1	2.352295707235559	9.060101023249427e-4	0.26384768503557726	Venom vs Saline	3 h	Not significant	Q61194	S339	_SQS[Phospho (STY)]LIIR_.2	0.989786
Q61194_S339_M1	2.352295707235559	9.060101023249427e-4	0.26384768503557726	Venom vs Saline	3 h	Not significant	Q61194	S339	_SQS[Phospho (STY)]LIIR_.2	0.99683
Q61194_S339_M1	2.352295707235559	9.060101023249427e-4	0.26384768503557726	Venom vs Saline	3 h	Not significant	Q61194	S339	_SQS[Phospho (STY)]LIIR_.2	0.9478914737701416
Q61194_S339_M1	2.352295707235559	9.060101023249427e-4	0.26384768503557726	Venom vs Saline	3 h	Not significant	Q61194	S339	_SQS[Phospho (STY)]LIIR_.2	0.997711
Q61194_S339_M1	2.352295707235559	9.060101023249427e-4	0.26384768503557726	Venom vs Saline	3 h	Not significant	Q61194	S339	_SQS[Phospho (STY)]LIIR_.2	0.9978898167610168
Q61194_S339_M1	2.352295707235559	9.060101023249427e-4	0.26384768503557726	Venom vs Saline	3 h	Not significant	Q61194	S339	_SQS[Phospho (STY)]LIIR_.2	0.9881213307380676
Q61194_S339_M1	2.352295707235559	9.060101023249427e-4	0.26384768503557726	Venom vs Saline	3 h	Not significant	Q61194	S339	_SQS[Phospho (STY)]LIIR_.2	0.9914383888244628
Q61194_S339_M1	2.352295707235559	9.060101023249427e-4	0.26384768503557726	Venom vs Saline	3 h	Not significant	Q61194	S339	_SQS[Phospho (STY)]LIIR_.2	0.9985264539718628
Q61194_S339_M1	2.352295707235559	9.060101023249427e-4	0.26384768503557726	Venom vs Saline	3 h	Not significant	Q61194	S339	_SQS[Phospho (STY)]LIIR_.2	0.9689838886260986
Q61194_S339_M1	2.352295707235559	9.060101023249427e-4	0.26384768503557726	Venom vs Saline	3 h	Not significant	Q61194	S339	_SQS[Phospho (STY)]LIIR_.2	0.9986408352851868
Q61194_S339_M1	2.352295707235559	9.060101023249427e-4	0.26384768503557726	Venom vs Saline	3 h	Not significant	Q61194	S339	_SQS[Phospho (STY)]LIIR_.2	0.999967
Q61194_S339_M1	2.352295707235559	9.060101023249427e-4	0.26384768503557726	Venom vs Saline	3 h	Not significant	Q61194	S339	_SQS[Phospho (STY)]LIIR_.2	0.9958421587944032
Q61194_S339_M1	2.352295707235559	9.060101023249427e-4	0.26384768503557726	Venom vs Saline	3 h	Not significant	Q61194	S339	_SQS[Phospho (STY)]LIIR_.2	0.99998
Q61194_S339_M1	2.352295707235559	9.060101023249427e-4	0.26384768503557726	Venom vs Saline	3 h	Not significant	Q61194	S339	_SQS[Phospho (STY)]LIIR_.2	0.990561
Q61194_S339_M1	2.352295707235559	9.060101023249427e-4	0.26384768503557726	Venom vs Saline	3 h	Not significant	Q61194	S339	_SQS[Phospho (STY)]LIIR_.2	0.7683512568473816
Q3UTJ2_S379_M1	1.9753251792270525	8.767513734935484e-4	0.26384768503557726	Venom vs Saline	3 h	Not significant	Q3UTJ2	S379	_SFISSS[Phospho (STY)]PSSPSR_.2	0.8904634714126587
Q3UTJ2_S379_M1	1.9753251792270525	8.767513734935484e-4	0.26384768503557726	Venom vs Saline	3 h	Not significant	Q3UTJ2	S379	_SFISSS[Phospho (STY)]PSSPSR_.2	0.8608454465866089
Q3UTJ2_S379_M1	1.9753251792270525	8.767513734935484e-4	0.26384768503557726	Venom vs Saline	3 h	Not significant	Q3UTJ2	S379	_SFISSS[Phospho (STY)]PSSPSR_.2	0.9973040819168092
Q3UTJ2_S379_M1	1.9753251792270525	8.767513734935484e-4	0.26384768503557726	Venom vs Saline	3 h	Not significant	Q3UTJ2	S379	_SFISSS[Phospho (STY)]PSSPSR_.2	0.94019
Q3UTJ2_S379_M1	1.9753251792270525	8.767513734935484e-4	0.26384768503557726	Venom vs Saline	3 h	Not significant	Q3UTJ2	S379	_SFISSS[Phospho (STY)]PSSPSR_.2	0.9087914228439332
Q3UTJ2_S379_M1	1.9753251792270525	8.767513734935484e-4	0.26384768503557726	Venom vs Saline	3 h	Not significant	Q3UTJ2	S379	_SFISSS[Phospho (STY)]PSSPSR_.2	0.9980870485305786
Q3UTJ2_S379_M1	1.9753251792270525	8.767513734935484e-4	0.26384768503557726	Venom vs Saline	3 h	Not significant	Q3UTJ2	S379	_SFISSS[Phospho (STY)]PSSPSR_.2	0.9620249271392822
Q3UTJ2_S379_M1	1.9753251792270525	8.767513734935484e-4	0.26384768503557726	Venom vs Saline	3 h	Not significant	Q3UTJ2	S379	_SFISSS[Phospho (STY)]PSSPSR_.2	0.8340983986854553
Q3UTJ2_S379_M1	1.9753251792270525	8.767513734935484e-4	0.26384768503557726	Venom vs Saline	3 h	Not significant	Q3UTJ2	S379	_SFISSS[Phospho (STY)]PSSPSR_.2	0.7915599346160889
Q3UTJ2_S379_M1	1.9753251792270525	8.767513734935484e-4	0.26384768503557726	Venom vs Saline	3 h	Not significant	Q3UTJ2	S379	_SFISSS[Phospho (STY)]PSSPSR_.2	0.9321879744529724
Q3UTJ2_S379_M1	1.9753251792270525	8.767513734935484e-4	0.26384768503557726	Venom vs Saline	3 h	Not significant	Q3UTJ2	S379	_SFISSS[Phospho (STY)]PSSPSR_.2	0.98810577392578125
Q3UTJ2_S379_M1	1.9753251792270525	8.767513734935484e-4	0.26384768503557726	Venom vs Saline	3 h	Not significant	Q3UTJ2	S379	_SFISSS[Phospho (STY)]PSSPSR_.2	0.9992274045944214
Q3UTJ2_S379_M1	1.9753251792270525	8.767513734935484e-4	0.26384768503557726	Venom vs Saline	3 h	Not significant	Q3UTJ2	S379	_SFISSS[Phospho (STY)]PSSPSR_.2	0.9886927604675292
Q3UTJ2_S379_M1	1.9753251792270525	8.767513734935484e-4	0.26384768503557726	Venom vs Saline	3 h	Not significant	Q3UTJ2	S379	_SFISSS[Phospho (STY)]PSSPSR_.2	0.929412
Q3UTJ2_S379_M1	1.9753251792270525	8.767513734935484e-4	0.26384768503557726	Venom vs Saline	3 h	Not significant	Q3UTJ2	S379	_SFISSS[Phospho (STY)]PSSPSR_.2	0.981407
Q3UTJ2_S379_M1	1.9753251792270525	8.767513734935484e-4	0.26384768503557726	Venom vs Saline	3 h	Not significant	Q3UTJ2	S379	_SFISSS[Phospho (STY)]PSSPSR_.2	0.844769
Q3UTJ2_S379_M1	1.9753251792270525	8.767513734935484e-4	0.26384768503557726	Venom vs Saline	3 h	Not significant	Q3UTJ2	S379	_SFISSS[Phospho (STY)]PSSPSR_.2	0.988839
Q4ACU6_S1539_M1	-2.48201	1.3242396809241899E-3	0.33242340460030534	Venom vs Saline	3 h	Not significant	Q4ACU6	S1539	_LFSS[Phospho (STY)]LGELSTISAQR_.3	0.8464512228965759
Q4ACU6_S1539_M1	-2.48201	1.3242396809241899E-3	0.33242340460030534	Venom vs Saline	3 h	Not significant	Q4ACU6	S1539	_LFSS[Phospho (STY)]LGELSTISAQR_.2	0.9973512291908264
Q4ACU6_S1539_M1	-2.48201	1.3242396809241899E-3	0.33242340460030534	Venom vs Saline	3 h	Not significant	Q4ACU6	S1539	_LFSS[Phospho (STY)]LGELSTISAQR_.2	0.922651
Q4ACU6_S1539_M1	-2.48201	1.3242396809241899E-3	0.33242340460030534	Venom vs Saline	3 h	Not significant	Q4ACU6	S1539	_LFSS[Phospho (STY)]LGELSTISAQR_.2;_LFSS[Phospho (STY)]LGELSTISAQR_.3	0.9781562089920044
Q4ACU6_S1539_M1	-2.48201	1.3242396809241899E-3	0.33242340460030534	Venom vs Saline	3 h	Not significant	Q4ACU6	S1539	_LFSS[Phospho (STY)]LGELSTISAQR_.2	0.9988054037094116
Q4ACU6_S1539_M1	-2.48201	1.3242396809241899E-3	0.33242340460030534	Venom vs Saline	3 h	Not significant	Q4ACU6	S1539	_LFSS[Phospho (STY)]LGELSTISAQR_.2	0.7853881120681763
Q4ACU6_S1539_M1	-2.48201	1.3242396809241899E-3	0.33242340460030534	Venom vs Saline	3 h	Not significant	Q4ACU6	S1539	_LFSS[Phospho (STY)]LGELSTISAQR_.2	0.9813190698623656
Q4ACU6_S1539_M1	-2.48201	1.3242396809241899E-3	0.33242340460030534	Venom vs Saline	3 h	Not significant	Q4ACU6	S1539	_LFSS[Phospho (STY)]LGELSTISAQR_.2	0.9965259432792664
Q4ACU6_S1539_M1	-2.48201	1.3242396809241899E-3	0.33242340460030534	Venom vs Saline	3 h	Not significant	Q4ACU6	S1539	_LFSS[Phospho (STY)]LGELSTISAQR_.2	0.9533839821815492
Q4ACU6_S1539_M1	-2.48201	1.3242396809241899E-3	0.33242340460030534	Venom vs Saline	3 h	Not significant	Q4ACU6	S1539	_LFSS[Phospho (STY)]LGELSTISAQR_.2	0.993553
Q4ACU6_S1539_M1	-2.48201	1.3242396809241899E-3	0.33242340460030534	Venom vs Saline	3 h	Not significant	Q4ACU6	S1539	_LFSS[Phospho (STY)]LGELSTISAQR_.2	0.804414
Q4ACU6_S1539_M1	-2.48201	1.3242396809241899E-3	0.33242340460030534	Venom vs Saline	3 h	Not significant	Q4ACU6	S1539	_LFSS[Phospho (STY)]LGELSTISAQR_.2	0.9848540425300598
Q4ACU6_S1539_M1	-2.48201	1.3242396809241899E-3	0.33242340460030534	Venom vs Saline	3 h	Not significant	Q4ACU6	S1539	_LFSS[Phospho (STY)]LGELSTISAQR_.2;_LFSS[Phospho (STY)]LGELSTISAQR_.3	0.8533135652542114
Q4ACU6_S1539_M1	-2.48201	1.3242396809241899E-3	0.33242340460030534	Venom vs Saline	3 h	Not significant	Q4ACU6	S1539	_LFSS[Phospho (STY)]LGELSTISAQR_.2	0.9749231934547424
Q4ACU6_S1539_M1	-2.48201	1.3242396809241899E-3	0.33242340460030534	Venom vs Saline	3 h	Not significant	Q4ACU6	S1539	_LFSS[Phospho (STY)]LGELSTISAQR_.2	0.9691957831382751
Q4ACU6_S1539_M1	-2.48201	1.3242396809241899E-3	0.33242340460030534	Venom vs Saline	3 h	Not significant	Q4ACU6	S1539	_LFSS[Phospho (STY)]LGELSTISAQR_.2	0.9884831309318542
Q4ACU6_S1539_M1	-2.48201	1.3242396809241899E-3	0.33242340460030534	Venom vs Saline	3 h	Not significant	Q4ACU6	S1539	_LFSS[Phospho (STY)]LGELSTISAQR_.2	0.827407
Q4ACU6_S1539_M1	-2.48201	1.3242396809241899E-3	0.33242340460030534	Venom vs Saline	3 h	Not significant	Q4ACU6	S1539	_LFSS[Phospho (STY)]LGELSTISAQR_.2	0.9388441443443298
Q4ACU6_S1539_M1	-2.48201	1.3242396809241899E-3	0.33242340460030534	Venom vs Saline	3 h	Not significant	Q4ACU6	S1539	_LFSS[Phospho (STY)]LGELSTISAQR_.2	0.971902
Q4ACU6_S1539_M1	-2.48201	1.3242396809241899E-3	0.33242340460030534	Venom vs Saline	3 h	Not significant	Q4ACU6	S1539	_LFSS[Phospho (STY)]LGELSTISAQR_.2	0.9692351222038268
Q4ACU6_S1539_M1	-2.48201	1.3242396809241899E-3	0.33242340460030534	Venom vs Saline	3 h	Not significant	Q4ACU6	S1539	_LFSS[Phospho (STY)]LGELSTISAQR_.2	0.9700157642364502
Q4ACU6_S1539_M1	-2.48201	1.3242396809241899E-3	0.33242340460030534	Venom vs Saline	3 h	Not significant	Q4ACU6	S1539	_LFSS[Phospho (STY)]LGELSTISAQR_.2	0.864797
Q4ACU6_S1539_M1	-2.48201	1.3242396809241899E-3	0.33242340460030534	Venom vs Saline	3 h	Not significant	Q4ACU6	S1539	_LFSS[Phospho (STY)]LGELSTISAQR_.2	0.9999555945396424
Q4ACU6_S1539_M1	-2.48201	1.3242396809241899E-3	0.33242340460030534	Venom vs Saline	3 h	Not significant	Q4ACU6	S1539	_LFSS[Phospho (STY)]LGELSTISAQR_.2	0.995031
[truncated: 1,046,576+ more rows]
